# Supplementary material for: The DAVID Gene Functional Classification Tool: a novel biological module-centric algorithm to functionally analyze large gene lists
Source: Genome Biol. 2007 Sep 4;8(9):R183. doi: 10.1186/gb-2007-8-9-r183 (PMC2375021; doi:10.1186/gb-2007-8-9-r183)
Supplement: Additional data file 1 — Genes used in the paper: 409 Affymetrix IDs of demo list 2; 84 chemokine genes; approximately 17,000 pairs of protein-protein interactions; and 16 Affy IDs. [file gb-2007-8-9-r183-S1.xls]

## Sheet: 409 Affy IDs in Demo List 2
AFFY_ID	Gene Name	Species
31741_at	PAIRED BOX GENE 4	9606:Homo sapiens
31734_at	HOMEOBOX C11	9606:Homo sapiens
32696_at	PRE-B-CELL LEUKEMIA TRANSCRIPTION FACTOR 3	9606:Homo sapiens
37559_at	MTERF DOMAIN CONTAINING 2	9606:Homo sapiens
41400_at	THYMIDINE KINASE 1, SOLUBLE	9606:Homo sapiens
35985_at	A KINASE (PRKA) ANCHOR PROTEIN 2	9606:Homo sapiens
39304_g_at	BETA-TRANSDUCIN REPEAT CONTAINING	9606:Homo sapiens
41438_at	OXYSTEROL BINDING PROTEIN-LIKE 8	9606:Homo sapiens
35067_at	FETAL HYPOTHETICAL PROTEIN	9606:Homo sapiens
32919_at	ADHESION MOLECULE WITH IG-LIKE DOMAIN 2	9606:Homo sapiens
35429_at	LEUCINE RICH REPEAT CONTAINING 48	9606:Homo sapiens
36674_at	CHEMOKINE (C-C MOTIF) LIGAND 4	9606:Homo sapiens
967_g_at	RAD54-LIKE (S. CEREVISIAE)	9606:Homo sapiens
36669_at	FBJ MURINE OSTEOSARCOMA VIRAL ONCOGENE HOMOLOG B	9606:Homo sapiens
39242_at	SYNAPTOTAGMIN V	9606:Homo sapiens
39573_at	GLUTAMATE RECEPTOR, IONOTROPIC, KAINATE 2	9606:Homo sapiens
39407_at	BONE MORPHOGENETIC PROTEIN 1	9606:Homo sapiens
33346_r_at	TUBULIN, GAMMA 1	9606:Homo sapiens
40319_at	DYNEIN, CYTOPLASMIC 1, INTERMEDIATE CHAIN 1	9606:Homo sapiens
2043_s_at	BREAKPOINT CLUSTER REGION	9606:Homo sapiens
1788_s_at	DUAL SPECIFICITY PHOSPHATASE 4	9606:Homo sapiens
36651_at	ACID PHOSPHATASE 2, LYSOSOMAL	9606:Homo sapiens
41788_i_at	TSC22 DOMAIN FAMILY, MEMBER 2	9606:Homo sapiens
35595_at	CALCITONIN GENE-RELATED PEPTIDE-RECEPTOR COMPONENT PROTEIN	9606:Homo sapiens
36285_at	POTASSIUM INWARDLY-RECTIFYING CHANNEL, SUBFAMILY J, MEMBER 4	9606:Homo sapiens
39586_at	DESMOGLEIN 1	9606:Homo sapiens
35160_at	LIM DOMAIN BINDING 1	9606:Homo sapiens
39424_at	TUMOR NECROSIS FACTOR RECEPTOR SUPERFAMILY, MEMBER 14 (HERPESVIRUS ENTRY MEDIATOR)	9606:Homo sapiens
36865_at	ANGEL HOMOLOG 1 (DROSOPHILA)	9606:Homo sapiens
2004_at	MITOGEN-ACTIVATED PROTEIN KINASE KINASE KINASE 1	9606:Homo sapiens
36728_at	ADRENERGIC, ALPHA-1D-, RECEPTOR	9606:Homo sapiens
37218_at	BTG FAMILY, MEMBER 3	9606:Homo sapiens
40347_at	ACIDIC (LEUCINE-RICH) NUCLEAR PHOSPHOPROTEIN 32 FAMILY, MEMBER E	9606:Homo sapiens
36226_r_at	SPLICING FACTOR PROLINE/GLUTAMINE-RICH (POLYPYRIMIDINE TRACT BINDING PROTEIN ASSOCIATED)	9606:Homo sapiens
33012_at	TUMOR NECROSIS FACTOR (LIGAND) SUPERFAMILY, MEMBER 8	9606:Homo sapiens
37906_at	LATENT TRANSFORMING GROWTH FACTOR BETA BINDING PROTEIN 2	9606:Homo sapiens
32872_at	TRANSCRIPTION FACTOR 4	9606:Homo sapiens
989_at	NCK ADAPTOR PROTEIN 1	9606:Homo sapiens
32718_at	TYROSYLPROTEIN SULFOTRANSFERASE 1	9606:Homo sapiens
36957_at	PROTEIN KINASE C BINDING PROTEIN 1	9606:Homo sapiens
32645_at	PHOSPHODIESTERASE 4D INTERACTING PROTEIN (MYOMEGALIN)	9606:Homo sapiens
37628_at	MONOAMINE OXIDASE B	9606:Homo sapiens
33825_at	SERPIN PEPTIDASE INHIBITOR, CLADE A (ALPHA-1 ANTIPROTEINASE, ANTITRYPSIN), MEMBER 3	9606:Homo sapiens
35687_at	MATURE T-CELL PROLIFERATION 1	9606:Homo sapiens
32779_s_at	INOSITOL 1,4,5-TRIPHOSPHATE RECEPTOR, TYPE 1	9606:Homo sapiens
34493_at	TUMOR NECROSIS FACTOR RECEPTOR SUPERFAMILY, MEMBER 10C, DECOY WITHOUT AN INTRACELLULAR DOMAIN	9606:Homo sapiens
31564_at	IMMUNOGLOBULIN HEAVY CONSTANT GAMMA 3 (G3M MARKER)	9606:Homo sapiens
887_at	LAG1 LONGEVITY ASSURANCE HOMOLOG 1 (S. CEREVISIAE)	9606:Homo sapiens
34712_at	DYNAMIN BINDING PROTEIN	9606:Homo sapiens
32897_at	5,10-METHYLENETETRAHYDROFOLATE REDUCTASE (NADPH)	9606:Homo sapiens
34294_at	KINESIN FAMILY MEMBER C3	9606:Homo sapiens
41365_at	MUCIN 5, SUBTYPES A AND C, TRACHEOBRONCHIAL/GASTRIC	9606:Homo sapiens
41446_f_at	METALLOTHIONEIN 1F (FUNCTIONAL)	9606:Homo sapiens
34375_at	CHEMOKINE (C-C MOTIF) LIGAND 2	9606:Homo sapiens
875_g_at	CHEMOKINE (C-C MOTIF) LIGAND 2	9606:Homo sapiens
41099_at	LIGASE III, DNA, ATP-DEPENDENT	9606:Homo sapiens
919_at	,GUANINE NUCLEOTIDE-BINDING PROTEIN, ALPHA 12	9606:Homo sapiens
38970_s_at	TNFAIP3 INTERACTING PROTEIN 1	9606:Homo sapiens
39159_at	SH3-DOMAIN GRB2-LIKE 1	9606:Homo sapiens
34184_at	ADENOMATOSIS POLYPOSIS COLI 2	9606:Homo sapiens
1018_at	WINGLESS-TYPE MMTV INTEGRATION SITE FAMILY, MEMBER 10B	9606:Homo sapiens
38032_at	SYNAPTIC VESICLE GLYCOPROTEIN 2A	9606:Homo sapiens
35956_s_at	PREGNANCY SPECIFIC BETA-1-GLYCOPROTEIN 2	9606:Homo sapiens
35536_at	ENDOTHELIN CONVERTING ENZYME 2	9606:Homo sapiens
34562_at	ZINC FINGER PROTEIN 482	9606:Homo sapiens
1867_at	CASP8 AND FADD-LIKE APOPTOSIS REGULATOR	9606:Homo sapiens
35957_at	STANNIN	9606:Homo sapiens
39519_at	KIAA0692	9606:Homo sapiens
41657_at	SERINE/THREONINE KINASE 11	9606:Homo sapiens
38491_at	ETS VARIANT GENE 6 (TEL ONCOGENE)	9606:Homo sapiens
652_g_at	REPLICATION PROTEIN A3, 14KDA	9606:Homo sapiens
35776_at	INTERSECTIN 1 (SH3 DOMAIN PROTEIN)	9606:Homo sapiens
34989_at	ZINC FINGER PROTEIN 137 (CLONE PHZ-30)	9606:Homo sapiens
33455_at	ALDOLASE B, FRUCTOSE-BISPHOSPHATE	9606:Homo sapiens
39950_at	SPHINGOMYELIN PHOSPHODIESTERASE, ACID-LIKE 3A	9606:Homo sapiens
37723_at	CYCLIN G2	9606:Homo sapiens
31977_at	GUANYLATE CYCLASE 2D, MEMBRANE (RETINA-SPECIFIC)	9606:Homo sapiens
38629_at	MICROTUBULE-ASSOCIATED PROTEIN TAU	9606:Homo sapiens
34581_s_at	ERYTHROCYTE MEMBRANE PROTEIN BAND 4.1 (ELLIPTOCYTOSIS 1, RH-LINKED)	9606:Homo sapiens
36210_g_at	BROMODOMAIN CONTAINING 2	9606:Homo sapiens
35120_at	HYPOTHETICAL PROTEIN LOC283079	9606:Homo sapiens
41532_at	ZINC FINGER AND BTB DOMAIN CONTAINING 17	9606:Homo sapiens
37889_at	CD47 ANTIGEN (RH-RELATED ANTIGEN, INTEGRIN-ASSOCIATED SIGNAL TRANSDUCER)	9606:Homo sapiens
1332_f_at	CHORIONIC SOMATOMAMMOTROPIN HORMONE 1 (PLACENTAL LACTOGEN)	9606:Homo sapiens
40540_at	SIMILAR TO 2010300C02RIK PROTEIN	9606:Homo sapiens
41105_s_at	MYELOID/LYMPHOID OR MIXED-LINEAGE LEUKEMIA (TRITHORAX HOMOLOG, DROSOPHILA); TRANSLOCATED TO, 4	9606:Homo sapiens
1919_at	VAV 1 ONCOGENE	9606:Homo sapiens
37542_at	LIPOMA HMGIC FUSION PARTNER-LIKE 2	9606:Homo sapiens
39698_at	HOMEODOMAIN-ONLY PROTEIN	9606:Homo sapiens
36711_at	V-MAF MUSCULOAPONEUROTIC FIBROSARCOMA ONCOGENE HOMOLOG F (AVIAN)	9606:Homo sapiens
36809_at	CHARCOT-LEYDEN CRYSTAL PROTEIN	9606:Homo sapiens
1167_s_at	MATRIX METALLOPEPTIDASE 15 (MEMBRANE-INSERTED)	9606:Homo sapiens
31648_at	CHROMOSOME 6 OPEN READING FRAME 54	9606:Homo sapiens
32364_at	SINE OCULIS HOMEOBOX HOMOLOG 6 (DROSOPHILA)	9606:Homo sapiens
40792_s_at	TRIPLE FUNCTIONAL DOMAIN (PTPRF INTERACTING)	9606:Homo sapiens
38685_at	SYNTAXIN 12	9606:Homo sapiens
41358_at	CYCLIN M2	9606:Homo sapiens
32931_at	NEURAL CELL ADHESION MOLECULE 1	9606:Homo sapiens
35294_at	TROVE DOMAIN FAMILY, MEMBER 2	9606:Homo sapiens
39870_at	TESTES-SPECIFIC HETEROGENOUS NUCLEAR RIBONUCLEOPROTEIN G-T	9606:Homo sapiens
38654_at	HETEROGENEOUS NUCLEAR RIBONUCLEOPROTEIN U (SCAFFOLD ATTACHMENT FACTOR A)	9606:Homo sapiens
257_at	INTEGRIN, ALPHA V (VITRONECTIN RECEPTOR, ALPHA POLYPEPTIDE, ANTIGEN CD51)	9606:Homo sapiens
39071_at	INTEGRIN, ALPHA V (VITRONECTIN RECEPTOR, ALPHA POLYPEPTIDE, ANTIGEN CD51)	9606:Homo sapiens
35606_at	HISTIDINE DECARBOXYLASE	9606:Homo sapiens
41726_at	ENDOTHELIN CONVERTING ENZYME 1	9606:Homo sapiens
33094_s_at	BEADED FILAMENT STRUCTURAL PROTEIN 2, PHAKININ	9606:Homo sapiens
32405_at	ACYL-COA THIOESTERASE 11	9606:Homo sapiens
1432_s_at	LEUKOCYTE TYROSINE KINASE	9606:Homo sapiens
33698_at	CENTROSOMAL PROTEIN 164KDA	9606:Homo sapiens
408_at	CHEMOKINE (C-X-C MOTIF) LIGAND 1 (MELANOMA GROWTH STIMULATING ACTIVITY, ALPHA)	9606:Homo sapiens
39748_at	SOLUTE CARRIER FAMILY 7 (CATIONIC AMINO ACID TRANSPORTER, Y+ SYSTEM), MEMBER 1	9606:Homo sapiens
1953_at	VASCULAR ENDOTHELIAL GROWTH FACTOR	9606:Homo sapiens
36100_at	VASCULAR ENDOTHELIAL GROWTH FACTOR	9606:Homo sapiens
36101_s_at	VASCULAR ENDOTHELIAL GROWTH FACTOR	9606:Homo sapiens
1372_at	TUMOR NECROSIS FACTOR, ALPHA-INDUCED PROTEIN 6	9606:Homo sapiens
35314_at	CHROMOSOME CONDENSATION-RELATED SMC-ASSOCIATED PROTEIN 1	9606:Homo sapiens
40790_at	BASIC HELIX-LOOP-HELIX DOMAIN CONTAINING, CLASS B, 2	9606:Homo sapiens
2030_at	WINGLESS-TYPE MMTV INTEGRATION SITE FAMILY, MEMBER 11	9606:Homo sapiens
179_at	POSTMEIOTIC SEGREGATION INCREASED 2-LIKE 3	9606:Homo sapiens
1852_at	TUMOR NECROSIS FACTOR (TNF SUPERFAMILY, MEMBER 2)	9606:Homo sapiens
259_s_at	TUMOR NECROSIS FACTOR (TNF SUPERFAMILY, MEMBER 2)	9606:Homo sapiens
38024_at	RUN AND FYVE DOMAIN CONTAINING 3	9606:Homo sapiens
35376_f_at	HYPOTHETICAL PROTEIN LOC284323	9606:Homo sapiens
41779_at	REGULATOR OF G-PROTEIN SIGNALLING 16	9606:Homo sapiens
39232_at	LIM AND SENESCENT CELL ANTIGEN-LIKE DOMAINS 1	9606:Homo sapiens
41159_at	CLATHRIN, HEAVY POLYPEPTIDE (HC)	9606:Homo sapiens
40365_at	GUANINE NUCLEOTIDE BINDING PROTEIN (G PROTEIN), ALPHA 15 (GQ CLASS)	9606:Homo sapiens
31626_i_at	AOC3 PSEUDOGENE	9606:Homo sapiens
40385_at	CHEMOKINE (C-C MOTIF) LIGAND 20	9606:Homo sapiens
35613_at	CHROMOSOME 10 OPEN READING FRAME 12	9606:Homo sapiens
37506_at	HUNTINGTIN-INTERACTING PROTEIN A	9606:Homo sapiens
38207_at	TROPHOBLAST-DERIVED NONCODING RNA	9606:Homo sapiens
887_at	GROWTH DIFFERENTIATION FACTOR 1	9606:Homo sapiens
600_at	RAB5A, MEMBER RAS ONCOGENE FAMILY	9606:Homo sapiens
1461_at	NUCLEAR FACTOR OF KAPPA LIGHT POLYPEPTIDE GENE ENHANCER IN B-CELLS INHIBITOR, ALPHA	9606:Homo sapiens
38691_s_at	SURFACTANT, PULMONARY-ASSOCIATED PROTEIN C	9606:Homo sapiens
1267_at	PROTEIN KINASE C, ETA	9606:Homo sapiens
1177_at	,DNA-BINDING PROTEIN AP-2, ALT. SPLICE 3	9606:Homo sapiens
1125_s_at	CD44 ANTIGEN (INDIAN BLOOD GROUP)	9606:Homo sapiens
2036_s_at	CD44 ANTIGEN (INDIAN BLOOD GROUP)	9606:Homo sapiens
31615_i_at	CD44 ANTIGEN (INDIAN BLOOD GROUP)	9606:Homo sapiens
37283_at	MENINGIOMA (DISRUPTED IN BALANCED TRANSLOCATION) 1	9606:Homo sapiens
40954_at	FXYD DOMAIN CONTAINING ION TRANSPORT REGULATOR 2	9606:Homo sapiens
31758_at	,CLUSTER INCL W28876:52H7 HOMO SAPIENS CDNA /GB=W28876 /GI=1308824 /UG=HS.136085 /LEN=781,CLUSTER INCL. W28876:52H7 HOMO SAPIENS CDNA /GB=W28876 /GI=1308824 /UG=HS.136085 /LEN=781	9606:Homo sapiens
36960_at	POLYHOMEOTIC-LIKE 2 (DROSOPHILA)	9606:Homo sapiens
33143_s_at	SOLUTE CARRIER FAMILY 16 (MONOCARBOXYLIC ACID TRANSPORTERS), MEMBER 3	9606:Homo sapiens
37048_at	TRANSLOCASE OF OUTER MITOCHONDRIAL MEMBRANE 34	9606:Homo sapiens
38538_at	SOLUTE CARRIER FAMILY 24 (SODIUM/POTASSIUM/CALCIUM EXCHANGER), MEMBER 1	9606:Homo sapiens
1005_at	DUAL SPECIFICITY PHOSPHATASE 1	9606:Homo sapiens
34963_at	COLLAGEN, TYPE XIV, ALPHA 1 (UNDULIN)	9606:Homo sapiens
39408_at	ACYL-COENZYME A DEHYDROGENASE, C-2 TO C-3 SHORT CHAIN	9606:Homo sapiens
32464_at	DEFENSIN, BETA 4	9606:Homo sapiens
706_at	NUCLEAR RECEPTOR SUBFAMILY 3, GROUP C, MEMBER 1 (GLUCOCORTICOID RECEPTOR)	9606:Homo sapiens
1276_g_at	RNA BINDING PROTEIN WITH MULTIPLE SPLICING	9606:Homo sapiens
164_at	GUANINE NUCLEOTIDE BINDING PROTEIN (G PROTEIN), BETA POLYPEPTIDE 3	9606:Homo sapiens
41445_at	TRANSFORMING GROWTH FACTOR, BETA 1 (CAMURATI-ENGELMANN DISEASE)	9606:Homo sapiens
40735_at	HISTIDINE AMMONIA-LYASE	9606:Homo sapiens
1891_at	MITOGEN-ACTIVATED PROTEIN KINASE KINASE KINASE 8	9606:Homo sapiens
1258_s_at	EXCISION REPAIR CROSS-COMPLEMENTING RODENT REPAIR DEFICIENCY, COMPLEMENTATION GROUP 4	9606:Homo sapiens
40856_at	SERPIN PEPTIDASE INHIBITOR, CLADE F (ALPHA-2 ANTIPLASMIN, PIGMENT EPITHELIUM DERIVED FACTOR), MEMBER 1	9606:Homo sapiens
1911_s_at	GROWTH ARREST AND DNA-DAMAGE-INDUCIBLE, ALPHA	9606:Homo sapiens
31562_at	G PROTEIN-COUPLED RECEPTOR KINASE 1	9606:Homo sapiens
32359_at	WNT1 INDUCIBLE SIGNALING PATHWAY PROTEIN 1	9606:Homo sapiens
274_at	ZINC FINGER PROTEIN 148 (PHZ-52)	9606:Homo sapiens
1804_at	KALLIKREIN 3, (PROSTATE SPECIFIC ANTIGEN)	9606:Homo sapiens
41387_r_at	JUMONJI DOMAIN CONTAINING 3	9606:Homo sapiens
848_at	TNF RECEPTOR-ASSOCIATED FACTOR 1	9606:Homo sapiens
41499_at	V-SKI SARCOMA VIRAL ONCOGENE HOMOLOG (AVIAN)	9606:Homo sapiens
39448_r_at	LEUCINE RICH REPEAT CONTAINING 23	9606:Homo sapiens
34537_at	POTASSIUM INWARDLY-RECTIFYING CHANNEL, SUBFAMILY J, MEMBER 12	9606:Homo sapiens
36459_at	ECTONUCLEOTIDE PYROPHOSPHATASE/PHOSPHODIESTERASE 4 (PUTATIVE FUNCTION)	9606:Homo sapiens
35500_at	BRCA1 ASSOCIATED PROTEIN	9606:Homo sapiens
37139_at	ECTODYSPLASIN A	9606:Homo sapiens
612_s_at	2',3'-CYCLIC NUCLEOTIDE 3' PHOSPHODIESTERASE	9606:Homo sapiens
32133_at	PHOSPHATIDYLINOSITOL-4-PHOSPHATE 5-KINASE, TYPE I, GAMMA	9606:Homo sapiens
39757_at	SYNDECAN 2 (HEPARAN SULFATE PROTEOGLYCAN 1, CELL SURFACE-ASSOCIATED, FIBROGLYCAN)	9606:Homo sapiens
37629_at	CASEIN KINASE 2, ALPHA PRIME POLYPEPTIDE	9606:Homo sapiens
38463_s_at	ADENOSINE MONOPHOSPHATE DEAMINASE (ISOFORM E)	9606:Homo sapiens
568_at	PROTEIN KINASE, CAMP-DEPENDENT, CATALYTIC, ALPHA	9606:Homo sapiens
749_at	CARBAMOYL-PHOSPHATE SYNTHETASE 2, ASPARTATE TRANSCARBAMYLASE, AND DIHYDROOROTASE	9606:Homo sapiens
1939_at	TUMOR PROTEIN P53 (LI-FRAUMENI SYNDROME)	9606:Homo sapiens
38018_g_at	CD79A ANTIGEN (IMMUNOGLOBULIN-ASSOCIATED ALPHA)	9606:Homo sapiens
1857_at	SMAD, MOTHERS AGAINST DPP HOMOLOG 7 (DROSOPHILA)	9606:Homo sapiens
32699_s_at	POLIOVIRUS RECEPTOR	9606:Homo sapiens
40661_at	NUCLEAR RECEPTOR SUBFAMILY 4, GROUP A, MEMBER 3	9606:Homo sapiens
1994_at	ACTIVATING TRANSCRIPTION FACTOR 2	9606:Homo sapiens
38373_g_at	CHROMOSOME X OPEN READING FRAME 40A	9606:Homo sapiens
33893_r_at	CENTROSOMAL PROTEIN 170KDA	9606:Homo sapiens
1388_g_at	VITAMIN D (1,25- DIHYDROXYVITAMIN D3) RECEPTOR	9606:Homo sapiens
35345_at	3-HYDROXY-3-METHYLGLUTARYL-COENZYME A SYNTHASE 2 (MITOCHONDRIAL)	9606:Homo sapiens
1385_at	TRANSFORMING GROWTH FACTOR, BETA-INDUCED, 68KDA	9606:Homo sapiens
36615_at	ARGININE-RICH, MUTATED IN EARLY STAGE TUMORS	9606:Homo sapiens
1263_at	INTERLEUKIN 3 (COLONY-STIMULATING FACTOR, MULTIPLE)	9606:Homo sapiens
37385_at	PEPTIDYLPROLYL ISOMERASE G (CYCLOPHILIN G)	9606:Homo sapiens
1774_at	MAX DIMERIZATION PROTEIN 1	9606:Homo sapiens
37233_at	OXIDISED LOW DENSITY LIPOPROTEIN (LECTIN-LIKE) RECEPTOR 1	9606:Homo sapiens
39753_at	INTEGRIN, ALPHA 5 (FIBRONECTIN RECEPTOR, ALPHA POLYPEPTIDE)	9606:Homo sapiens
32626_at	GLUTAMINE-FRUCTOSE-6-PHOSPHATE TRANSAMINASE 1	9606:Homo sapiens
35915_at	INHIBIN, BETA C	9606:Homo sapiens
35714_at	PYRIDOXAL (PYRIDOXINE, VITAMIN B6) KINASE	9606:Homo sapiens
31669_s_at	HOMEOBOX A11	9606:Homo sapiens
36519_at	EXCISION REPAIR CROSS-COMPLEMENTING RODENT REPAIR DEFICIENCY, COMPLEMENTATION GROUP 1 (INCLUDES OVERLAPPING ANTISENSE SEQUENCE)	9606:Homo sapiens
40473_at	SERINE/THREONINE KINASE 24 (STE20 HOMOLOG, YEAST)	9606:Homo sapiens
1750_at	PHENYLALANINE-TRNA SYNTHETASE-LIKE, ALPHA SUBUNIT	9606:Homo sapiens
33751_at	ADAPTOR-RELATED PROTEIN COMPLEX 3, SIGMA 2 SUBUNIT	9606:Homo sapiens
37831_at	SIGNAL-INDUCED PROLIFERATION-ASSOCIATED 1 LIKE 3	9606:Homo sapiens
35472_at	POTASSIUM INWARDLY-RECTIFYING CHANNEL, SUBFAMILY J, MEMBER 15	9606:Homo sapiens
41825_at	PTEN INDUCED PUTATIVE KINASE 1	9606:Homo sapiens
34666_at	SUPEROXIDE DISMUTASE 2, MITOCHONDRIAL	9606:Homo sapiens
35471_g_at	5-HYDROXYTRYPTAMINE (SEROTONIN) RECEPTOR 2A	9606:Homo sapiens
31888_s_at	PLECKSTRIN HOMOLOGY-LIKE DOMAIN, FAMILY A, MEMBER 2	9606:Homo sapiens
37722_s_at	DEOXYHYPUSINE SYNTHASE	9606:Homo sapiens
35414_s_at	JAGGED 1 (ALAGILLE SYNDROME)	9606:Homo sapiens
39750_at	,CLUSTER INCL W61005:ZD29A11.S1 HOMO SAPIENS CDNA, 3 END /CLONE=IMAGE-342044 /CLONE_END=3' /GB=W61005 /GI=1367764 /UG=HS.14896 /LEN=786',CLUSTER INCL. W61005:ZD29A11.S1 HOMO SAPIENS CDNA, 3' END /CLONE=IMAGE-342044 /CLONE_END=3' /GB=W61005 /GI=1367764 /UG=HS.14896 /LEN=786	9606:Homo sapiens
35726_at	S100 CALCIUM BINDING PROTEIN A2	9606:Homo sapiens
37662_at	UBIQUITIN-CONJUGATING ENZYME E2G 1 (UBC7 HOMOLOG, YEAST)	9606:Homo sapiens
33802_at	HEME OXYGENASE (DECYCLING) 1	9606:Homo sapiens
352_at	PHOSPHATIDYLINOSITOL TRANSFER PROTEIN, ALPHA	9606:Homo sapiens
31737_at	ACTIN, ALPHA 1, SKELETAL MUSCLE	9606:Homo sapiens
37938_at	DEOXYNUCLEOTIDYLTRANSFERASE, TERMINAL, INTERACTING PROTEIN 2	9606:Homo sapiens
36161_at	ADAPTOR-RELATED PROTEIN COMPLEX 2, BETA 1 SUBUNIT	9606:Homo sapiens
31558_at	HR44 ANTIGEN	9606:Homo sapiens
34475_at	G PROTEIN-COUPLED RECEPTOR KINASE 4	9606:Homo sapiens
37223_at	SARCOGLYCAN, BETA (43KDA DYSTROPHIN-ASSOCIATED GLYCOPROTEIN)	9606:Homo sapiens
38953_at	TRAF INTERACTING PROTEIN	9606:Homo sapiens
37857_at	PROTOCADHERIN 21	9606:Homo sapiens
189_s_at	PLASMINOGEN ACTIVATOR, UROKINASE RECEPTOR	9606:Homo sapiens
41169_at	PLASMINOGEN ACTIVATOR, UROKINASE RECEPTOR	9606:Homo sapiens
33092_at	FORMYL PEPTIDE RECEPTOR-LIKE 2	9606:Homo sapiens
38660_at	CYTOCHROME C OXIDASE SUBUNIT VIA POLYPEPTIDE 2	9606:Homo sapiens
40895_g_at	SUPPRESSOR OF IKK EPSILON	9606:Homo sapiens
37146_at	HYPOTHETICAL PROTEIN LOC23130	9606:Homo sapiens
1936_s_at	,PROTO-ONCOGENE C-MYC, ALT. SPLICE 3, ORF 114	9606:Homo sapiens
38860_at	PHOSPHODIESTERASE 4C, CAMP-SPECIFIC (PHOSPHODIESTERASE E1 DUNCE HOMOLOG, DROSOPHILA)	9606:Homo sapiens
40210_at	RAB13, MEMBER RAS ONCOGENE FAMILY	9606:Homo sapiens
41180_i_at	D-DOPACHROME TAUTOMERASE	9606:Homo sapiens
31586_f_at	IMMUNOGLOBULIN KAPPA CONSTANT	9606:Homo sapiens
33366_at	RUN AND TBC1 DOMAIN CONTAINING 3	9606:Homo sapiens
31521_f_at	H4 HISTONE, FAMILY 2	9606:Homo sapiens
762_f_at	H4 HISTONE, FAMILY 2	9606:Homo sapiens
1124_at	MYELOID/LYMPHOID OR MIXED-LINEAGE LEUKEMIA (TRITHORAX HOMOLOG, DROSOPHILA)	9606:Homo sapiens
36009_at	GLUTATHIONE PEROXIDASE 7	9606:Homo sapiens
41111_at	BRANCHED CHAIN AMINOTRANSFERASE 2, MITOCHONDRIAL	9606:Homo sapiens
36749_at	CARBOXYPEPTIDASE A3 (MAST CELL)	9606:Homo sapiens
37310_at	PLASMINOGEN ACTIVATOR, UROKINASE	9606:Homo sapiens
31522_f_at	HISTONE 1, H2BD	9606:Homo sapiens
35768_at	RING FINGER PROTEIN 40	9606:Homo sapiens
39421_at	RUNT-RELATED TRANSCRIPTION FACTOR 1 (ACUTE MYELOID LEUKEMIA 1; AML1 ONCOGENE)	9606:Homo sapiens
39967_at	LEUCINE ZIPPER, DOWN-REGULATED IN CANCER 1	9606:Homo sapiens
35992_at	MUSCULIN (ACTIVATED B-CELL FACTOR-1)	9606:Homo sapiens
38356_at	FOLLISTATIN	9606:Homo sapiens
39331_at	TUBULIN, BETA 2A	9606:Homo sapiens
34145_at	TOLL-LIKE RECEPTOR 6	9606:Homo sapiens
35378_at	LUTEINIZING HORMONE BETA POLYPEPTIDE	9606:Homo sapiens
199_s_at	PROTEIN KINASE N2	9606:Homo sapiens
35966_at	GLUTAMINYL-PEPTIDE CYCLOTRANSFERASE (GLUTAMINYL CYCLASE)	9606:Homo sapiens
1866_g_at	SKI-LIKE	9606:Homo sapiens
37377_i_at	LAMIN A/C	9606:Homo sapiens
37378_r_at	LAMIN A/C	9606:Homo sapiens
833_at	INTEGRIN, ALPHA D	9606:Homo sapiens
31586_f_at	,CLUSTER INCL X72475:H.SAPIENS MRNA FOR REARRANGED IG KAPPA LIGHT CHAIN VARIABLE REGION (I.114) /CDS=(0,421) /GB=X72475 /GI=441418 /UG=HS.192989 /LEN=454,CLUSTER INCL. X72475:H.SAPIENS MRNA FOR REARRANGED IG KAPPA LIGHT CHAIN VARIABLE REGION (I.114) /CDS=(0	9606:Homo sapiens
38062_at	RAP GUANINE NUCLEOTIDE EXCHANGE FACTOR (GEF) 5	9606:Homo sapiens
34981_at	POTASSIUM VOLTAGE-GATED CHANNEL, SHAKER-RELATED SUBFAMILY, MEMBER 5	9606:Homo sapiens
1569_r_at	INTERLEUKIN 10 RECEPTOR, BETA	9606:Homo sapiens
1548_s_at	INTERLEUKIN 10	9606:Homo sapiens
41446_f_at	CHROMOSOME 20 OPEN READING FRAME 127	9606:Homo sapiens
36999_at	JUMONJI, AT RICH INTERACTIVE DOMAIN 1A (RBBP2-LIKE)	9606:Homo sapiens
34226_at	MITOGEN-ACTIVATED PROTEIN KINASE KINASE KINASE KINASE 5	9606:Homo sapiens
33385_g_at	CALPASTATIN	9606:Homo sapiens
36173_r_at	ADAPTOR-RELATED PROTEIN COMPLEX 3, DELTA 1 SUBUNIT	9606:Homo sapiens
1007_s_at	DISCOIDIN DOMAIN RECEPTOR FAMILY, MEMBER 1	9606:Homo sapiens
35149_at	CD40 ANTIGEN (TNF RECEPTOR SUPERFAMILY MEMBER 5)	9606:Homo sapiens
38671_at	PLEXIN D1	9606:Homo sapiens
1973_s_at	V-MYC MYELOCYTOMATOSIS VIRAL ONCOGENE HOMOLOG (AVIAN)	9606:Homo sapiens
37724_at	V-MYC MYELOCYTOMATOSIS VIRAL ONCOGENE HOMOLOG (AVIAN)	9606:Homo sapiens
37317_at	PLATELET-ACTIVATING FACTOR ACETYLHYDROLASE, ISOFORM IB, ALPHA SUBUNIT 45KDA	9606:Homo sapiens
33829_at	LEPTIN RECEPTOR OVERLAPPING TRANSCRIPT	9606:Homo sapiens
36532_at	SYNAPTOJANIN 2	9606:Homo sapiens
39372_at	FATTY ACID DESATURASE 1	9606:Homo sapiens
41717_at	FATTY ACID DESATURASE 1	9606:Homo sapiens
38221_at	CONNECTOR ENHANCER OF KINASE SUPPRESSOR OF RAS 1	9606:Homo sapiens
37418_at	POU DOMAIN, CLASS 2, TRANSCRIPTION FACTOR 2	9606:Homo sapiens
33120_at	REGULATOR OF G-PROTEIN SIGNALLING 10	9606:Homo sapiens
136_at	G PROTEIN-COUPLED RECEPTOR 31	9606:Homo sapiens
33492_at	CHROMOSOME 18 OPEN READING FRAME 43	9606:Homo sapiens
1602_at	PROTEIN KINASE C, IOTA	9606:Homo sapiens
41505_r_at	V-MAF MUSCULOAPONEUROTIC FIBROSARCOMA ONCOGENE HOMOLOG (AVIAN)	9606:Homo sapiens
41736_g_at	DENN/MADD DOMAIN CONTAINING 3	9606:Homo sapiens
37862_at	DIHYDROLIPOAMIDE BRANCHED CHAIN TRANSACYLASE E2	9606:Homo sapiens
31859_at	MATRIX METALLOPEPTIDASE 9 (GELATINASE B, 92KDA GELATINASE, 92KDA TYPE IV COLLAGENASE)	9606:Homo sapiens
40913_at	ATPASE, CA++ TRANSPORTING, PLASMA MEMBRANE 4	9606:Homo sapiens
35956_s_at	PREGNANCY SPECIFIC BETA-1-GLYCOPROTEIN 4	9606:Homo sapiens
32193_at	PLEXIN C1	9606:Homo sapiens
1148_s_at	,GLIAL GROWTH FACTOR 2	9606:Homo sapiens
1244_at	SIGNAL TRANSDUCER AND ACTIVATOR OF TRANSCRIPTION 2, 113KDA	9606:Homo sapiens
38684_at	ATPASE, CA++ TRANSPORTING, TYPE 2C, MEMBER 1	9606:Homo sapiens
37440_at	SOLUTE CARRIER FAMILY 30 (ZINC TRANSPORTER), MEMBER 4	9606:Homo sapiens
32186_at	SOLUTE CARRIER FAMILY 7 (CATIONIC AMINO ACID TRANSPORTER, Y+ SYSTEM), MEMBER 5	9606:Homo sapiens
1242_at	ETS2 REPRESSOR FACTOR	9606:Homo sapiens
39503_s_at	DIHYDROPYRIMIDINASE-LIKE 4	9606:Homo sapiens
224_at	KRUPPEL-LIKE FACTOR 10	9606:Homo sapiens
38374_at	KRUPPEL-LIKE FACTOR 10	9606:Homo sapiens
36018_at	SRY (SEX DETERMINING REGION Y)-BOX 10	9606:Homo sapiens
36603_at	GCN1 GENERAL CONTROL OF AMINO-ACID SYNTHESIS 1-LIKE 1 (YEAST)	9606:Homo sapiens
33288_i_at	ZINC FINGER PROTEIN 263	9606:Homo sapiens
33662_at	HYPOTHETICAL PROTEIN FLJ13305	9606:Homo sapiens
33555_at	LEUKOCYTE IMMUNOGLOBULIN-LIKE RECEPTOR, SUBFAMILY A (WITH TM DOMAIN), MEMBER 4	9606:Homo sapiens
33539_at	MYELIN EXPRESSION FACTOR 2	9606:Homo sapiens
430_at	NUCLEOSIDE PHOSPHORYLASE	9606:Homo sapiens
471_f_at	MELANOCORTIN 1 RECEPTOR (ALPHA MELANOCYTE STIMULATING HORMONE RECEPTOR)	9606:Homo sapiens
1369_s_at	INTERLEUKIN 8	9606:Homo sapiens
35372_r_at	INTERLEUKIN 8	9606:Homo sapiens
38089_at	UBIQUITIN ASSOCIATED PROTEIN 2-LIKE	9606:Homo sapiens
40310_at	TOLL-LIKE RECEPTOR 2	9606:Homo sapiens
41106_at	POTASSIUM INTERMEDIATE/SMALL CONDUCTANCE CALCIUM-ACTIVATED CHANNEL, SUBFAMILY N, MEMBER 4	9606:Homo sapiens
41216_r_at	INHIBITOR OF DNA BINDING 2, DOMINANT NEGATIVE HELIX-LOOP-HELIX PROTEIN	9606:Homo sapiens
32815_at	,CLUSTER INCL AI687419:TP95H03.X1 HOMO SAPIENS CDNA, 3 END /CLONE=IMAGE-2207093 /CLONE_END=3' /GB=AI687419 /GI=4898713 /UG=HS.203410 /LEN=286',CLUSTER INCL. AI687419:TP95H03.X1 HOMO SAPIENS CDNA, 3' END /CLONE=IMAGE-2207093 /CLONE_END=3' /GB=AI687419 /GI=4898713 /UG=HS.203410 /LEN=286	9606:Homo sapiens
37463_r_at	SPLICING FACTOR 3A, SUBUNIT 2, 66KDA	9606:Homo sapiens
33470_at	GLUTAMATE RECEPTOR INTERACTING PROTEIN 2	9606:Homo sapiens
40522_at	GLUTAMATE-AMMONIA LIGASE (GLUTAMINE SYNTHETASE)	9606:Homo sapiens
1463_at	PROTEIN TYROSINE PHOSPHATASE, NON-RECEPTOR TYPE 12	9606:Homo sapiens
1743_s_at	,PROTO-ONCOGENE SNO, ALT. SPLICE N	9606:Homo sapiens
1895_at	V-JUN SARCOMA VIRUS 17 ONCOGENE HOMOLOG (AVIAN)	9606:Homo sapiens
32583_at	V-JUN SARCOMA VIRUS 17 ONCOGENE HOMOLOG (AVIAN)	9606:Homo sapiens
35440_g_at	SPLICING FACTOR 1	9606:Homo sapiens
1091_at	PROTEIN KINASE, CAMP-DEPENDENT, REGULATORY, TYPE I, BETA	9606:Homo sapiens
1649_at	SPERMINE OXIDASE	9606:Homo sapiens
287_at	ACTIVATING TRANSCRIPTION FACTOR 3	9606:Homo sapiens
32119_at	,CLUSTER INCL AL049423:HOMO SAPIENS MRNA; CDNA DKFZP586B211 (FROM CLONE DKFZP586B211) /CDS=UNKNOWN /GB=AL049423 /GI=4500204 /UG=HS.16193 /LEN=1746,CLUSTER INCL. AL049423:HOMO SAPIENS MRNA; CDNA DKFZP586B211 (FROM CLONE DKFZP586B211) /CDS=UNKNOWN /GB=AL049423 /GI=4500204 /UG=HS.16193 /LEN=1746	9606:Homo sapiens
131_at	TAF11 RNA POLYMERASE II, TATA BOX BINDING PROTEIN (TBP)-ASSOCIATED FACTOR, 28KDA	9606:Homo sapiens
38642_at	ACTIVATED LEUKOCYTE CELL ADHESION MOLECULE	9606:Homo sapiens
33922_at	PR DOMAIN CONTAINING 2, WITH ZNF DOMAIN	9606:Homo sapiens
35886_at	PROTEIN KINASE C AND CASEIN KINASE SUBSTRATE IN NEURONS 2	9606:Homo sapiens
38326_at	G0/G1SWITCH 2	9606:Homo sapiens
38823_s_at	SERINE/THREONINE KINASE 17A (APOPTOSIS-INDUCING)	9606:Homo sapiens
41088_at	ABHYDROLASE DOMAIN CONTAINING 2	9606:Homo sapiens
41371_at	GENERAL TRANSCRIPTION FACTOR IIH, POLYPEPTIDE 4, 52KDA	9606:Homo sapiens
39841_at	SOLUTE CARRIER FAMILY 16 (MONOCARBOXYLIC ACID TRANSPORTERS), MEMBER 6	9606:Homo sapiens
32486_at	CREATINE KINASE, MUSCLE	9606:Homo sapiens
41234_at	DNAJ (HSP40) HOMOLOG, SUBFAMILY B, MEMBER 6	9606:Homo sapiens
41598_at	SEC22 VESICLE TRAFFICKING PROTEIN-LIKE 1 (S. CEREVISIAE)	9606:Homo sapiens
40478_at	THIOREDOXIN DOMAIN CONTAINING 13	9606:Homo sapiens
37606_at	KETOHEXOKINASE (FRUCTOKINASE)	9606:Homo sapiens
37170_at	BMP2 INDUCIBLE KINASE	9606:Homo sapiens
34857_at	ATPASE TYPE 13A3	9606:Homo sapiens
32062_at	LEUCINE RICH REPEAT CONTAINING 14	9606:Homo sapiens
37762_at	EPITHELIAL MEMBRANE PROTEIN 1	9606:Homo sapiens
36052_at	ADDUCIN 2 (BETA)	9606:Homo sapiens
40442_f_at	KIAA1500 PROTEIN	9606:Homo sapiens
41550_at	RER1 RETENTION IN ENDOPLASMIC RETICULUM 1 HOMOLOG (S. CEREVISIAE)	9606:Homo sapiens
36621_at	ALPHA-2-HS-GLYCOPROTEIN	9606:Homo sapiens
36929_at	LAMININ, BETA 3	9606:Homo sapiens
38645_at	ARMADILLO REPEAT CONTAINING 8	9606:Homo sapiens
34438_at	SERPIN PEPTIDASE INHIBITOR, CLADE B (OVALBUMIN), MEMBER 9	9606:Homo sapiens
39587_at	COILED-COIL DOMAIN CONTAINING 22	9606:Homo sapiens
36562_at	KIAA0427	9606:Homo sapiens
37155_at	CONTACTIN ASSOCIATED PROTEIN-LIKE 2	9606:Homo sapiens
36055_at	KIAA0892	9606:Homo sapiens
36754_at	ADENYLATE CYCLASE ACTIVATING POLYPEPTIDE 1 (PITUITARY)	9606:Homo sapiens
33545_at	SODIUM CHANNEL, VOLTAGE-GATED, TYPE IV, ALPHA	9606:Homo sapiens
1520_s_at	INTERLEUKIN 1, BETA	9606:Homo sapiens
39402_at	INTERLEUKIN 1, BETA	9606:Homo sapiens
32265_at	NUCLEAR RECEPTOR SUBFAMILY 4, GROUP A, MEMBER 1	9606:Homo sapiens
32679_at	MITOCHONDRIAL FISSION REGULATOR 1	9606:Homo sapiens
1829_at	X-RAY REPAIR COMPLEMENTING DEFECTIVE REPAIR IN CHINESE HAMSTER CELLS 1	9606:Homo sapiens
40669_at	RAB27A, MEMBER RAS ONCOGENE FAMILY	9606:Homo sapiens
31694_at	REGULATORY SOLUTE CARRIER PROTEIN, FAMILY 1, MEMBER 1	9606:Homo sapiens
41382_at	DELETED IN MALIGNANT BRAIN TUMORS 1	9606:Homo sapiens
41446_f_at	METALLOTHIONEIN 1G	9606:Homo sapiens
38391_at	CAPPING PROTEIN (ACTIN FILAMENT), GELSOLIN-LIKE	9606:Homo sapiens
34560_at	S100 CALCIUM BINDING PROTEIN A5	9606:Homo sapiens
40098_at	EH-DOMAIN CONTAINING 1	9606:Homo sapiens
32522_f_at	CLATHRIN, LIGHT POLYPEPTIDE (LCB)	9606:Homo sapiens
988_at	CARCINOEMBRYONIC ANTIGEN-RELATED CELL ADHESION MOLECULE 1 (BILIARY GLYCOPROTEIN)	9606:Homo sapiens
789_at	EARLY GROWTH RESPONSE 1	9606:Homo sapiens
1270_at	RAP1, GTPASE ACTIVATING PROTEIN 1	9606:Homo sapiens
1139_at	GUANINE NUCLEOTIDE BINDING PROTEIN (G PROTEIN), ALPHA 13	9606:Homo sapiens
33665_s_at	COLONY STIMULATING FACTOR 2 RECEPTOR, ALPHA, LOW-AFFINITY (GRANULOCYTE-MACROPHAGE)	9606:Homo sapiens
1237_at	IMMEDIATE EARLY RESPONSE 3	9606:Homo sapiens
412_s_at	HOMEOBOX B6	9606:Homo sapiens
34688_at	CALMODULIN REGULATED SPECTRIN-ASSOCIATED PROTEIN 1-LIKE 1	9606:Homo sapiens
31353_f_at	FORKHEAD BOX E1 (THYROID TRANSCRIPTION FACTOR 2)	9606:Homo sapiens
41856_at	UNC-5 HOMOLOG B (C. ELEGANS)	9606:Homo sapiens
32928_at	POU DOMAIN, CLASS 2, TRANSCRIPTION FACTOR 3	9606:Homo sapiens
37584_at	FANCONI ANEMIA, COMPLEMENTATION GROUP G	9606:Homo sapiens
32379_f_at	PYRUVATE KINASE, MUSCLE	9606:Homo sapiens
936_s_at	,PROTEIN PHOSPHATASE INHIBITOR HOMOLOG	9606:Homo sapiens
2082_s_at	CADHERIN 1, TYPE 1, E-CADHERIN (EPITHELIAL)	9606:Homo sapiens
36479_at	GROWTH ARREST-SPECIFIC 8	9606:Homo sapiens
39175_at	PHOSPHOFRUCTOKINASE, PLATELET	9606:Homo sapiens
32007_at	OXYSTEROL BINDING PROTEIN 2	9606:Homo sapiens
36103_at	CHEMOKINE (C-C MOTIF) LIGAND 3	9606:Homo sapiens
37270_at	ATPASE, NA+/K+ TRANSPORTING, BETA 2 POLYPEPTIDE	9606:Homo sapiens
40840_at	PEPTIDYLPROLYL ISOMERASE F (CYCLOPHILIN F)	9606:Homo sapiens
37206_at	ALCOHOL DEHYDROGENASE 6 (CLASS V)	9606:Homo sapiens
37365_at	DNAJ (HSP40) HOMOLOG, SUBFAMILY B, MEMBER 2	9606:Homo sapiens
37820_at	PROLINE DEHYDROGENASE (OXIDASE) 2	9606:Homo sapiens
35848_at	RETINOIC ACID INDUCED 17	9606:Homo sapiens
37111_g_at	6-PHOSPHOFRUCTO-2-KINASE/FRUCTOSE-2,6-BIPHOSPHATASE 3	9606:Homo sapiens
39522_at	6-PHOSPHOFRUCTO-2-KINASE/FRUCTOSE-2,6-BIPHOSPHATASE 3	9606:Homo sapiens
36760_at	TYROSINE 3-MONOOXYGENASE/TRYPTOPHAN 5-MONOOXYGENASE ACTIVATION PROTEIN, ZETA POLYPEPTIDE	9606:Homo sapiens
35018_at	CALCIUM BINDING PROTEIN P22	9606:Homo sapiens
31745_at	MUCIN 3A, INTESTINAL	9606:Homo sapiens
37424_at	COILED-COIL ALPHA-HELICAL ROD PROTEIN 1	9606:Homo sapiens
36507_at	ZINC FINGER PROTEIN 282	9606:Homo sapiens
719_g_at	HTRA SERINE PEPTIDASE 1	9606:Homo sapiens
34165_at	NK2 TRANSCRIPTION FACTOR RELATED, LOCUS 8 (DROSOPHILA)	9606:Homo sapiens
41850_s_at	HEPATITIS DELTA ANTIGEN-INTERACTING PROTEIN A	9606:Homo sapiens

## Sheet: 84 Chemokines
Entrez Gene ID	Gene Name
6351	CHEMOKINE (C-C MOTIF) LIGAND 4
6351	CHEMOKINE (C-C MOTIF) LIGAND 4
6370	CHEMOKINE (C-C MOTIF) LIGAND 25
6363	CHEMOKINE (C-C MOTIF) LIGAND 19
6362	CHEMOKINE (C-C MOTIF) LIGAND 18 (PULMONARY AND ACTIVATION-REGULATED)
7852	CHEMOKINE (C-X-C MOTIF) RECEPTOR 4
2829	CHEMOKINE (C MOTIF) RECEPTOR 1
10563	CHEMOKINE (C-X-C MOTIF) LIGAND 13 (B-CELL CHEMOATTRACTANT)
1235	CHEMOKINE (C-C MOTIF) RECEPTOR 6
6355	CHEMOKINE (C-C MOTIF) LIGAND 8
390788	CHEMOKINE (C-C MOTIF) LIGAND 3-LIKE 2
6375	CHEMOKINE (C MOTIF) LIGAND 1
57007	CHEMOKINE ORPHAN RECEPTOR 1
1233	CHEMOKINE (C-C MOTIF) RECEPTOR 4
51554	CHEMOKINE (C-C MOTIF) RECEPTOR-LIKE 1
6357	CHEMOKINE (C-C MOTIF) LIGAND 13
643	BURKITT LYMPHOMA RECEPTOR 1, GTP BINDING PROTEIN (CHEMOKINE (C-X-C MOTIF) RECEPTOR 5)
56477	CHEMOKINE (C-C MOTIF) LIGAND 28
2919	CHEMOKINE (C-X-C MOTIF) LIGAND 1 (MELANOMA GROWTH STIMULATING ACTIVITY, ALPHA)
1240	CHEMOKINE-LIKE RECEPTOR 1
337987	CHEMOKINE (C-C MOTIF) LIGAND 12
348249	CHEMOKINE LIGAND 14, CHEMOKINE LIGAND 15 TRANSCRIPTION UNIT
6360	CHEMOKINE (C-C MOTIF) LIGAND 16
9034	CHEMOKINE (C-C MOTIF) RECEPTOR-LIKE 2
6368	CHEMOKINE (C-C MOTIF) LIGAND 23
6350	CHEMOKINE (C-C MOTIF) LIGAND 3-LIKE 2
6358	CHEMOKINE (C-C MOTIF) LIGAND 14
9547	CHEMOKINE (C-X-C MOTIF) LIGAND 14
10850	CHEMOKINE (C-C MOTIF) LIGAND 27
1230	CHEMOKINE (C-C MOTIF) RECEPTOR 1
6846	CHEMOKINE (C MOTIF) LIGAND 2
6376	CHEMOKINE (C-X3-C MOTIF) LIGAND 1
6352	CHEMOKINE (C-C MOTIF) LIGAND 5
6347	CHEMOKINE (C-C MOTIF) LIGAND 2
388372	CHEMOKINE (C-C MOTIF) LIGAND 4
6359	CHEMOKINE (C-C MOTIF) LIGAND 15
3627	CHEMOKINE (C-X-C MOTIF) LIGAND 10
10995	CHEMOKINE (C-X-C) RECEPTOR 3
51192	CHEMOKINE-LIKE FACTOR
6354	CHEMOKINE (C-C MOTIF) LIGAND 7
6369	CHEMOKINE (C-C MOTIF) LIGAND 24
2826	CHEMOKINE (C-C MOTIF) RECEPTOR 10
2920	CHEMOKINE (C-X-C MOTIF) LIGAND 2
1242	CHEMOKINE RECEPTOR-LIKE 2
6346	CHEMOKINE (C-C MOTIF) LIGAND 1
1231	CHEMOKINE (C-C MOTIF) RECEPTOR 2
5196	PLATELET FACTOR 4 (CHEMOKINE (C-X-C MOTIF) LIGAND 4)
1238	CHEMOKINE BINDING PROTEIN 2
4283	CHEMOKINE (C-X-C MOTIF) LIGAND 9
6387	CHEMOKINE (C-X-C MOTIF) LIGAND 12 (STROMAL CELL-DERIVED FACTOR 1)
10663	CHEMOKINE (C-X-C MOTIF) RECEPTOR 6
6373	CHEMOKINE (C-X-C MOTIF) LIGAND 11
285737	CHEMOKINE (C-C MOTIF) RECEPTOR-LIKE 1 PSEUDOGENE
6366	CHEMOKINE (C-C MOTIF) LIGAND 21
5473	PRO-PLATELET BASIC PROTEIN (CHEMOKINE (C-X-C MOTIF) LIGAND 7)
2833	CHEMOKINE (C-X-C MOTIF) RECEPTOR 3
6356	CHEMOKINE (C-C MOTIF) LIGAND 11
10344	CHEMOKINE (C-C MOTIF) LIGAND 26
58191	CHEMOKINE (C-X-C MOTIF) LIGAND 16
1239	CHEMOKINE (C-C MOTIF) RECEPTOR-LIKE 1
10803	CHEMOKINE (C-C MOTIF) RECEPTOR 9
2532	DUFFY BLOOD GROUP, CHEMOKINE RECEPTOR
388440	CHEMOKINE (C-C MOTIF) LIGAND 4
1232	CHEMOKINE (C-C MOTIF) RECEPTOR 3
6367	CHEMOKINE (C-C MOTIF) LIGAND 22
6361	CHEMOKINE (C-C MOTIF) LIGAND 17
1234	CHEMOKINE (C-C MOTIF) RECEPTOR 5
6353	CHEMOKINE (C-C MOTIF) LIGAND 6
6364	CHEMOKINE (C-C MOTIF) LIGAND 20
1237	CHEMOKINE (C-C MOTIF) RECEPTOR 8
51565	CC CHEMOKINE RECEPTOR 10
1229	CHEMOKINE (C-X-C) RECEPTOR 1
6349	CHEMOKINE (C-C MOTIF) LIGAND 3-LIKE 1
6374	CHEMOKINE (C-X-C MOTIF) LIGAND 5
374793	CHEMOKINE (C-C MOTIF) LIGAND 3-LIKE 1
1524	CHEMOKINE (C-X3-C MOTIF) RECEPTOR 1
2921	CHEMOKINE (C-X-C MOTIF) LIGAND 3
1236	CHEMOKINE (C-C MOTIF) RECEPTOR 7
6372	CHEMOKINE (C-X-C MOTIF) LIGAND 6 (GRANULOCYTE CHEMOTACTIC PROTEIN 2)
337988	CHEMOKINE (C-C MOTIF) LIGAND 9
337989	CHEMOKINE (C-X-C MOTIF) LIGAND 15
6348	CHEMOKINE (C-C MOTIF) LIGAND 3
9560	CHEMOKINE (C-C MOTIF) LIGAND 4
414062	CHEMOKINE (C-C MOTIF) LIGAND 3-LIKE 1

## Sheet: Protein-protein interact pairs
Entrez Gene ID	Entrez Gene ID
5599	9467
5599	3725
1956	6464
1956	10976
1956	4582
1956	5921
1956	5335
1956	114129
1956	1950
1956	7410
1956	999
1956	5295
1956	5058
1956	9769
1956	1956
1956	867
1956	3320
1956	4690
1956	5296
1956	685
1956	80715
1956	808
1956	5338
1956	7039
1956	374
1956	5359
672	10111
672	4436
672	580
672	466
672	4609
672	2956
672	5888
672	2099
672	5928
672	672
672	83991
672	5925
672	8543
672	472
672	2177
672	5932
672	7157
672	9111
672	5931
672	675
672	1387
672	4361
672	641
672	57307
672	571
672	1487
672	1040
672	3726
672	6772
672	8315
672	3727
672	5430
672	114914
672	5890
672	9327
672	3725
672	4800
672	11073
672	1460
672	8900
672	2190
672	1488
672	4215
672	1017
672	9079
672	54073
672	5982
672	10372
672	5984
672	3066
672	64979
672	3716
672	3717
672	2033
672	8243
672	4683
672	983
672	1869
672	891
672	1385
672	4292
672	95781
672	6597
672	367
93	3624
2147	2147
2147	2811
2147	3053
2147	7056
8453	7428
8453	4339
245735	3311
245735	3313
245735	55217
245735	51003
245735	7890
245735	10575
245735	7316
245735	2956
245735	9282
245735	3329
245735	5430
245735	5432
245735	10001
245735	9862
245735	5434
245735	5435
245735	5436
245735	5439
245735	3838
245735	4926
245735	54797
245735	9439
245735	7112
245735	219541
245735	29079
245735	23405
245735	10013
245735	9440
245735	9441
245735	9442
245735	9443
245735	1024
245735	84246
245735	10025
245735	51184
245735	7203
245735	1973
245735	9968
245735	9969
245735	9532
245735	115853
245735	8805
245735	9393
245735	1832
245735	90390
245735	245735
245735	6632
245735	9327
245735	9477
245735	5914
245735	1994
245735	23097
245735	8253
245735	9412
245735	401566
7112	5925
7112	219541
7112	9441
7112	245735
103	103
1460	997
1460	672
1460	1432
1460	1026
1460	1460
1460	369
1460	1459
1460	1457
1460	8930
1460	10467
1460	11124
1460	6125
1460	4528
1460	8099
1460	4067
10467	4339
10467	1460
1729	5311
1729	25768
1729	1058
3383	3683
3383	3383
10863	7094
51455	10459
51455	51426
51455	5429
51455	2274
51455	11201
5429	51455
1654	4791
1654	7185
1654	11035
1654	9020
1654	57473
10284	219541
10284	4339
6376	6376
6376	2836
54885	6927
4350	5886
4350	5887
821	1080
821	7253
821	6513
821	928
821	7132
821	8517
821	64750
8115	10000
8115	208
6175	8517
6175	4088
5406	1208
1208	5406
1376	4339
25	8936
25	25
25	5925
25	5359
25	9164
25	7157
25	1398
25	7161
25	5295
25	5591
25	613
25	5335
25	6714
25	5144
25	27
25	5921
25	6091
5211	9641
5211	7186
5211	23118
5211	4791
5211	4215
5211	7132
5211	5971
5211	7094
5211	25768
253980	5111
253980	5425
5111	4595
5111	2956
5111	4437
5111	1786
5111	5982
5111	1017
5111	1647
5111	253980
5111	5983
5111	5985
5111	5111
5111	5423
5111	10714
5111	1026
5111	5424
5111	5425
5111	5882
5111	26073
5111	27301
5111	79075
5111	5970
5111	6949
5111	10514
5111	5591
5111	2073
5111	8253
5111	9156
5111	4616
2060	3267
2060	2060
2060	8650
2060	25843
2060	94910
2060	22905
2060	23677
2060	9253
2060	51362
2060	92649
2060	7805
23677	2060
84964	4339
84964	6927
4627	8767
4627	1147
4627	9641
4627	4790
4627	4791
4627	4215
4627	7414
4627	7132
4627	7133
4627	8517
7806	3190
7806	3658
7806	10664
7806	7157
7806	10271
7806	8683
7806	9020
7806	7094
4094	1387
4094	4339
7052	3064
7052	7052
7052	5333
7052	3839
7052	82272
7052	808
7052	2950
7052	4088
7052	57473
7052	4087
215	215
215	225
215	5825
5825	215
5825	225
5825	5825
5710	5887
5710	7189
5710	4339
5710	5886
6347	1231
6347	6347
6347	51554
6347	96648
55290	4339
10163	10458
10163	9864
10163	81032
10163	10094
10264	7329
10264	7341
10264	6498
1441	1440
1440	1440
1440	1441
10207	4339
10207	6927
5300	4661
5300	995
5300	5347
5300	7153
5300	7161
5300	996
55341	3175
55341	4339
55341	6927
6500	8454
6500	6500
6500	9978
6500	8945
6500	86997
6500	26224
6500	26190
6500	25793
6500	84893
6500	150684
6500	55087
6500	84801
6500	26270
6500	26271
6500	26272
6500	5434
6500	8725
6500	4794
6500	4793
6500	81572
6500	23291
6500	4792
6500	4791
6500	8409
6500	8607
6500	10856
26224	6500
567	3105
567	910
567	2217
567	7414
567	3133
567	3077
567	3107
567	925
567	3135
567	909
567	10859
3107	567
3107	3803
117145	4339
4773	3725
4773	4339
4773	4773
7172	7094
23602	4339
79075	5111
26133	3175
26133	4339
116540	4339
89764	51160
89764	9146
89764	89764
89764	79720
89764	7316
89764	3175
89764	4339
89764	137492
4582	1956
4582	6714
4582	1499
5175	25768
23621	5663
23621	23062
57819	27258
57819	51690
57819	51691
57819	79797
57819	6633
57819	6635
57819	3301
3301	6885
3301	7185
3301	7186
3301	7189
3301	219541
3301	23118
3301	4790
3301	11035
3301	4791
3301	4214
3301	4215
3301	8717
3301	10454
3301	7132
3301	9020
3301	7133
3301	5970
3301	8737
3301	57819
24140	4339
5518	5518
5518	5523
5518	4215
5518	4791
5518	9372
5518	4087
5518	4088
10499	367
10499	7068
10499	5914
10499	1499
10499	2099
10446	7414
51637	57681
51637	51637
51637	7414
57681	51637
7316	7316
7316	9146
7316	7189
7316	9838
7316	9627
7316	51160
7316	7185
7316	7186
7316	7958
7316	4067
7316	23118
7316	11035
7316	4791
7316	4214
7316	4215
7316	8717
7316	7414
7316	84246
7316	89764
7316	3064
7316	7132
7316	7133
7316	8517
7316	5970
7316	5971
7316	245735
7316	6850
7316	4339
7316	57473
7316	7874
7316	4087
7316	7805
7316	26994
7316	10892
84060	3175
84060	4339
27	613
27	25
55643	57473
55643	4087
84067	4339
58	2934
58	2638
9640	4093
8559	4339
60	11151
60	8826
60	5338
60	2934
60	4093
9178	5971
2534	919
2534	914
2534	7454
2534	2208
2534	3190
2534	3575
2534	5144
2534	2534
2534	10657
2534	867
2534	6464
2534	8651
2534	51206
2534	25916
2534	4068
51779	51779
10318	5594
10318	4790
10318	4791
10318	7128
10318	26994
5594	5605
5594	5604
5594	10318
5594	6196
5594	7409
5594	6197
5594	842
8462	6927
113	4339
7518	4339
7518	7518
8310	4339
8310	64750
23049	5976
23049	4093
142	7157
142	4605
142	836
142	7186
142	7189
142	3551
142	4791
142	5970
142	8517
142	11132
142	7515
147	6772
154	9368
154	1967
154	3553
154	4339
154	9351
5037	156
5037	5894
5037	146784
5037	5580
5037	5037
159	4339
1168	3092
1168	2060
1168	4339
1168	4093
183	3175
183	4339
183	6927
2950	7052
2950	2950
351	9479
351	8883
351	6464
351	5644
351	351
351	43846
351	7042
4940	4339
8936	25
8936	10649
8936	9864
8936	81032
8936	55845
8936	5576
8936	6709
8936	6712
8936	10152
8936	88851
207	2476
207	4193
207	5170
207	6796
1525	1525
210	210
64129	8543
64129	4093
3480	8835
3480	7531
3480	7534
3480	9021
3480	3480
3480	1445
3480	9769
3480	3667
3480	6927
3480	8651
3480	6464
3480	8660
3480	5296
10968	990
10968	5000
10968	23594
10968	4998
10968	5001
10968	4339
10968	115720
10968	8319
10968	9134
11263	7150
11263	79753
240	9392
4035	7414
4035	7094
4035	6417
4035	6498
4035	5265
4035	1511
51372	4339
317	842
317	598
317	54205
317	82286
317	23374
317	96648
317	837
317	57099
317	841
324	22919
324	1499
324	56770
324	3728
324	5525
328	4595
328	7295
328	96648
328	5423
329	8767
329	4055
329	27429
2280	2280
2280	5534
2280	7046
2280	2476
2280	5530
5534	5530
5534	5478
5534	2280
330	27429
8257	842
8257	56616
8257	840
8257	836
8257	27429
8257	9500
332	9212
332	332
332	5921
332	3619
332	836
332	840
10146	7414
10146	7094
51204	4339
60625	4339
8202	7068
8202	6256
8202	1387
8202	7421
8202	2099
8202	8850
8202	6257
8202	4339
55	55
55	3175
6283	6283
355	5783
355	1616
355	8772
355	206269
355	356
355	6927
355	4339
355	3175
356	11252
356	23048
356	355
356	8771
51496	4339
51496	6927
375	375
375	23163
375	23062
375	29790
375	7094
387	387
387	10256
387	9600
387	6242
387	4804
387	80044
387	396
387	392
1499	8851
1499	1495
1499	324
1499	8312
1499	4582
1499	8607
1499	367
1499	5663
1499	10499
1499	6934
1499	56998
1499	607
1499	999
607	1499
394	5921
394	64750
51503	4339
51504	4339
79753	9205
79753	9063
79753	7750
79753	84155
79753	9869
79753	7329
79753	26036
79753	204851
79753	11263
79753	84186
79753	11124
79753	8663
79753	6996
79753	10691
10399	5144
10399	3692
10399	6714
10399	5921
10399	5797
10399	5925
10399	8900
10399	7094
10399	7414
10399	8517
10399	6772
10399	5335
10399	3455
10399	4339
10399	6927
10399	3695
10399	3689
397	5880
405	3091
405	405
405	4093
51507	4339
408	5744
408	6714
408	5144
6222	4791
6222	9020
6222	7133
6222	29110
6222	4339
1154	4339
1154	6927
1154	4087
10910	4215
10910	4339
466	672
22943	4093
472	672
472	472
472	6118
472	7157
472	2956
472	641
472	10372
472	4361
472	4436
472	10111
472	5982
472	5984
472	8546
472	4683
472	4339
472	5976
472	3014
57307	672
57307	5371
5618	7532
5618	7534
5618	4339
64743	4339
4173	23594
4173	8900
4173	9691
23594	990
23594	4173
23594	4175
23594	5000
23594	10968
23594	4171
23594	8317
27110	2033
27110	3175
27110	4339
27110	5926
572	598
572	596
6129	4791
6129	4214
6129	9020
6129	29110
6129	4339
1035	598
1035	7157
1035	7416
1035	581
1035	4170
580	672
580	580
580	4436
580	983
580	4339
581	598
581	596
581	51100
581	2810
581	578
581	10017
581	4170
596	8739
596	57142
596	581
596	7159
596	7157
596	5663
596	638
596	572
596	1432
596	10017
596	9531
596	488
596	6009
2080	2080
2080	52
2080	4301
2080	1947
2080	1948
4301	2049
4301	4005
4301	22808
4301	2080
4301	2045
4301	4087
4301	2051
598	1035
598	572
598	581
598	8739
598	220525
598	317
598	8108
598	57142
598	5664
598	7157
598	150819
598	598
598	842
598	10017
598	79370
598	4339
598	5663
598	83596
51060	3175
51060	4339
51060	6927
84445	57473
84687	11035
84687	5499
4257	4339
4258	4339
613	80715
613	613
613	5921
613	7838
613	6464
613	5335
613	6714
613	25
613	27
51523	4088
51523	4090
51523	4092
51523	4093
51523	6498
624	4842
624	4846
624	1636
6955	28639
629	629
629	4339
629	3175
1249	4339
638	596
10060	6927
54810	4339
3842	10482
3842	10429
3554	3557
3554	3553
3554	3552
3554	4615
3554	3656
3553	3554
3553	154
3553	2
219686	4339
657	650
657	659
657	657
659	657
659	659
659	655
659	652
659	650
7094	7414
7094	7094
7094	26136
7094	6000
7094	4043
7094	9349
7094	80079
7094	701
7094	10649
7094	7172
7094	10863
7094	2597
7094	6809
7094	10146
7094	5935
7094	2521
7094	1290
7094	5791
7094	5211
7094	375
7094	10363
7094	51663
7094	3187
7094	7037
7094	10657
7094	54931
7094	576
7094	1153
7094	4134
7094	3190
7094	23116
7094	23332
7094	26960
7094	1304
7094	81838
7094	23485
7094	220885
7094	2329
7094	2335
7094	23066
7094	55901
7094	10399
7094	284058
7094	9898
7094	70
7094	26986
7094	22844
7094	80266
7094	2923
7094	752
7094	7431
7094	2130
7094	6634
7094	6635
7094	6636
7094	10409
7094	114991
7094	9908
7094	6421
7094	6428
7094	57099
7094	7806
7094	4035
7094	6936
7094	22869
7094	10276
7094	23231
7094	10493
7094	9774
7094	4339
10610	4088
7522	2190
7522	2188
7522	114914
7522	2178
7522	7522
114914	672
114914	5888
114914	7522
114914	2177
114914	7157
114914	7979
79973	6927
694	29883
694	3219
694	4339
695	25998
695	695
7976	4339
710	3175
710	4339
710	6927
56902	4339
56902	6927
715	715
716	716
716	3175
716	4339
716	6927
717	3175
717	4339
717	6927
9250	7454
9250	5782
9250	914
718	4339
718	1380
95	4339
6904	8517
6904	4093
335	338
335	4339
335	335
84138	4339
5782	9250
5782	7454
5782	1081
5782	7402
5782	7917
5782	82354
5782	54881
5782	80108
5782	83591
5782	5678
5782	4090
5782	90410
5782	8675
90410	5782
23086	4093
10459	8754
10459	51455
10459	10459
10459	7807
10459	7916
732	3175
732	4339
732	6927
8829	7422
8829	5228
8829	10371
733	3175
733	4339
79650	4089
64708	4339
64745	4339
25910	4093
25910	6498
23636	10482
23636	4339
23636	5089
811	7253
811	338
811	2923
64747	3175
64747	4339
815	2893
815	87
3109	3108
3108	3109
817	8517
817	4339
29102	57473
823	3827
824	826
824	2620
8413	5663
8413	5664
8413	64750
826	824
993	7531
993	8945
993	5894
993	1111
993	5052
993	83667
993	891
993	23291
993	3175
993	4339
834	29108
834	58484
834	8767
834	10392
834	834
834	367
834	4287
834	5663
834	1822
834	3064
29964	4339
8846	4339
23173	4093
64834	3175
835	8738
835	51237
835	3064
835	835
835	8996
835	82286
835	55367
835	4339
835	3175
836	8257
836	142
836	4756
836	332
836	836
836	4287
836	4719
836	5663
836	3064
836	1822
836	842
836	367
837	317
837	5663
58487	57473
9878	57473
9878	10114
8805	9560
8805	2176
8805	328
8805	9131
8805	6355
8805	4834
8805	8767
8805	1147
8805	9641
8805	4342
8805	6885
8805	7185
8805	7186
8805	7189
8805	219541
8805	3551
8805	23118
8805	10010
8805	4790
8805	11035
8805	4791
8805	4214
8805	4215
8805	8717
8805	10454
8805	7414
8805	84246
8805	10963
8805	7132
8805	9020
8805	7133
8805	8517
8805	5970
8805	5971
8805	317
8805	8737
8805	245735
8805	5335
8805	29110
8805	6356
8805	6357
8805	6354
8805	3175
8805	5611
8805	4089
8805	8147
8805	6360
8805	6347
8805	3329
8805	6348
8805	4087
1946	2045
1946	1969
1946	7304
7304	1942
7304	1944
7304	1945
7304	1946
839	3064
839	4339
1380	3192
1380	1378
1380	930
1380	309
1380	718
1380	1380
55870	4092
840	8257
840	3064
840	332
840	840
840	367
840	5663
840	1822
4090	5782
4090	51652
4090	8047
4090	5717
4090	6660
4090	5936
4090	51523
4090	586
4090	83595
4090	4152
4090	11338
4090	4089
4090	6262
4090	4734
4090	6626
4090	54893
4090	57154
4090	11284
4090	6421
4090	64750
841	11124
841	8772
841	9994
841	8837
841	7329
841	8996
841	23429
841	317
841	29108
841	841
841	1822
841	3064
841	367
842	317
842	8257
842	51237
842	112401
842	8915
842	82286
842	22900
842	598
842	10392
842	5594
842	836
842	7431
891	983
891	899
891	8015
891	672
891	993
4791	4792
4791	8517
4791	5966
4791	1147
4791	1654
4791	4793
4791	8040
4791	2734
4791	2969
4791	4790
4791	5970
4791	6128
4791	79155
4791	4791
4791	84715
4791	3311
4791	9343
4791	3312
4791	3313
4791	992
4791	7818
4791	6222
4791	3608
4791	9782
4791	220717
4791	55294
4791	7316
4791	4627
4791	9131
4791	5713
4791	3030
4791	5717
4791	3032
4791	3320
4791	5211
4791	3326
4791	6597
4791	3183
4791	3187
4791	1152
4791	790
4791	7187
4791	142
4791	10514
4791	3192
4791	3551
4791	5442
4791	5518
4791	5519
4791	9511
4791	5591
4791	2975
4791	4794
4791	4141
4791	6108
4791	808
4791	6181
4791	6188
4791	6189
4791	3858
4791	7278
4791	9093
4791	4221
4791	10318
4791	2194
4791	7203
4791	9020
4791	8945
4791	6193
4791	7280
4791	84617
4791	5684
4791	2058
4791	9532
4791	8182
4791	5687
4791	5971
4791	1832
4791	4691
4791	6129
4791	91191
4791	4670
4791	23291
4791	8239
4791	57805
4791	95407
4791	5693
4791	3310
4791	9188
4791	6130
4791	6204
4791	6421
4791	6137
4791	1917
4791	3376
4791	96648
4791	10844
4791	3301
4791	8607
4791	85366
4791	50628
4791	3959
4791	3309
4791	6210
4791	3450
4791	8826
4791	6141
4791	6500
4791	6217
4791	5700
4791	9919
4791	5707
4791	10856
4791	5708
4791	5709
4791	83481
5190	4088
5190	3175
5190	4339
843	8772
843	23429
843	7329
4207	4339
4207	4207
847	847
1392	6927
5898	55770
5898	5898
5898	4089
857	367
857	5499
857	5743
857	7186
857	4846
857	7046
857	6714
857	4339
6321	4339
64427	4339
64427	6927
9560	8805
9560	9560
9560	1230
9560	643
9560	1232
9560	1237
9560	96648
4660	4339
6717	5664
6717	25801
6717	6927
6717	4087
6717	6717
4063	4068
8500	26059
8500	28964
8500	3175
894	84999
894	1027
894	2954
28964	8500
28964	8541
28964	8499
1029	4193
1029	1869
1029	7157
1029	1021
1029	55602
1029	7319
1029	990
1029	5000
1029	115720
1029	51053
1029	84999
1029	8317
1029	8319
1029	4171
1029	9691
4171	11143
4171	990
4171	5001
4171	23594
4171	4172
4171	4999
4171	9133
4171	1029
4171	115720
4171	1021
896	1021
896	1026
896	115720
64429	4339
898	55294
898	983
898	367
898	6927
898	4339
902	4331
902	1022
902	902
902	367
902	4339
3479	4339
3479	3484
3479	3485
3479	3486
3479	3487
3479	3488
3479	3489
5566	2893
914	2534
914	10421
914	9250
914	30011
914	965
51348	4339
51514	4339
51514	6927
919	2534
920	920
920	3119
920	3118
22938	4088
22938	4087
22938	3175
22938	4339
22938	9612
22938	8106
135932	64750
940	941
940	942
940	5296
940	3702
940	80715
940	940
940	4905
940	65082
940	27072
940	64601
51002	4339
941	940
941	941
941	1493
7088	4197
7088	864
7088	5970
7088	4990
7088	6496
7088	7088
7088	6495
7088	51804
7088	10736
942	940
942	942
942	1493
948	3702
2967	4339
958	7187
958	959
958	8767
5725	219541
5725	84246
6617	5925
6617	4339
959	958
959	959
959	3500
972	4282
972	972
23740	4093
23740	26994
23740	25768
1	3175
1	4339
25840	3175
25840	4339
25840	6927
983	1647
983	891
983	2810
983	898
983	1033
983	4616
983	580
983	6118
983	672
983	10912
983	7157
983	2176
983	890
983	1163
983	9600
8795	8743
8795	8772
8743	8795
8743	8743
8743	8794
8743	3175
8743	8793
990	5001
990	10968
990	81620
990	4998
990	4999
990	4171
990	4172
990	23594
990	115720
990	1026
990	1029
8570	23404
8570	7124
8570	3725
8570	2353
8570	3558
995	5347
995	5300
995	4734
995	1111
4595	5111
4595	328
4595	6117
4595	4339
997	8945
7309	11338
7309	7414
7309	4339
998	8826
998	5295
998	5058
998	392
998	7454
998	4688
998	998
998	9322
998	5610
998	10788
998	6796
998	84552
998	80044
998	10435
998	10602
998	5879
998	146784
998	396
999	1956
999	5663
999	3728
999	1499
6285	8152
6285	6285
634	4339
1017	890
1017	1033
1017	5111
1017	1027
1017	3978
1017	1017
1017	1163
1017	1026
1017	4999
1017	672
1017	3175
1017	4339
1017	5925
1017	9133
1017	9134
1017	4087
1017	4172
1017	4088
1017	2946
84999	894
84999	1027
84999	1026
84999	1029
6809	7414
6809	7094
1020	1020
1020	8851
1020	4339
1021	1029
1021	1032
1021	896
1021	1021
1021	1027
1021	1026
1021	115720
1021	1031
1021	4171
1022	4331
1022	1022
1022	902
1022	367
1022	7067
1022	7421
1022	5914
1026	1647
1026	1387
1026	7083
1026	5111
1026	1017
1026	8900
1026	5925
1026	4339
1026	990
1026	5425
1026	9133
1026	9134
1026	115720
1026	896
1026	84999
1026	8317
1026	8319
1026	1021
1026	9691
1026	51053
4051	4339
55770	5898
1027	1017
1027	10971
1027	890
1027	894
1027	1021
1027	84999
1027	86997
1027	8900
1603	4339
1031	1021
9001	3064
1032	1021
1051	1051
1051	3297
1051	3159
1051	4089
1051	5925
1051	2521
1051	4088
1051	4339
1633	4339
1633	1633
1072	7534
1072	9835
1080	9368
1080	80331
1080	9351
1080	6804
1080	1080
1080	5576
1080	821
84167	4339
8058	4339
8058	4093
1104	10429
1104	1104
27136	7414
1111	993
1111	994
1111	995
4069	3551
4069	4790
9261	7534
9261	1432
9261	10092
9261	9261
9261	10949
10949	9261
10691	79753
10691	4088
10691	10691
5442	4791
5442	4339
1147	3551
1147	8517
1147	11140
1147	9020
1147	5970
1147	4790
1147	4791
1147	4792
1147	4793
1147	3320
1147	2289
1147	4794
1147	4637
1147	7186
1147	4642
1147	4215
1147	808
1147	79784
1147	7278
1147	7280
1147	4627
1147	5971
1147	91191
1147	10627
1147	96648
1147	3326
1969	1942
1969	1944
1969	1945
1969	1946
1163	1163
1163	1017
1163	86997
1163	8855
1163	1018
1163	983
10664	7068
10664	7806
1173	10928
6400	7132
6400	4339
6400	6927
6731	6498
64776	3175
64776	4339
56915	51010
56915	51013
56915	11340
10461	8543
55863	3175
55863	4339
2335	7414
2335	7094
2335	7428
2335	4093
2335	6498
2335	25768
2335	4089
1232	6356
1232	6359
1232	6369
1232	4283
1232	6373
1232	6357
1232	155403
1232	6354
1232	8147
1232	9560
1232	3627
1232	10344
576	7094
576	4339
55596	219541
55596	4339
55596	25768
64789	4339
1282	1282
1282	1284
1284	1282
1284	1284
1284	55603
1284	6498
8872	4339
8872	57473
7253	811
7253	821
7253	3309
10311	4339
5663	1501
5663	8272
5663	23621
5663	8502
5663	8413
5663	54347
5663	596
5663	88324
5663	999
5663	1499
5663	598
5663	834
5663	836
5663	837
5663	840
10449	4339
722	4339
722	6927
4294	3064
10543	8855
10543	4088
10543	10393
10543	10543
51805	4339
1314	1314
1314	22819
1314	1315
1314	8517
9969	245735
9969	219541
9969	9441
9969	84246
9969	9439
51386	4087
1785	219541
1385	3064
1385	672
7450	2811
7450	7450
7450	11265
7450	57473
82068	4339
1386	5925
1169	3064
93436	3175
93436	4339
1387	5970
1387	8850
1387	3064
1387	6772
1387	672
1387	1026
1387	8202
1387	7490
1387	8648
1387	5110
1387	4087
1387	4094
1387	10847
1387	326
1387	602
3855	8661
3855	7805
1398	7535
1398	25
1398	2889
1398	867
1398	5159
1398	7409
1398	1398
10403	4339
7746	4339
1399	7456
1399	7454
1399	11184
1399	1399
1399	7535
1399	868
1399	6850
1399	867
1399	4339
792	7414
1432	9261
1432	10454
1432	596
1435	8651
3837	10429
3837	3838
3837	5971
3837	7189
3837	8717
3837	7133
3837	4339
3837	4087
392799	4339
26520	4339
1436	8651
11338	7309
11338	7414
11338	4090
25876	4339
3564	4085
3564	3564
3564	6464
6609	4339
1445	7953
2948	4339
2948	2948
10025	219541
10025	9441
10025	84246
10025	245735
10208	3175
10208	4339
10426	3175
796	23622
23622	796
56998	3728
56998	1499
3728	8312
3728	1495
3728	999
3728	324
3728	56998
3728	9372
2941	3175
2941	4339
2941	2941
1457	5300
1457	1460
1457	997
1457	7184
3190	1653
3190	10657
3190	2534
3190	7806
3190	4067
3190	5295
3190	6714
3190	3702
3190	7094
3190	7414
3190	6294
3190	6428
3939	7414
3939	3939
1477	4339
10502	6454
10502	57630
10502	80057
57630	10502
1479	4339
9691	5356
9691	5511
9691	8458
[truncated: 15,386 more rows]

## Sheet: 16 Affy IDs
Affy IDs	Gene Names	Speicies
34475_at	G PROTEIN-COUPLED RECEPTOR KINASE 4	9606:Homo sapiens
40385_at	CHEMOKINE (C-C MOTIF) LIGAND 20	9606:Homo sapiens
33143_s_at	SOLUTE CARRIER FAMILY 16 (MONOCARBOXYLIC ACID TRANSPORTERS), MEMBER 3	9606:Homo sapiens
34375_at	CHEMOKINE (C-C MOTIF) LIGAND 2	9606:Homo sapiens
875_g_at	CHEMOKINE (C-C MOTIF) LIGAND 2	9606:Homo sapiens
408_at	CHEMOKINE (C-X-C MOTIF) LIGAND 1 (MELANOMA GROWTH STIMULATING ACTIVITY, ALPHA)	9606:Homo sapiens
39748_at	SOLUTE CARRIER FAMILY 7 (CATIONIC AMINO ACID TRANSPORTER, Y+ SYSTEM), MEMBER 1	9606:Homo sapiens
37629_at	CASEIN KINASE 2, ALPHA PRIME POLYPEPTIDE	9606:Homo sapiens
568_at	PROTEIN KINASE, CAMP-DEPENDENT, CATALYTIC, ALPHA	9606:Homo sapiens
36103_at	CHEMOKINE (C-C MOTIF) LIGAND 3	9606:Homo sapiens
1267_at	PROTEIN KINASE C, ETA	9606:Homo sapiens
36674_at	CHEMOKINE (C-C MOTIF) LIGAND 4	9606:Homo sapiens
34226_at	MITOGEN-ACTIVATED PROTEIN KINASE KINASE KINASE KINASE 5	9606:Homo sapiens
39841_at	SOLUTE CARRIER FAMILY 16 (MONOCARBOXYLIC ACID TRANSPORTERS), MEMBER 6	9606:Homo sapiens
32186_at	SOLUTE CARRIER FAMILY 7 (CATIONIC AMINO ACID TRANSPORTER, Y+ SYSTEM), MEMBER 5	9606:Homo sapiens
