# Supplementary material for: The DAVID Gene Functional Classification Tool: a novel biological module-centric algorithm to functionally analyze large gene lists
Source: Genome Biol. 2007 Sep 4;8(9):R183. doi: 10.1186/gb-2007-8-9-r183 (PMC2375021; doi:10.1186/gb-2007-8-9-r183)
Supplement: Additional data file 2 — Complete output in text format for demo list 2 analyzed by the DAVID Gene Functional Classification Tool. [file gb-2007-8-9-r183-S2.xls]

## Sheet: Format Description
Gene Functional Group #		Geometric mean of enrichment p-values
Gene IDs	Gene Names

## Sheet: Gene Functional Groups
Gene Functional Group 1		Group Enrichment P-value: 4.2966039752808E-4
34375_at, 875_g_at	CHEMOKINE (C-C MOTIF) LIGAND 2
40385_at	CHEMOKINE (C-C MOTIF) LIGAND 20
36103_at	CHEMOKINE (C-C MOTIF) LIGAND 3
36674_at	CHEMOKINE (C-C MOTIF) LIGAND 4
408_at	CHEMOKINE (C-X-C MOTIF) LIGAND 1 (MELANOMA GROWTH STIMULATING ACTIVITY, ALPHA)
1369_s_at, 35372_r_at	INTERLEUKIN 8
Gene Functional Group 2		Group Enrichment P-value: 0.0012935381507723027
1857_at	SMAD, MOTHERS AGAINST DPP HOMOLOG 7 (DROSOPHILA)
39421_at	RUNT-RELATED TRANSCRIPTION FACTOR 1 (ACUTE MYELOID LEUKEMIA 1; AML1 ONCOGENE)
36999_at	JUMONJI, AT RICH INTERACTIVE DOMAIN 1A (RBBP2-LIKE)
1994_at	ACTIVATING TRANSCRIPTION FACTOR 2
1895_at, 32583_at	V-JUN SARCOMA VIRUS 17 ONCOGENE HOMOLOG (AVIAN)
35768_at	RING FINGER PROTEIN 40
36226_r_at	SPLICING FACTOR PROLINE/GLUTAMINE-RICH (POLYPYRIMIDINE TRACT BINDING PROTEIN ASSOCIATED)
789_at	EARLY GROWTH RESPONSE 1
31741_at	PAIRED BOX GENE 4
1388_g_at	VITAMIN D (1,25- DIHYDROXYVITAMIN D3) RECEPTOR
412_s_at	HOMEOBOX B6
40790_at	BASIC HELIX-LOOP-HELIX DOMAIN CONTAINING, CLASS B, 2
1124_at	MYELOID/LYMPHOID OR MIXED-LINEAGE LEUKEMIA (TRITHORAX HOMOLOG, DROSOPHILA)
1973_s_at, 37724_at	V-MYC MYELOCYTOMATOSIS VIRAL ONCOGENE HOMOLOG (AVIAN)
1244_at	SIGNAL TRANSDUCER AND ACTIVATOR OF TRANSCRIPTION 2, 113KDA
41216_r_at	INHIBITOR OF DNA BINDING 2, DOMINANT NEGATIVE HELIX-LOOP-HELIX PROTEIN
37418_at	POU DOMAIN, CLASS 2, TRANSCRIPTION FACTOR 2
32872_at	TRANSCRIPTION FACTOR 4
36711_at	V-MAF MUSCULOAPONEUROTIC FIBROSARCOMA ONCOGENE HOMOLOG F (AVIAN)
36669_at	FBJ MURINE OSTEOSARCOMA VIRAL ONCOGENE HOMOLOG B
287_at	ACTIVATING TRANSCRIPTION FACTOR 3
41505_r_at	V-MAF MUSCULOAPONEUROTIC FIBROSARCOMA ONCOGENE HOMOLOG (AVIAN)
38491_at	ETS VARIANT GENE 6 (TEL ONCOGENE)
35376_f_at	HYPOTHETICAL PROTEIN LOC284323
41532_at	ZINC FINGER AND BTB DOMAIN CONTAINING 17
33288_i_at	ZINC FINGER PROTEIN 263
706_at	NUCLEAR RECEPTOR SUBFAMILY 3, GROUP C, MEMBER 1 (GLUCOCORTICOID RECEPTOR)
32265_at	NUCLEAR RECEPTOR SUBFAMILY 4, GROUP A, MEMBER 1
131_at	TAF11 RNA POLYMERASE II, TATA BOX BINDING PROTEIN (TBP)-ASSOCIATED FACTOR, 28KDA
41371_at	GENERAL TRANSCRIPTION FACTOR IIH, POLYPEPTIDE 4, 52KDA
32364_at	SINE OCULIS HOMEOBOX HOMOLOG 6 (DROSOPHILA)
31353_f_at	FORKHEAD BOX E1 (THYROID TRANSCRIPTION FACTOR 2)
38062_at	RAP GUANINE NUCLEOTIDE EXCHANGE FACTOR (GEF) 5
32696_at	PRE-B-CELL LEUKEMIA TRANSCRIPTION FACTOR 3
33539_at	MYELIN EXPRESSION FACTOR 2
34666_at	SUPEROXIDE DISMUTASE 2, MITOCHONDRIAL
224_at, 38374_at	KRUPPEL-LIKE FACTOR 10
31734_at	HOMEOBOX C11
40661_at	NUCLEAR RECEPTOR SUBFAMILY 4, GROUP A, MEMBER 3
274_at	ZINC FINGER PROTEIN 148 (PHZ-52)
34562_at	ZINC FINGER PROTEIN 482
33922_at	PR DOMAIN CONTAINING 2, WITH ZNF DOMAIN
1242_at	ETS2 REPRESSOR FACTOR
36018_at	SRY (SEX DETERMINING REGION Y)-BOX 10
32928_at	POU DOMAIN, CLASS 2, TRANSCRIPTION FACTOR 3
1774_at	MAX DIMERIZATION PROTEIN 1
34989_at	ZINC FINGER PROTEIN 137 (CLONE PHZ-30)
36507_at	ZINC FINGER PROTEIN 282
35992_at	MUSCULIN (ACTIVATED B-CELL FACTOR-1)
34165_at	NK2 TRANSCRIPTION FACTOR RELATED, LOCUS 8 (DROSOPHILA)
31669_s_at	HOMEOBOX A11
179_at	POSTMEIOTIC SEGREGATION INCREASED 2-LIKE 3
1866_g_at	SKI-LIKE
36957_at	PROTEIN KINASE C BINDING PROTEIN 1
37463_r_at	SPLICING FACTOR 3A, SUBUNIT 2, 66KDA
35440_g_at	SPLICING FACTOR 1
35848_at	RETINOIC ACID INDUCED 17
39698_at	HOMEODOMAIN-ONLY PROTEIN
35160_at	LIM DOMAIN BINDING 1
41788_i_at	TSC22 DOMAIN FAMILY, MEMBER 2
Gene Functional Group 3		Group Enrichment P-value: 0.002073801648757814
35149_at	CD40 ANTIGEN (TNF RECEPTOR SUPERFAMILY MEMBER 5)
36728_at	ADRENERGIC, ALPHA-1D-, RECEPTOR
2082_s_at	CADHERIN 1, TYPE 1, E-CADHERIN (EPITHELIAL)
33092_at	FORMYL PEPTIDE RECEPTOR-LIKE 2
37233_at	OXIDISED LOW DENSITY LIPOPROTEIN (LECTIN-LIKE) RECEPTOR 1
35471_g_at	5-HYDROXYTRYPTAMINE (SEROTONIN) RECEPTOR 2A
37223_at	SARCOGLYCAN, BETA (43KDA DYSTROPHIN-ASSOCIATED GLYCOPROTEIN)
257_at, 39071_at	INTEGRIN, ALPHA V (VITRONECTIN RECEPTOR, ALPHA POLYPEPTIDE, ANTIGEN CD51)
136_at	G PROTEIN-COUPLED RECEPTOR 31
833_at	INTEGRIN, ALPHA D
38018_g_at	CD79A ANTIGEN (IMMUNOGLOBULIN-ASSOCIATED ALPHA)
32699_s_at	POLIOVIRUS RECEPTOR
1569_r_at	INTERLEUKIN 10 RECEPTOR, BETA
37762_at	EPITHELIAL MEMBRANE PROTEIN 1
32919_at	ADHESION MOLECULE WITH IG-LIKE DOMAIN 2
35956_s_at	PREGNANCY SPECIFIC BETA-1-GLYCOPROTEIN 4
37889_at	CD47 ANTIGEN (RH-RELATED ANTIGEN, INTEGRIN-ASSOCIATED SIGNAL TRANSDUCER)
988_at	CARCINOEMBRYONIC ANTIGEN-RELATED CELL ADHESION MOLECULE 1 (BILIARY GLYCOPROTEIN)
1125_s_at, 2036_s_at, 31615_i_at	CD44 ANTIGEN (INDIAN BLOOD GROUP)
35956_s_at	PREGNANCY SPECIFIC BETA-1-GLYCOPROTEIN 2
33665_s_at	COLONY STIMULATING FACTOR 2 RECEPTOR, ALPHA, LOW-AFFINITY (GRANULOCYTE-MACROPHAGE)
38642_at	ACTIVATED LEUKOCYTE CELL ADHESION MOLECULE
41856_at	UNC-5 HOMOLOG B (C. ELEGANS)
39757_at	SYNDECAN 2 (HEPARAN SULFATE PROTEOGLYCAN 1, CELL SURFACE-ASSOCIATED, FIBROGLYCAN)
38671_at	PLEXIN D1
39753_at	INTEGRIN, ALPHA 5 (FIBRONECTIN RECEPTOR, ALPHA POLYPEPTIDE)
34493_at	TUMOR NECROSIS FACTOR RECEPTOR SUPERFAMILY, MEMBER 10C, DECOY WITHOUT AN INTRACELLULAR DOMAIN
33555_at	LEUKOCYTE IMMUNOGLOBULIN-LIKE RECEPTOR, SUBFAMILY A (WITH TM DOMAIN), MEMBER 4
31564_at	IMMUNOGLOBULIN HEAVY CONSTANT GAMMA 3 (G3M MARKER)
32931_at	NEURAL CELL ADHESION MOLECULE 1
39424_at	TUMOR NECROSIS FACTOR RECEPTOR SUPERFAMILY, MEMBER 14 (HERPESVIRUS ENTRY MEDIATOR)
31586_f_at	IMMUNOGLOBULIN KAPPA CONSTANT
33829_at	LEPTIN RECEPTOR OVERLAPPING TRANSCRIPT
35957_at	STANNIN
Gene Functional Group 4		Group Enrichment P-value: 0.0028806772048154904
34226_at	MITOGEN-ACTIVATED PROTEIN KINASE KINASE KINASE KINASE 5
34475_at	G PROTEIN-COUPLED RECEPTOR KINASE 4
568_at	PROTEIN KINASE, CAMP-DEPENDENT, CATALYTIC, ALPHA
1267_at	PROTEIN KINASE C, ETA
37629_at	CASEIN KINASE 2, ALPHA PRIME POLYPEPTIDE
40473_at	SERINE/THREONINE KINASE 24 (STE20 HOMOLOG, YEAST)
1432_s_at	LEUKOCYTE TYROSINE KINASE
1007_s_at	DISCOIDIN DOMAIN RECEPTOR FAMILY, MEMBER 1
1602_at	PROTEIN KINASE C, IOTA
31977_at	GUANYLATE CYCLASE 2D, MEMBRANE (RETINA-SPECIFIC)
199_s_at	PROTEIN KINASE N2
2043_s_at	BREAKPOINT CLUSTER REGION
38823_s_at	SERINE/THREONINE KINASE 17A (APOPTOSIS-INDUCING)
2004_at	MITOGEN-ACTIVATED PROTEIN KINASE KINASE KINASE 1
37170_at	BMP2 INDUCIBLE KINASE
41657_at	SERINE/THREONINE KINASE 11
41825_at	PTEN INDUCED PUTATIVE KINASE 1
40792_s_at	TRIPLE FUNCTIONAL DOMAIN (PTPRF INTERACTING)
31562_at	G PROTEIN-COUPLED RECEPTOR KINASE 1
1091_at	PROTEIN KINASE, CAMP-DEPENDENT, REGULATORY, TYPE I, BETA
1891_at	MITOGEN-ACTIVATED PROTEIN KINASE KINASE KINASE 8
41400_at	THYMIDINE KINASE 1, SOLUBLE
37111_g_at, 39522_at	6-PHOSPHOFRUCTO-2-KINASE/FRUCTOSE-2,6-BIPHOSPHATASE 3
35714_at	PYRIDOXAL (PYRIDOXINE, VITAMIN B6) KINASE
Gene Functional Group 5		Group Enrichment P-value: 0.005889834598835371
36519_at	EXCISION REPAIR CROSS-COMPLEMENTING RODENT REPAIR DEFICIENCY, COMPLEMENTATION GROUP 1 (INCLUDES OVERLAPPING ANTISENSE SEQUENCE)
1258_s_at	EXCISION REPAIR CROSS-COMPLEMENTING RODENT REPAIR DEFICIENCY, COMPLEMENTATION GROUP 4
652_g_at	REPLICATION PROTEIN A3, 14KDA
37584_at	FANCONI ANEMIA, COMPLEMENTATION GROUP G
41371_at	GENERAL TRANSCRIPTION FACTOR IIH, POLYPEPTIDE 4, 52KDA
967_g_at	RAD54-LIKE (S. CEREVISIAE)
1829_at	X-RAY REPAIR COMPLEMENTING DEFECTIVE REPAIR IN CHINESE HAMSTER CELLS 1
Gene Functional Group 6		Group Enrichment P-value: 0.008973421351588821
41446_f_at	METALLOTHIONEIN 1F (FUNCTIONAL)
41446_f_at	METALLOTHIONEIN 1G
39232_at	LIM AND SENESCENT CELL ANTIGEN-LIKE DOMAINS 1
41446_f_at	CHROMOSOME 20 OPEN READING FRAME 127
Gene Functional Group 7		Group Enrichment P-value: 0.015383401477160165
38654_at	HETEROGENEOUS NUCLEAR RIBONUCLEOPROTEIN U (SCAFFOLD ATTACHMENT FACTOR A)
36226_r_at	SPLICING FACTOR PROLINE/GLUTAMINE-RICH (POLYPYRIMIDINE TRACT BINDING PROTEIN ASSOCIATED)
35440_g_at	SPLICING FACTOR 1
37463_r_at	SPLICING FACTOR 3A, SUBUNIT 2, 66KDA
37385_at	PEPTIDYLPROLYL ISOMERASE G (CYCLOPHILIN G)
37506_at	HUNTINGTIN-INTERACTING PROTEIN A
1276_g_at	RNA BINDING PROTEIN WITH MULTIPLE SPLICING
Gene Functional Group 8		Group Enrichment P-value: 0.01942515028132921
136_at	G PROTEIN-COUPLED RECEPTOR 31
39748_at	SOLUTE CARRIER FAMILY 7 (CATIONIC AMINO ACID TRANSPORTER, Y+ SYSTEM), MEMBER 1
32186_at	SOLUTE CARRIER FAMILY 7 (CATIONIC AMINO ACID TRANSPORTER, Y+ SYSTEM), MEMBER 5
33143_s_at	SOLUTE CARRIER FAMILY 16 (MONOCARBOXYLIC ACID TRANSPORTERS), MEMBER 3
39841_at	SOLUTE CARRIER FAMILY 16 (MONOCARBOXYLIC ACID TRANSPORTERS), MEMBER 6
Gene Functional Group 9		Group Enrichment P-value: 0.02053739684277643
32779_s_at	INOSITOL 1,4,5-TRIPHOSPHATE RECEPTOR, TYPE 1
37440_at	SOLUTE CARRIER FAMILY 30 (ZINC TRANSPORTER), MEMBER 4
33545_at	SODIUM CHANNEL, VOLTAGE-GATED, TYPE IV, ALPHA
38684_at	ATPASE, CA++ TRANSPORTING, TYPE 2C, MEMBER 1
33143_s_at	SOLUTE CARRIER FAMILY 16 (MONOCARBOXYLIC ACID TRANSPORTERS), MEMBER 3
38538_at	SOLUTE CARRIER FAMILY 24 (SODIUM/POTASSIUM/CALCIUM EXCHANGER), MEMBER 1
34537_at	POTASSIUM INWARDLY-RECTIFYING CHANNEL, SUBFAMILY J, MEMBER 12
41106_at	POTASSIUM INTERMEDIATE/SMALL CONDUCTANCE CALCIUM-ACTIVATED CHANNEL, SUBFAMILY N, MEMBER 4
36285_at	POTASSIUM INWARDLY-RECTIFYING CHANNEL, SUBFAMILY J, MEMBER 4
34857_at	ATPASE TYPE 13A3
35472_at	POTASSIUM INWARDLY-RECTIFYING CHANNEL, SUBFAMILY J, MEMBER 15
34981_at	POTASSIUM VOLTAGE-GATED CHANNEL, SHAKER-RELATED SUBFAMILY, MEMBER 5
37270_at	ATPASE, NA+/K+ TRANSPORTING, BETA 2 POLYPEPTIDE
40913_at	ATPASE, CA++ TRANSPORTING, PLASMA MEMBRANE 4
39841_at	SOLUTE CARRIER FAMILY 16 (MONOCARBOXYLIC ACID TRANSPORTERS), MEMBER 6
39573_at	GLUTAMATE RECEPTOR, IONOTROPIC, KAINATE 2
40954_at	FXYD DOMAIN CONTAINING ION TRANSPORT REGULATOR 2
Gene Functional Group 10		Group Enrichment P-value: 0.02965766861313862
31522_f_at	HISTONE 1, H2BD
35768_at	RING FINGER PROTEIN 40
652_g_at	REPLICATION PROTEIN A3, 14KDA
31521_f_at, 762_f_at	H4 HISTONE, FAMILY 2
Gene Functional Group 11		Group Enrichment P-value: 0.03867048646536658
39175_at	PHOSPHOFRUCTOKINASE, PLATELET
33455_at	ALDOLASE B, FRUCTOSE-BISPHOSPHATE
32379_f_at	PYRUVATE KINASE, MUSCLE
35294_at	TROVE DOMAIN FAMILY, MEMBER 2
Gene Functional Group 12		Group Enrichment P-value: 0.04583062500504971
31859_at	MATRIX METALLOPEPTIDASE 9 (GELATINASE B, 92KDA GELATINASE, 92KDA TYPE IV COLLAGENASE)
1167_s_at	MATRIX METALLOPEPTIDASE 15 (MEMBRANE-INSERTED)
39407_at	BONE MORPHOGENETIC PROTEIN 1
41726_at	ENDOTHELIN CONVERTING ENZYME 1
35536_at	ENDOTHELIN CONVERTING ENZYME 2
36749_at	CARBOXYPEPTIDASE A3 (MAST CELL)
Gene Functional Group 13		Group Enrichment P-value: 0.05768401183771011
34294_at	KINESIN FAMILY MEMBER C3
471_f_at	MELANOCORTIN 1 RECEPTOR (ALPHA MELANOCYTE STIMULATING HORMONE RECEPTOR)
39331_at	TUBULIN, BETA 2A
33346_r_at	TUBULIN, GAMMA 1
40365_at	GUANINE NUCLEOTIDE BINDING PROTEIN (G PROTEIN), ALPHA 15 (GQ CLASS)
1139_at	GUANINE NUCLEOTIDE BINDING PROTEIN (G PROTEIN), ALPHA 13
Gene Functional Group 14		Group Enrichment P-value: 0.06687044143792195
41598_at	SEC22 VESICLE TRAFFICKING PROTEIN-LIKE 1 (S. CEREVISIAE)
41550_at	RER1 RETENTION IN ENDOPLASMIC RETICULUM 1 HOMOLOG (S. CEREVISIAE)
32522_f_at	CLATHRIN, LIGHT POLYPEPTIDE (LCB)
33751_at	ADAPTOR-RELATED PROTEIN COMPLEX 3, SIGMA 2 SUBUNIT
41159_at	CLATHRIN, HEAVY POLYPEPTIDE (HC)
36161_at	ADAPTOR-RELATED PROTEIN COMPLEX 2, BETA 1 SUBUNIT
38685_at	SYNTAXIN 12
36173_r_at	ADAPTOR-RELATED PROTEIN COMPLEX 3, DELTA 1 SUBUNIT
35886_at	PROTEIN KINASE C AND CASEIN KINASE SUBSTRATE IN NEURONS 2
Gene Functional Group 15		Group Enrichment P-value: 0.079436428492378
40522_at	GLUTAMATE-AMMONIA LIGASE (GLUTAMINE SYNTHETASE)
41111_at	BRANCHED CHAIN AMINOTRANSFERASE 2, MITOCHONDRIAL
35606_at	HISTIDINE DECARBOXYLASE
37820_at	PROLINE DEHYDROGENASE (OXIDASE) 2
Gene Functional Group 16		Group Enrichment P-value: 0.09397459510763057
600_at	RAB5A, MEMBER RAS ONCOGENE FAMILY
40210_at	RAB13, MEMBER RAS ONCOGENE FAMILY
40669_at	RAB27A, MEMBER RAS ONCOGENE FAMILY
1139_at	GUANINE NUCLEOTIDE BINDING PROTEIN (G PROTEIN), ALPHA 13
