# Supplementary material for: The DAVID Gene Functional Classification Tool: a novel biological module-centric algorithm to functionally analyze large gene lists
Source: Genome Biol. 2007 Sep 4;8(9):R183. doi: 10.1186/gb-2007-8-9-r183 (PMC2375021; doi:10.1186/gb-2007-8-9-r183)
Supplement: Additional data file 3 — Complete output in text format for demo list 2 analyzed by the DAVID Functional Annotation Clustering Tool. [file gb-2007-8-9-r183-S3.xls]

## Sheet: Format Description
Annotation Cluster #	Geometric Mean of Enrichment P-values
Resource	Annotation Name	Gene Hits	Gene Hits/Total Genes	Enrichment P-value

## Sheet: Functional Annotation Clusters
Annotation Cluster 1	Geo: 4.1397705016287045E-6
GOTERM_BP_ALL	negative regulation of biological process	40	0.1053	1.06062e-06
GOTERM_BP_ALL	negative regulation of cellular process	38	0.1	1.24248e-06
GOTERM_BP_ALL	negative regulation of physiological process	35	0.0921	5.28249e-06
GOTERM_BP_ALL	negative regulation of cellular physiological process	32	0.0842	4.21908e-05
Annotation Cluster 2	Geo: 4.4075563841210105E-5
GOTERM_BP_ALL	cell communication	116	0.3053	1.4067e-06
GOTERM_BP_ALL	signal transduction	106	0.2789	8.01042e-06
GOTERM_MF_ALL	signal transducer activity	82	0.2158	0.00759865
Annotation Cluster 3	Geo: 1.7624673197889174E-4
GOTERM_BP_ALL	response to stress	54	0.1421	6.30913e-08
GOTERM_BP_ALL	inflammatory response	19	0.05	1.16668e-06
GOTERM_BP_ALL	response to external stimulus	29	0.0763	1.28778e-05
GOTERM_BP_ALL	response to pest, pathogen or parasite	30	0.0789	2.39986e-05
GOTERM_BP_ALL	response to wounding	24	0.0632	2.67696e-05
GOTERM_BP_ALL	response to other organism	30	0.0789	7.18368e-05
GOTERM_BP_ALL	response to stimulus	81	0.2132	0.00249755
GOTERM_BP_ALL	organismal physiological process	73	0.1921	0.00729166
GOTERM_BP_ALL	response to biotic stimulus	43	0.1132	0.0100626
GOTERM_BP_ALL	defense response	40	0.1053	0.0203716
GOTERM_BP_ALL	immune response	36	0.0947	0.0312118
Annotation Cluster 4	Geo: 2.0199396091216486E-4
GOTERM_CC_ALL	extracellular space	25	0.0658	5.27685e-05
GOTERM_CC_ALL	extracellular region	50	0.1316	7.91571e-05
GOTERM_MF_ALL	cytokine activity	16	0.0421	9.23388e-05
GOTERM_MF_ALL	receptor binding	25	0.0658	0.00431623
Annotation Cluster 5	Geo: 7.5182230546428E-4
GOTERM_BP_ALL	response to external stimulus	29	0.0763	1.28778e-05
GOTERM_MF_ALL	cytokine activity	16	0.0421	9.23388e-05
GOTERM_BP_ALL	taxis	12	0.0316	0.000102527
GOTERM_BP_ALL	chemotaxis	12	0.0316	0.000102527
GOTERM_BP_ALL	locomotory behavior	12	0.0316	0.000145311
GOTERM_BP_ALL	response to abiotic stimulus	22	0.0579	0.00114287
GOTERM_BP_ALL	behavior	13	0.0342	0.00149726
GOTERM_MF_ALL	chemokine receptor binding	6	0.0158	0.00226916
GOTERM_MF_ALL	chemokine activity	6	0.0158	0.00226916
GOTERM_BP_ALL	cell motility	14	0.0368	0.00251466
GOTERM_BP_ALL	locomotion	14	0.0368	0.00251466
GOTERM_BP_ALL	localization of cell	14	0.0368	0.00251466
GOTERM_MF_ALL	G-protein-coupled receptor binding	6	0.0158	0.00511113
GOTERM_BP_ALL	response to chemical stimulus	17	0.0447	0.0141721
Annotation Cluster 6	Geo: 0.005855702211271289
GOTERM_BP_ALL	viral genome replication	5	0.0132	0.00101059
GOTERM_MF_ALL	chemokine receptor binding	6	0.0158	0.00226916
GOTERM_MF_ALL	chemokine activity	6	0.0158	0.00226916
GOTERM_MF_ALL	G-protein-coupled receptor binding	6	0.0158	0.00511113
GOTERM_BP_ALL	viral infectious cycle	5	0.0132	0.00847278
GOTERM_BP_ALL	regulation of viral genome replication	3	0.0079	0.00935587
GOTERM_BP_ALL	regulation of viral life cycle	3	0.0079	0.0191963
GOTERM_BP_ALL	viral life cycle	5	0.0132	0.0341574
Annotation Cluster 7	Geo: 0.006413106107223577
GOTERM_BP_ALL	cell death	26	0.0684	0.00121408
GOTERM_BP_ALL	death	26	0.0684	0.00133648
GOTERM_BP_ALL	programmed cell death	24	0.0632	0.00345464
GOTERM_BP_ALL	negative regulation of programmed cell death	10	0.0263	0.00469655
GOTERM_BP_ALL	apoptosis	23	0.0605	0.00676565
GOTERM_BP_ALL	regulation of programmed cell death	16	0.0421	0.0133603
GOTERM_BP_ALL	negative regulation of apoptosis	9	0.0237	0.0140965
GOTERM_BP_ALL	anti-apoptosis	8	0.0211	0.0202162
GOTERM_BP_ALL	regulation of apoptosis	15	0.0395	0.0270578
Annotation Cluster 8	Geo: 0.006662735853955619
GOTERM_BP_ALL	regulation of biological process	125	0.3289	3.96448e-07
GOTERM_BP_ALL	regulation of cellular process	116	0.3053	2.31061e-06
GOTERM_BP_ALL	regulation of physiological process	110	0.2895	2.70221e-05
GOTERM_MF_ALL	transcription factor activity	40	0.1053	3.23599e-05
GOTERM_MF_ALL	transcription regulator activity	50	0.1316	4.1612e-05
GOTERM_MF_ALL	sequence-specific DNA binding	23	0.0605	7.20869e-05
GOTERM_BP_ALL	regulation of cellular physiological process	105	0.2763	9.55889e-05
GOTERM_MF_ALL	DNA binding	67	0.1763	0.000385962
GOTERM_BP_ALL	transcription from RNA polymerase II promoter	24	0.0632	0.000550596
GOTERM_BP_ALL	regulation of metabolism	71	0.1868	0.0301352
GOTERM_BP_ALL	transcription, DNA-dependent	63	0.1658	0.0329113
GOTERM_BP_ALL	regulation of transcription, DNA-dependent	60	0.1579	0.0509266
GOTERM_BP_ALL	transcription	66	0.1737	0.0551547
GOTERM_BP_ALL	nucleobase, nucleoside, nucleotide and nucleic acid metabolism	93	0.2447	0.0555053
GOTERM_BP_ALL	regulation of transcription	63	0.1658	0.0615144
GOTERM_BP_ALL	regulation of nucleobase, nucleoside, nucleotide and nucleic acid metabolism	63	0.1658	0.076102
GOTERM_BP_ALL	regulation of cellular metabolism	66	0.1737	0.0796089
GOTERM_MF_ALL	nucleic acid binding	75	0.1974	0.268354
GOTERM_CC_ALL	nucleus	92	0.2421	0.367941
GOTERM_CC_ALL	intracellular membrane-bound organelle	127	0.3342	0.557969
GOTERM_CC_ALL	membrane-bound organelle	127	0.3342	0.559973
GOTERM_CC_ALL	intracellular	175	0.4605	0.813187
GOTERM_CC_ALL	intracellular organelle	141	0.3711	0.910656
GOTERM_CC_ALL	organelle	141	0.3711	0.911463
Annotation Cluster 9	Geo: 0.00879871486868919
GOTERM_BP_ALL	organ morphogenesis	13	0.0342	0.00331123
GOTERM_BP_ALL	angiogenesis	7	0.0184	0.00398872
GOTERM_BP_ALL	blood vessel morphogenesis	7	0.0184	0.00492284
GOTERM_BP_ALL	vasculature development	7	0.0184	0.00492284
GOTERM_BP_ALL	blood vessel development	7	0.0184	0.00492284
GOTERM_BP_ALL	cell migration	7	0.0184	0.0268627
GOTERM_BP_ALL	regulation of angiogenesis	3	0.0079	0.0964526
Annotation Cluster 10	Geo: 0.00967144287542376
GOTERM_BP_ALL	regulation of progression through cell cycle	21	0.0553	0.00391435
GOTERM_BP_ALL	regulation of cell cycle	21	0.0553	0.00395227
GOTERM_BP_ALL	cell cycle	27	0.0711	0.00926145
GOTERM_BP_ALL	negative regulation of progression through cell cycle	8	0.0211	0.0610631
Annotation Cluster 11	Geo: 0.013508921068148933
GOTERM_BP_ALL	positive regulation of biological process	25	0.0658	0.00709016
GOTERM_BP_ALL	positive regulation of cellular process	22	0.0579	0.00881268
GOTERM_BP_ALL	positive regulation of cellular physiological process	19	0.05	0.0125659
GOTERM_BP_ALL	positive regulation of physiological process	19	0.05	0.0182817
GOTERM_BP_ALL	positive regulation of cell proliferation	8	0.0211	0.0313421
Annotation Cluster 12	Geo: 0.017251030570549546
GOTERM_MF_ALL	molecular function unknown	25	0.0658	0.00298641
GOTERM_BP_ALL	biological process unknown	23	0.0605	0.0173663
GOTERM_CC_ALL	cellular component unknown	21	0.0553	0.0989893
Annotation Cluster 13	Geo: 0.020308926195184124
GOTERM_BP_ALL	physiological interaction between organisms	6	0.0158	0.0081027
GOTERM_BP_ALL	reproductive organismal physiological process	6	0.0158	0.0122361
GOTERM_BP_ALL	reproductive physiological process	6	0.0158	0.0130415
GOTERM_BP_ALL	interaction between organisms	7	0.0184	0.0156535
GOTERM_BP_ALL	pregnancy	5	0.0132	0.0221702
GOTERM_BP_ALL	reproduction	10	0.0263	0.156366
Annotation Cluster 14	Geo: 0.03027591729721295
GOTERM_BP_ALL	humoral immune response	10	0.0263	0.0110352
GOTERM_BP_ALL	antimicrobial humoral response	7	0.0184	0.0148982
GOTERM_BP_ALL	antimicrobial humoral response (sensu Vertebrata)	6	0.0158	0.0422945
GOTERM_BP_ALL	humoral defense mechanism (sensu Vertebrata)	6	0.0158	0.120835
Annotation Cluster 15	Geo: 0.03485278304808345
GOTERM_MF_ALL	transcription factor binding	13	0.0342	0.0195635
GOTERM_MF_ALL	transcription corepressor activity	6	0.0158	0.0317014
GOTERM_MF_ALL	transcription cofactor activity	10	0.0263	0.0682633
Annotation Cluster 16	Geo: 0.03619004343861867
GOTERM_CC_ALL	plasma membrane	61	0.1605	0.000197764
GOTERM_CC_ALL	integral to plasma membrane	42	0.1105	0.00360194
GOTERM_CC_ALL	intrinsic to plasma membrane	42	0.1105	0.0040055
GOTERM_CC_ALL	membrane	115	0.3026	0.906932
GOTERM_CC_ALL	integral to membrane	85	0.2237	0.930198
GOTERM_CC_ALL	intrinsic to membrane	85	0.2237	0.933352
Annotation Cluster 17	Geo: 0.038164381454711946
GOTERM_CC_ALL	cytoplasmic membrane-bound vesicle	11	0.0289	0.00290439
GOTERM_CC_ALL	cytoplasmic vesicle	11	0.0289	0.00303455
GOTERM_CC_ALL	membrane-bound vesicle	11	0.0289	0.00330882
GOTERM_CC_ALL	vesicle	11	0.0289	0.00345317
GOTERM_CC_ALL	cytoplasmic vesicle membrane	6	0.0158	0.0136572
GOTERM_CC_ALL	vesicle membrane	6	0.0158	0.0172655
GOTERM_CC_ALL	clathrin vesicle coat	4	0.0105	0.054245
GOTERM_CC_ALL	clathrin coat	4	0.0105	0.0576308
GOTERM_CC_ALL	clathrin coated vesicle membrane	4	0.0105	0.0576308
GOTERM_CC_ALL	clathrin-coated vesicle	6	0.0158	0.0666819
GOTERM_CC_ALL	endomembrane system	13	0.0342	0.0673889
GOTERM_CC_ALL	vesicle coat	4	0.0105	0.109907
GOTERM_CC_ALL	coated vesicle	6	0.0158	0.11083
GOTERM_CC_ALL	coated membrane	4	0.0105	0.114498
GOTERM_CC_ALL	membrane coat	4	0.0105	0.114498
GOTERM_CC_ALL	coated vesicle membrane	4	0.0105	0.114498
GOTERM_CC_ALL	coated pit	3	0.0079	0.244159
GOTERM_CC_ALL	organelle membrane	13	0.0342	0.343759
Annotation Cluster 18	Geo: 0.04154145596739185
GOTERM_BP_ALL	DNA repair	12	0.0316	0.0147909
GOTERM_BP_ALL	response to DNA damage stimulus	12	0.0316	0.0287221
GOTERM_BP_ALL	response to endogenous stimulus	12	0.0316	0.0423225
GOTERM_BP_ALL	DNA metabolism	20	0.0526	0.165632
Annotation Cluster 19	Geo: 0.04982209972444886
GOTERM_MF_ALL	kinase activity	39	0.1026	8.2954e-05
GOTERM_MF_ALL	phosphotransferase activity, alcohol group as acceptor	30	0.0789	0.000962909
GOTERM_MF_ALL	transferase activity, transferring phosphorus-containing groups	39	0.1026	0.00152307
GOTERM_MF_ALL	protein serine/threonine kinase activity	19	0.05	0.00300192
GOTERM_MF_ALL	protein kinase activity	24	0.0632	0.00657818
GOTERM_BP_ALL	protein amino acid phosphorylation	24	0.0632	0.0145068
GOTERM_MF_ALL	ATP binding	38	0.1	0.036785
GOTERM_MF_ALL	nucleotide binding	54	0.1421	0.0381294
GOTERM_MF_ALL	adenyl nucleotide binding	39	0.1026	0.0384322
GOTERM_MF_ALL	protein kinase CK2 activity	9	0.0237	0.0407117
GOTERM_MF_ALL	cyclic nucleotide-dependent protein kinase activity	9	0.0237	0.0448743
GOTERM_MF_ALL	cAMP-dependent protein kinase activity	9	0.0237	0.0448743
GOTERM_MF_ALL	purine nucleotide binding	47	0.1237	0.0459551
GOTERM_BP_ALL	phosphorylation	25	0.0658	0.0704153
GOTERM_MF_ALL	transferase activity	48	0.1263	0.0786979
GOTERM_BP_ALL	phosphorus metabolism	28	0.0737	0.108992
GOTERM_BP_ALL	phosphate metabolism	28	0.0737	0.108992
GOTERM_BP_ALL	biopolymer metabolism	64	0.1684	0.57222
GOTERM_BP_ALL	protein modification	37	0.0974	0.622005
GOTERM_BP_ALL	biopolymer modification	38	0.1	0.625563
GOTERM_BP_ALL	macromolecule metabolism	101	0.2658	0.741538
GOTERM_BP_ALL	protein metabolism	73	0.1921	0.808604
GOTERM_BP_ALL	cellular protein metabolism	63	0.1658	0.928819
GOTERM_BP_ALL	cellular macromolecule metabolism	63	0.1658	0.947082
Annotation Cluster 20	Geo: 0.05408117541572396
GOTERM_BP_ALL	myoblast differentiation	3	0.0079	0.0366492
GOTERM_BP_ALL	striated muscle development	4	0.0105	0.0501123
GOTERM_BP_ALL	muscle cell differentiation	3	0.0079	0.0524748
GOTERM_BP_ALL	skeletal muscle development	3	0.0079	0.0582
GOTERM_BP_ALL	skeletal muscle fiber development	3	0.0079	0.0582
GOTERM_BP_ALL	muscle fiber development	3	0.0079	0.0582
GOTERM_BP_ALL	muscle development	6	0.0158	0.0712187
Annotation Cluster 21	Geo: 0.07142546874845651
GOTERM_BP_ALL	response to bacteria	6	0.0158	0.0496709
GOTERM_BP_ALL	response to pathogenic bacteria	3	0.0079	0.0524748
GOTERM_BP_ALL	response to pathogen	3	0.0079	0.1398
Annotation Cluster 22	Geo: 0.07434295139451505
GOTERM_MF_ALL	binding	261	0.6868	0.000127756
GOTERM_BP_ALL	cellular physiological process	261	0.6868	0.0120889
GOTERM_BP_ALL	cellular process	299	0.7868	0.0699689
GOTERM_BP_ALL	primary metabolism	181	0.4763	0.142445
GOTERM_BP_ALL	physiological process	286	0.7526	0.370904
GOTERM_BP_ALL	metabolism	193	0.5079	0.380495
GOTERM_BP_ALL	cellular metabolism	179	0.4711	0.430109
GOTERM_CC_ALL	cell	258	0.6789	0.99864
Annotation Cluster 23	Geo: 0.09766792660080348
GOTERM_BP_ALL	ectoderm development	6	0.0158	0.0556694
GOTERM_BP_ALL	tissue development	9	0.0237	0.0597882
GOTERM_BP_ALL	epidermis development	4	0.0105	0.279914
Annotation Cluster 24	Geo: 0.10157322193155807
GOTERM_BP_ALL	amino acid metabolism	13	0.0342	0.0124194
GOTERM_BP_ALL	amino acid and derivative metabolism	14	0.0368	0.0160222
GOTERM_BP_ALL	nitrogen compound metabolism	15	0.0395	0.0560572
GOTERM_BP_ALL	glutamine family amino acid metabolism	4	0.0105	0.0640314
GOTERM_BP_ALL	glutamine family amino acid biosynthesis	3	0.0079	0.0641298
GOTERM_BP_ALL	amine metabolism	14	0.0368	0.0673768
GOTERM_BP_ALL	amine biosynthesis	5	0.0132	0.0762486
GOTERM_BP_ALL	nitrogen compound biosynthesis	5	0.0132	0.0762486
GOTERM_BP_ALL	carboxylic acid metabolism	17	0.0447	0.0875615
GOTERM_BP_ALL	organic acid metabolism	17	0.0447	0.0889172
GOTERM_BP_ALL	amino acid biosynthesis	4	0.0105	0.092108
GOTERM_BP_ALL	cellular biosynthesis	21	0.0553	0.980122
GOTERM_BP_ALL	biosynthesis	23	0.0605	0.986802
GOTERM_BP_ALL	macromolecule biosynthesis	8	0.0211	0.99982
Annotation Cluster 25	Geo: 0.10713698744643735
GOTERM_BP_ALL	regulation of programmed cell death	16	0.0421	0.0133603
GOTERM_BP_ALL	regulation of apoptosis	15	0.0395	0.0270578
GOTERM_BP_ALL	induction of apoptosis	6	0.0158	0.21722
GOTERM_BP_ALL	induction of programmed cell death	6	0.0158	0.21722
GOTERM_BP_ALL	positive regulation of apoptosis	6	0.0158	0.29563
GOTERM_BP_ALL	positive regulation of programmed cell death	6	0.0158	0.2999
Annotation Cluster 26	Geo: 0.12173226824307158
GOTERM_MF_ALL	GTPase regulator activity	11	0.0289	0.0578579
GOTERM_MF_ALL	enzyme regulator activity	20	0.0526	0.0733621
GOTERM_MF_ALL	small GTPase regulator activity	8	0.0211	0.081203
GOTERM_MF_ALL	guanyl-nucleotide exchange factor activity	6	0.0158	0.103313
GOTERM_MF_ALL	enzyme activator activity	7	0.0184	0.281545
GOTERM_MF_ALL	GTPase activator activity	5	0.0132	0.324583
Annotation Cluster 27	Geo: 0.12615298966952115
GOTERM_BP_ALL	establishment of cellular localization	21	0.0553	0.0543224
GOTERM_BP_ALL	cellular localization	21	0.0553	0.0575318
GOTERM_BP_ALL	intracellular protein transport	13	0.0342	0.0582421
GOTERM_BP_ALL	intracellular transport	20	0.0526	0.0808162
GOTERM_BP_ALL	protein transport	17	0.0447	0.179721
GOTERM_BP_ALL	cell organization and biogenesis	40	0.1053	0.19197
GOTERM_BP_ALL	establishment of protein localization	17	0.0447	0.216074
GOTERM_BP_ALL	protein localization	17	0.0447	0.249615
GOTERM_BP_ALL	protein targeting	6	0.0158	0.29563
Annotation Cluster 28	Geo: 0.12800736685103628
GOTERM_MF_ALL	GTPase activity	11	0.0289	0.00204043
GOTERM_MF_ALL	pyrophosphatase activity	17	0.0447	0.1373
GOTERM_MF_ALL	hydrolase activity, acting on acid anhydrides, in phosphorus-containing anhydrides	17	0.0447	0.140747
GOTERM_MF_ALL	hydrolase activity, acting on acid anhydrides	17	0.0447	0.15611
GOTERM_MF_ALL	nucleoside-triphosphatase activity	16	0.0421	0.161172
GOTERM_MF_ALL	GTP binding	10	0.0263	0.391392
GOTERM_MF_ALL	guanyl nucleotide binding	10	0.0263	0.4136
GOTERM_MF_ALL	hydrolase activity	47	0.1237	0.448888
Annotation Cluster 29	Geo: 0.13048041705785293
GOTERM_BP_ALL	integrin-mediated signaling pathway	5	0.0132	0.0762486
GOTERM_BP_ALL	cell-matrix adhesion	4	0.0105	0.170688
GOTERM_BP_ALL	cell-substrate adhesion	4	0.0105	0.170688
Annotation Cluster 30	Geo: 0.14648384595438158
GOTERM_BP_ALL	sensory perception of light stimulus	9	0.0237	0.0403405
GOTERM_BP_ALL	visual perception	9	0.0237	0.0403405
GOTERM_BP_ALL	neurophysiological process	23	0.0605	0.45285
GOTERM_BP_ALL	sensory perception	16	0.0421	0.624772
Annotation Cluster 31	Geo: 0.15331029302725996
GOTERM_BP_ALL	I-kappaB kinase/NF-kappaB cascade	7	0.0184	0.0439259
GOTERM_BP_ALL	positive regulation of signal transduction	5	0.0132	0.168226
GOTERM_BP_ALL	positive regulation of I-kappaB kinase/NF-kappaB cascade	4	0.0105	0.25613
GOTERM_BP_ALL	regulation of I-kappaB kinase/NF-kappaB cascade	4	0.0105	0.291885
Annotation Cluster 32	Geo: 0.15341090580394381
GOTERM_MF_ALL	di-, tri-valent inorganic cation transporter activity	4	0.0105	0.0475165
GOTERM_MF_ALL	calcium ion transporter activity	3	0.0079	0.0493865
GOTERM_BP_ALL	calcium ion transport	4	0.0105	0.250227
GOTERM_BP_ALL	di-, tri-valent inorganic cation transport	5	0.0132	0.338577
GOTERM_MF_ALL	metal ion transporter activity	4	0.0105	0.427402
Annotation Cluster 33	Geo: 0.1673264132537505
GOTERM_MF_ALL	structural constituent of cytoskeleton	7	0.0184	0.00887391
GOTERM_BP_ALL	protein polymerization	5	0.0132	0.0252807
GOTERM_CC_ALL	microtubule	8	0.0211	0.103433
GOTERM_BP_ALL	microtubule-based process	6	0.0158	0.325708
GOTERM_BP_ALL	microtubule cytoskeleton organization and biogenesis	3	0.0079	0.34841
GOTERM_CC_ALL	microtubule cytoskeleton	8	0.0211	0.359821
GOTERM_BP_ALL	microtubule-based movement	4	0.0105	0.446439
GOTERM_CC_ALL	microtubule associated complex	4	0.0105	0.473322
GOTERM_BP_ALL	cytoskeleton-dependent intracellular transport	4	0.0105	0.513562
Annotation Cluster 34	Geo: 0.19278827200668924
GOTERM_BP_ALL	immune cell activation	6	0.0158	0.0971296
GOTERM_BP_ALL	cell activation	6	0.0158	0.0999523
GOTERM_BP_ALL	regulation of immune response	5	0.0132	0.105654
GOTERM_BP_ALL	lymphocyte proliferation	3	0.0079	0.124908
GOTERM_BP_ALL	B cell activation	3	0.0079	0.178465
GOTERM_BP_ALL	regulation of organismal physiological process	6	0.0158	0.225165
GOTERM_BP_ALL	regulation of lymphocyte activation	3	0.0079	0.234742
GOTERM_BP_ALL	regulation of cell activation	3	0.0079	0.267376
GOTERM_BP_ALL	lymphocyte activation	4	0.0105	0.333972
GOTERM_BP_ALL	positive regulation of immune response	3	0.0079	0.340408
GOTERM_BP_ALL	positive regulation of organismal physiological process	3	0.0079	0.372212
Annotation Cluster 35	Geo: 0.19420657742788333
GOTERM_BP_ALL	integrin-mediated signaling pathway	5	0.0132	0.0762486
GOTERM_CC_ALL	integrin complex	3	0.0079	0.196533
GOTERM_CC_ALL	receptor complex	3	0.0079	0.488792
Annotation Cluster 36	Geo: 0.20818260477845996
GOTERM_MF_ALL	ion binding	83	0.2184	0.126794
GOTERM_MF_ALL	metal ion binding	83	0.2184	0.126794
GOTERM_MF_ALL	cation binding	77	0.2026	0.154817
GOTERM_MF_ALL	zinc ion binding	46	0.1211	0.264951
GOTERM_MF_ALL	transition metal ion binding	49	0.1289	0.592986
Annotation Cluster 37	Geo: 0.21149825773938746
GOTERM_BP_ALL	regulation of transport	5	0.0132	0.040249
GOTERM_BP_ALL	regulation of protein import into nucleus	3	0.0079	0.0524748
GOTERM_BP_ALL	regulation of protein transport	3	0.0079	0.0702524
GOTERM_BP_ALL	regulation of nucleocytoplasmic transport	3	0.0079	0.103379
GOTERM_BP_ALL	protein targeting	6	0.0158	0.29563
GOTERM_BP_ALL	protein import into nucleus	3	0.0079	0.395658
GOTERM_BP_ALL	nuclear import	3	0.0079	0.403386
GOTERM_BP_ALL	protein import	3	0.0079	0.484951
GOTERM_BP_ALL	nuclear transport	3	0.0079	0.698574
GOTERM_BP_ALL	nucleocytoplasmic transport	3	0.0079	0.730416
Annotation Cluster 38	Geo: 0.2514503462560408
GOTERM_BP_ALL	potassium ion transport	9	0.0237	0.0426621
GOTERM_MF_ALL	potassium ion binding	6	0.0158	0.0616301
GOTERM_BP_ALL	metal ion transport	15	0.0395	0.0620782
GOTERM_MF_ALL	alkali metal ion binding	7	0.0184	0.132594
GOTERM_BP_ALL	cation transport	16	0.0421	0.230777
GOTERM_BP_ALL	monovalent inorganic cation transport	11	0.0289	0.240782
GOTERM_MF_ALL	voltage-gated ion channel activity	6	0.0158	0.28175
GOTERM_MF_ALL	cation transporter activity	16	0.0421	0.299023
GOTERM_MF_ALL	ion channel activity	9	0.0237	0.472492
GOTERM_BP_ALL	ion transport	19	0.05	0.521241
GOTERM_MF_ALL	alpha-type channel activity	9	0.0237	0.566556
GOTERM_MF_ALL	channel or pore class transporter activity	9	0.0237	0.6378
GOTERM_MF_ALL	ion transporter activity	16	0.0421	0.659037
GOTERM_MF_ALL	transporter activity	32	0.0842	0.67979
Annotation Cluster 39	Geo: 0.2594839411174876
GOTERM_BP_ALL	negative regulation of metabolism	9	0.0237	0.163386
GOTERM_BP_ALL	negative regulation of transcription from RNA polymerase II promoter	4	0.0105	0.209603
GOTERM_BP_ALL	negative regulation of transcription, DNA-dependent	5	0.0132	0.245394
GOTERM_BP_ALL	negative regulation of cellular metabolism	7	0.0184	0.302114
GOTERM_BP_ALL	negative regulation of transcription	6	0.0158	0.325708
GOTERM_BP_ALL	negative regulation of nucleobase, nucleoside, nucleotide and nucleic acid metabolism	6	0.0158	0.369134
Annotation Cluster 40	Geo: 0.3004969899495
GOTERM_BP_ALL	di-, tri-valent inorganic cation homeostasis	5	0.0132	0.221844
GOTERM_BP_ALL	calcium ion homeostasis	4	0.0105	0.238487
GOTERM_BP_ALL	metal ion homeostasis	5	0.0132	0.259782
GOTERM_BP_ALL	homeostasis	7	0.0184	0.275774
GOTERM_BP_ALL	cation homeostasis	5	0.0132	0.29393
GOTERM_BP_ALL	cell ion homeostasis	5	0.0132	0.323639
GOTERM_BP_ALL	ion homeostasis	5	0.0132	0.403313
GOTERM_BP_ALL	cell homeostasis	5	0.0132	0.457194
Annotation Cluster 41	Geo: 0.3037186004190904
GOTERM_MF_ALL	pattern binding	5	0.0132	0.188916
GOTERM_MF_ALL	glycosaminoglycan binding	4	0.0105	0.314459
GOTERM_MF_ALL	polysaccharide binding	4	0.0105	0.335199
GOTERM_MF_ALL	carbohydrate binding	7	0.0184	0.427316
Annotation Cluster 42	Geo: 0.33025407311676913
GOTERM_BP_ALL	second-messenger-mediated signaling	7	0.0184	0.255487
GOTERM_BP_ALL	G-protein signaling, coupled to cyclic nucleotide second messenger	4	0.0105	0.358007
GOTERM_BP_ALL	cyclic-nucleotide-mediated signaling	4	0.0105	0.393807
Annotation Cluster 43	Geo: 0.33889452566768724
GOTERM_BP_ALL	actin cytoskeleton organization and biogenesis	7	0.0184	0.140129
GOTERM_BP_ALL	actin filament-based process	7	0.0184	0.173864
GOTERM_MF_ALL	cytoskeletal protein binding	9	0.0237	0.39634
GOTERM_CC_ALL	actin cytoskeleton	6	0.0158	0.532504
GOTERM_MF_ALL	actin binding	4	0.0105	0.86935
Annotation Cluster 44	Geo: 0.3467713636845811
GOTERM_MF_ALL	ATPase activity, coupled to transmembrane movement of ions, phosphorylative mechanism	5	0.0132	0.0455318
GOTERM_MF_ALL	ATPase activity, coupled to transmembrane movement of ions	5	0.0132	0.188916
GOTERM_MF_ALL	P-P-bond-hydrolysis-driven transporter activity	5	0.0132	0.228252
GOTERM_MF_ALL	ATPase activity, coupled to movement of substances	5	0.0132	0.367537
GOTERM_MF_ALL	ATPase activity, coupled to transmembrane movement of substances	5	0.0132	0.367537
GOTERM_MF_ALL	hydrolase activity, acting on acid anhydrides, catalyzing transmembrane movement of substances	5	0.0132	0.406083
GOTERM_MF_ALL	primary active transporter activity	6	0.0158	0.527563
GOTERM_MF_ALL	carrier activity	11	0.0289	0.567869
GOTERM_MF_ALL	ATPase activity, coupled	5	0.0132	0.846658
GOTERM_MF_ALL	ATPase activity	5	0.0132	0.920421
Annotation Cluster 45	Geo: 0.3618814581509102
GOTERM_MF_ALL	alkali metal ion binding	7	0.0184	0.132594
GOTERM_MF_ALL	sodium ion binding	3	0.0079	0.492276
GOTERM_BP_ALL	sodium ion transport	3	0.0079	0.726048
Annotation Cluster 46	Geo: 0.3649774524796502
GOTERM_BP_ALL	cytoskeleton organization and biogenesis	16	0.0421	0.0336969
GOTERM_BP_ALL	organelle organization and biogenesis	21	0.0553	0.410267
GOTERM_CC_ALL	cytoskeleton	21	0.0553	0.539532
GOTERM_CC_ALL	intracellular non-membrane-bound organelle	30	0.0789	0.931812
GOTERM_CC_ALL	non-membrane-bound organelle	30	0.0789	0.931812
Annotation Cluster 47	Geo: 0.36806090457720314
GOTERM_BP_ALL	blood coagulation	4	0.0105	0.327954
GOTERM_BP_ALL	coagulation	4	0.0105	0.339987
GOTERM_BP_ALL	hemostasis	4	0.0105	0.364
GOTERM_BP_ALL	wound healing	4	0.0105	0.387871
GOTERM_BP_ALL	regulation of body fluids	4	0.0105	0.429075
Annotation Cluster 48	Geo: 0.40399456065867695
GOTERM_BP_ALL	organic acid transport	4	0.0105	0.262052
GOTERM_BP_ALL	carboxylic acid transport	4	0.0105	0.262052
GOTERM_MF_ALL	carboxylic acid transporter activity	4	0.0105	0.26289
GOTERM_MF_ALL	organic acid transporter activity	4	0.0105	0.26289
GOTERM_MF_ALL	carrier activity	11	0.0289	0.567869
GOTERM_MF_ALL	symporter activity	3	0.0079	0.609086
GOTERM_MF_ALL	porter activity	5	0.0132	0.655848
GOTERM_MF_ALL	electrochemical potential-driven transporter activity	5	0.0132	0.659101
Annotation Cluster 49	Geo: 0.43278455824554085
GOTERM_BP_ALL	fructose metabolism	3	0.0079	0.0318673
GOTERM_BP_ALL	glycolysis	4	0.0105	0.244345
GOTERM_BP_ALL	hexose metabolism	6	0.0158	0.29563
GOTERM_BP_ALL	glucose catabolism	4	0.0105	0.303891
GOTERM_BP_ALL	monosaccharide metabolism	6	0.0158	0.312768
GOTERM_BP_ALL	alcohol metabolism	9	0.0237	0.317226
GOTERM_BP_ALL	hexose catabolism	4	0.0105	0.369984
GOTERM_BP_ALL	monosaccharide catabolism	4	0.0105	0.375958
GOTERM_BP_ALL	alcohol catabolism	4	0.0105	0.387871
GOTERM_BP_ALL	glucose metabolism	4	0.0105	0.497171
GOTERM_BP_ALL	cellular carbohydrate catabolism	4	0.0105	0.545471
GOTERM_BP_ALL	carbohydrate catabolism	4	0.0105	0.545471
GOTERM_BP_ALL	cellular catabolism	12	0.0316	0.636634
GOTERM_BP_ALL	cellular carbohydrate metabolism	8	0.0211	0.678841
GOTERM_BP_ALL	catabolism	13	0.0342	0.754661
GOTERM_BP_ALL	carbohydrate metabolism	10	0.0263	0.824564
GOTERM_BP_ALL	cellular macromolecule catabolism	6	0.0158	0.894118
GOTERM_BP_ALL	macromolecule catabolism	6	0.0158	0.940333
GOTERM_BP_ALL	generation of precursor metabolites and energy	10	0.0263	0.980363
Annotation Cluster 50	Geo: 0.44960822061039807
GOTERM_BP_ALL	establishment of localization	73	0.1921	0.285357
GOTERM_BP_ALL	localization	73	0.1921	0.302162
GOTERM_MF_ALL	transporter activity	32	0.0842	0.67979
GOTERM_BP_ALL	transport	60	0.1579	0.697163
Annotation Cluster 51	Geo: 0.4659560149119422
GOTERM_MF_ALL	endopeptidase inhibitor activity	5	0.0132	0.367537
GOTERM_MF_ALL	protease inhibitor activity	5	0.0132	0.371832
GOTERM_MF_ALL	serine-type endopeptidase inhibitor activity	3	0.0079	0.583231
GOTERM_MF_ALL	enzyme inhibitor activity	6	0.0158	0.591413
Annotation Cluster 52	Geo: 0.47940815841594997
GOTERM_MF_ALL	phosphoric ester hydrolase activity	9	0.0237	0.332265
GOTERM_MF_ALL	phosphoric monoester hydrolase activity	6	0.0158	0.548591
GOTERM_MF_ALL	hydrolase activity, acting on ester bonds	14	0.0368	0.604482
Annotation Cluster 53	Geo: 0.48075412687104974
GOTERM_MF_ALL	transcriptional activator activity	7	0.0184	0.295271
GOTERM_BP_ALL	positive regulation of metabolism	6	0.0158	0.330035
GOTERM_BP_ALL	positive regulation of cellular metabolism	5	0.0132	0.462018
GOTERM_BP_ALL	positive regulation of transcription	3	0.0079	0.747301
GOTERM_BP_ALL	positive regulation of nucleobase, nucleoside, nucleotide and nucleic acid metabolism	3	0.0079	0.763273
Annotation Cluster 54	Geo: 0.523989116304741
GOTERM_BP_ALL	cellular morphogenesis	9	0.0237	0.266597
GOTERM_BP_ALL	cell growth	5	0.0132	0.457194
GOTERM_BP_ALL	regulation of cell size	5	0.0132	0.457194
GOTERM_BP_ALL	growth	5	0.0132	0.626432
GOTERM_BP_ALL	regulation of cell growth	3	0.0079	0.751379
GOTERM_BP_ALL	regulation of growth	3	0.0079	0.789123
Annotation Cluster 55	Geo: 0.5624063702365721
GOTERM_CC_ALL	nuclear envelope	4	0.0105	0.340939
GOTERM_CC_ALL	envelope	8	0.0211	0.498241
GOTERM_CC_ALL	organelle envelope	7	0.0184	0.634806
GOTERM_CC_ALL	mitochondrial envelope	3	0.0079	0.927776
Annotation Cluster 56	Geo: 0.5670881624773135
GOTERM_MF_ALL	metalloendopeptidase activity	5	0.0132	0.200486
GOTERM_MF_ALL	endopeptidase activity	9	0.0237	0.735306
GOTERM_BP_ALL	proteolysis	14	0.0368	0.807779
GOTERM_MF_ALL	peptidase activity	11	0.0289	0.868477
Annotation Cluster 57	Geo: 0.6467379943628501
GOTERM_BP_ALL	RNA splicing	5	0.0132	0.452355
GOTERM_BP_ALL	RNA splicing, via transesterification reactions with bulged adenosine as nucleophile	4	0.0105	0.540237
GOTERM_BP_ALL	nuclear mRNA splicing, via spliceosome	4	0.0105	0.540237
GOTERM_BP_ALL	RNA splicing, via transesterification reactions	4	0.0105	0.540237
GOTERM_BP_ALL	RNA processing	8	0.0211	0.705998
GOTERM_BP_ALL	RNA metabolism	9	0.0237	0.804048
GOTERM_BP_ALL	mRNA processing	4	0.0105	0.842765
GOTERM_BP_ALL	mRNA metabolism	4	0.0105	0.897021
Annotation Cluster 58	Geo: 0.6477345089247787
GOTERM_MF_ALL	prenylated protein tyrosine phosphatase activity	3	0.0079	0.376357
GOTERM_MF_ALL	phosphoric monoester hydrolase activity	6	0.0158	0.548591
GOTERM_MF_ALL	protein tyrosine phosphatase activity	3	0.0079	0.588501
GOTERM_BP_ALL	protein amino acid dephosphorylation	3	0.0079	0.824738
GOTERM_BP_ALL	dephosphorylation	3	0.0079	0.847151
GOTERM_MF_ALL	phosphoprotein phosphatase activity	3	0.0079	0.86998
Annotation Cluster 59	Geo: 0.7477501373547069
GOTERM_BP_ALL	M phase	5	0.0132	0.630414
GOTERM_BP_ALL	mitotic cell cycle	5	0.0132	0.679674
GOTERM_BP_ALL	cell division	4	0.0105	0.755589
GOTERM_BP_ALL	mitosis	3	0.0079	0.847151
GOTERM_BP_ALL	M phase of mitotic cell cycle	3	0.0079	0.852333
Annotation Cluster 60	Geo: 0.8045357112648681
GOTERM_BP_ALL	regulation of protein kinase activity	3	0.0079	0.802754
GOTERM_BP_ALL	regulation of kinase activity	3	0.0079	0.802754
GOTERM_BP_ALL	regulation of transferase activity	3	0.0079	0.806038
GOTERM_BP_ALL	regulation of enzyme activity	5	0.0132	0.806604
Annotation Cluster 61	Geo: 0.8051954034190665
GOTERM_CC_ALL	DNA-directed RNA polymerase II, holoenzyme	3	0.0079	0.46773
GOTERM_CC_ALL	nucleoplasm	5	0.0132	0.827649
GOTERM_CC_ALL	organelle lumen	7	0.0184	0.952699
GOTERM_CC_ALL	membrane-enclosed lumen	7	0.0184	0.952699
GOTERM_CC_ALL	nuclear lumen	5	0.0132	0.963281
Annotation Cluster 62	Geo: 0.8503392161236207
GOTERM_BP_ALL	spermatogenesis	3	0.0079	0.824738
GOTERM_BP_ALL	male gamete generation	3	0.0079	0.824738
GOTERM_BP_ALL	sexual reproduction	4	0.0105	0.856136
GOTERM_BP_ALL	gametogenesis	3	0.0079	0.897831
Annotation Cluster 63	Median: 0.9260233449838173
GOTERM_MF_ALL	ligase activity	9	0.0237	0.771394
GOTERM_MF_ALL	ligase activity, forming carbon-nitrogen bonds	6	0.0158	0.865622
GOTERM_MF_ALL	ubiquitin-protein ligase activity	3	0.0079	0.986424
GOTERM_BP_ALL	ubiquitin cycle	4	0.0105	0.999299
Annotation Cluster 64	Geo: 0.9068530943185334
GOTERM_BP_ALL	coenzyme biosynthesis	3	0.0079	0.8715
GOTERM_BP_ALL	cofactor biosynthesis	3	0.0079	0.899633
GOTERM_BP_ALL	cofactor metabolism	4	0.0105	0.903225
GOTERM_BP_ALL	coenzyme metabolism	3	0.0079	0.955035
Annotation Cluster 65	Geo: 0.976349602909988
GOTERM_BP_ALL	chromosome organization and biogenesis	4	0.0105	0.968069
GOTERM_BP_ALL	establishment and/or maintenance of chromatin architecture	3	0.0079	0.972445
GOTERM_BP_ALL	DNA packaging	3	0.0079	0.976344
GOTERM_BP_ALL	chromosome organization and biogenesis (sensu Eukaryota)	3	0.0079	0.988661
