# Supplementary material for: The DAVID Gene Functional Classification Tool: a novel biological module-centric algorithm to functionally analyze large gene lists
Source: Genome Biol. 2007 Sep 4;8(9):R183. doi: 10.1186/gb-2007-8-9-r183 (PMC2375021; doi:10.1186/gb-2007-8-9-r183)
Supplement: Additional data file 14 — Detailed results, comparisons and discussion of the new DAVID clustering tools with regards to yeast cell cycle G1 genes [21] [file gb-2007-8-9-r183-S14.xls]

## Sheet: GoMiner
ID	Term	P-Value (Changed)
GO:6974	response to DNA damage stimulus	0
GO:6950	response to stress	0
GO:6310	DNA recombination	0
GO:51726	regulation of cell cycle	0
GO:6281	DNA repair	0
GO:6273	lagging strand elongation	0
GO:6271	DNA strand elongation	0
GO:6269	DNA replication, synthesis of RNA primer	0
GO:6261	DNA-dependent DNA replication	0
GO:6260	DNA replication	0
GO:6259	DNA metabolism	0
GO:44454	nuclear chromosome part	0
GO:44450	microtubule organizing center part	0
GO:44430	cytoskeletal part	0
GO:44427	chromosomal part	0
GO:9719	response to endogenous stimulus	0
GO:30894	replisome	0
GO:30427	site of polarized growth	0
GO:7064	mitotic sister chromatid cohesion	0
GO:7062	sister chromatid cohesion	0
GO:7059	chromosome segregation	0
GO:7049	cell cycle	0
GO:7020	microtubule nucleation	0
GO:7017	microtubule-based process	0
GO:5856	cytoskeleton	0
GO:5822	inner plaque of spindle pole body	0
GO:5819	spindle	0
GO:5816	spindle pole body	0
GO:5815	microtubule organizing center	0
GO:922	spindle pole	0
GO:819	sister chromatid segregation	0
GO:5694	chromosome	0
GO:5657	replication fork	0
GO:722	telomere maintenance via recombination	0
GO:43601	replisome (sensu Eukaryota)	0
GO:5200	structural constituent of cytoskeleton	0
GO:279	M phase	0
GO:278	mitotic cell cycle	0
GO:228	nuclear chromosome	0
GO:226	microtubule cytoskeleton organization and biogenesis	0
GO:75	cell cycle checkpoint	0
GO:74	regulation of progression through cell cycle	0
GO:70	mitotic sister chromatid segregation	0
GO:15630	microtubule cytoskeleton	0
GO:6312	mitotic recombination	0.0001
GO:51052	regulation of DNA metabolism	0.0001
GO:30491	heteroduplex formation	0.0001
GO:7010	cytoskeleton organization and biogenesis	0.0001
GO:5935	bud neck	0.0001
GO:5824	outer plaque of spindle pole body	0.0001
GO:930	gamma-tubulin complex	0.0001
GO:928	gamma-tubulin complex (sensu Saccharomyces)	0.0001
GO:5662	DNA replication factor A complex	0.0001
GO:793	condensed chromosome	0.0001
GO:43596	replication fork (sensu Eukaryota)	0.0001
GO:3916	DNA topoisomerase activity	0.0001
GO:8275	gamma-tubulin small complex	0.0001
GO:6302	double-strand break repair	0.0002
GO:5933	bud	0.0002
GO:50896	response to stimulus	0.0002
GO:43232	intracellular non-membrane-bound organelle	0.0002
GO:43228	non-membrane-bound organelle	0.0002
GO:6289	nucleotide-excision repair	0.0003
GO:16798	hydrolase activity, acting on glycosyl bonds	0.0003
GO:7067	mitosis	0.0003
GO:7051	spindle organization and biogenesis	0.0003
GO:87	M phase of mitotic cell cycle	0.0003
GO:5663	DNA replication factor C complex	0.0004
GO:18	regulation of DNA recombination	0.0004
GO:4523	ribonuclease H activity	0.0005
GO:5823	central plaque of spindle pole body	0.0005
GO:5678	chromatin assembly complex	0.0005
GO:798	nuclear cohesin complex	0.0005
GO:135	septin checkpoint	0.0005
GO:8278	cohesin complex	0.0005
GO:6298	mismatch repair	0.0007
GO:6272	leading strand elongation	0.0007
GO:7103	spindle pole body duplication in nuclear envelope	0.0007
GO:45005	maintenance of fidelity during DNA-dependent DNA replication	0.0007
GO:79	regulation of cyclin-dependent protein kinase activity	0.0007
GO:16893	endonuclease activity, active with either ribo- or deoxyribonucleic acids and producing 5'-phosphomonoesters	0.001
GO:6301	postreplication repair	0.0012
GO:51300	spindle pole body organization and biogenesis	0.0012
GO:30474	spindle pole body duplication	0.0012
GO:31023	microtubule organizing center organization and biogenesis	0.0012
GO:794	condensed nuclear chromosome	0.0013
GO:83	G1/S-specific transcription in mitotic cell cycle	0.0018
GO:51244	regulation of cellular physiological process	0.0019
GO:4519	endonuclease activity	0.0019
GO:50794	regulation of cellular process	0.002
GO:6313	transposition, DNA-mediated	0.0025
GO:337	regulation of DNA transposition	0.0025
GO:335	negative regulation of DNA transposition	0.0025
GO:82	G1/S transition of mitotic cell cycle	0.0026
GO:32185	septin cytoskeleton organization and biogenesis	0.0027
GO:4791	thioredoxin-disulfide reductase activity	0.0027
GO:51054	positive regulation of DNA metabolism	0.0027
GO:4169	dolichyl-phosphate-mannose-protein mannosyltransferase activity	0.0027
GO:45740	positive regulation of DNA replication	0.0027
GO:7090	regulation of S phase of mitotic cell cycle	0.0027
GO:921	septin ring assembly	0.0027
GO:731	DNA synthesis during DNA repair	0.0027
GO:5034	osmosensor activity	0.0027
GO:78	cell morphogenesis checkpoint	0.0027
GO:31106	septin ring organization	0.0027
GO:16538	cyclin-dependent protein kinase regulator activity	0.003
GO:50791	regulation of physiological process	0.003
GO:32200	telomere organization and biogenesis	0.0033
GO:723	telomere maintenance	0.0033
GO:51338	regulation of transferase activity	0.0038
GO:45859	regulation of protein kinase activity	0.0038
GO:43549	regulation of kinase activity	0.0038
GO:6284	base-excision repair	0.0042
GO:32196	transposition	0.0042
GO:45910	negative regulation of DNA recombination	0.0042
GO:7346	regulation of progression through mitotic cell cycle	0.0042
GO:50789	regulation of biological process	0.0045
GO:4553	hydrolase activity, hydrolyzing O-glycosyl compounds	0.0047
GO:30472	mitotic spindle organization and biogenesis in nucleus	0.0048
GO:31570	DNA integrity checkpoint	0.0048
GO:3677	DNA binding	0.0048
GO:31226	intrinsic to plasma membrane	0.0058
GO:7120	axial bud site selection	0.0063
GO:725	recombinational repair	0.0063
GO:7052	mitotic spindle organization and biogenesis	0.007
GO:3678	DNA helicase activity	0.007
GO:775	chromosome, pericentric region	0.0071
GO:6279	premeiotic DNA synthesis	0.0079
GO:16888	endodeoxyribonuclease activity, producing 5'-phosphomonoesters	0.0079
GO:42124	1,3-beta-glucanosyltransferase activity	0.0079
GO:42123	glucanosyltransferase activity	0.0079
GO:7109	cytokinesis, completion of separation	0.0079
GO:17108	5'-flap endonuclease activity	0.0079
GO:48256	flap endonuclease activity	0.0079
GO:76	DNA replication checkpoint	0.0079
GO:43283	biopolymer metabolism	0.0085
GO:4518	nuclease activity	0.0088
GO:51329	interphase of mitotic cell cycle	0.009
GO:51325	interphase	0.009
GO:51053	negative regulation of DNA metabolism	0.0094
GO:45003	double-strand break repair via synthesis-dependent strand annealing	0.0094
GO:4536	deoxyribonuclease activity	0.0101
GO:15926	glucosidase activity	0.0101
GO:46467	membrane lipid biosynthesis	0.0102
GO:4672	protein kinase activity	0.0107
GO:16740	transferase activity	0.0112
GO:16758	transferase activity, transferring hexosyl groups	0.0128
GO:30705	cytoskeleton-dependent intracellular transport	0.0129
GO:30473	nuclear migration, microtubule-mediated	0.0129
GO:30148	sphingolipid biosynthesis	0.0129
GO:7018	microtubule-based movement	0.0129
GO:3697	single-stranded DNA binding	0.0129
GO:51301	cell division	0.0133
GO:50790	regulation of catalytic activity	0.0137
GO:3824	catalytic activity	0.0137
GO:51327	M phase of meiotic cell cycle	0.0143
GO:51321	meiotic cell cycle	0.0143
GO:7126	meiosis	0.0143
GO:51276	chromosome organization and biogenesis	0.0144
GO:4521	endoribonuclease activity	0.0152
GO:43566	structure-specific DNA binding	0.0152
GO:16799	hydrolase activity, hydrolyzing N-glycosyl compounds	0.0153
GO:19104	DNA N-glycosylase activity	0.0153
GO:15883	FAD transport	0.0153
GO:15230	FAD transporter activity	0.0153
GO:910	cytokinesis	0.0158
GO:16772	transferase activity, transferring phosphorus-containing groups	0.0169
GO:51647	nucleus localization	0.0171
GO:7534	gene conversion at mating-type locus	0.0171
GO:7097	nuclear migration	0.0171
GO:40023	establishment of nucleus localization	0.0171
GO:9277	cell wall (sensu Fungi)	0.0173
GO:30312	external encapsulating structure	0.0173
GO:5618	cell wall	0.0173
GO:16788	hydrolase activity, acting on ester bonds	0.018
GO:44459	plasma membrane part	0.0185
GO:6139	nucleobase, nucleoside, nucleotide and nucleic acid metabolism	0.0209
GO:5887	integral to plasma membrane	0.0216
GO:5874	microtubule	0.0216
GO:6268	DNA unwinding during replication	0.0219
GO:51656	establishment of organelle localization	0.0219
GO:32156	septin cytoskeleton	0.0219
GO:5940	septin ring	0.0219
GO:6334	nucleosome assembly	0.0246
GO:30915	Smc5-Smc6 complex	0.0246
GO:5991	trehalose metabolism	0.0246
GO:920	cell separation during cytokinesis	0.0246
GO:8526	phosphatidylinositol transporter activity	0.0246
GO:8283	cell proliferation	0.0246
GO:7047	cell wall organization and biogenesis	0.0258
GO:45229	external encapsulating structure organization and biogenesis	0.0258
GO:16891	endoribonuclease activity, producing 5'-phosphomonoesters	0.0274
GO:42770	DNA damage response, signal transduction	0.0274
GO:45132	meiotic chromosome segregation	0.0274
GO:5576	extracellular region	0.0274
GO:781	chromosome, telomeric region	0.0295
GO:31505	cell wall organization and biogenesis (sensu Fungi)	0.0295
GO:131	incipient bud site	0.0295
GO:3	reproduction	0.0319
GO:7001	chromosome organization and biogenesis (sensu Eukaryota)	0.0326
GO:4520	endodeoxyribonuclease activity	0.0336
GO:7533	mating type switching	0.0336
GO:724	double-strand break repair via homologous recombination	0.0336
GO:3887	DNA-directed DNA polymerase activity	0.0336
GO:8094	DNA-dependent ATPase activity	0.034
GO:51320	S phase	0.0356
GO:16668	oxidoreductase activity, acting on sulfur group of donors, NAD or NADP as acceptor	0.0356
GO:16566	specific transcriptional repressor activity	0.0356
GO:42575	DNA polymerase complex	0.0356
GO:84	S phase of mitotic cell cycle	0.0356
GO:3689	DNA clamp loader activity	0.0356
GO:19887	protein kinase regulator activity	0.0376
GO:8610	lipid biosynthesis	0.0389
GO:7531	mating type determination	0.0404
GO:7530	sex determination	0.0404
GO:776	kinetochore	0.0417
GO:45934	negative regulation of nucleobase, nucleoside, nucleotide and nucleic acid metabolism	0.0437
GO:7117	budding cell bud growth	0.0442
GO:48590	non-developmental growth	0.0442
GO:16757	transferase activity, transferring glycosyl groups	0.0446
GO:9272	cell wall biosynthesis (sensu Fungi)	0.0479
GO:42546	cell wall biosynthesis	0.0479
GO:8194	UDP-glycosyltransferase activity	0.0479
GO:51243	negative regulation of cellular physiological process	0.0481
GO:48523	negative regulation of cellular process	0.0481
GO:6493	protein amino acid O-linked glycosylation	0.0482
GO:6275	regulation of DNA replication	0.0482
GO:4338	glucan 1,3-beta-glucosidase activity	0.0482
GO:7076	mitotic chromosome condensation	0.0482
GO:5984	disaccharide metabolism	0.0482
GO:45002	double-strand break repair via single-strand annealing	0.0482
GO:31110	regulation of microtubule polymerization or depolymerization	0.0482
GO:31109	microtubule polymerization or depolymerization	0.0482
GO:8422	beta-glucosidase activity	0.0482
GO:324	vacuole (sensu Fungi)	0.0494
GO:323	lytic vacuole	0.0494
GO:322	storage vacuole	0.0494
GO:43118	negative regulation of physiological process	0.0504
GO:19207	kinase regulator activity	0.0507
GO:15191	L-methionine transporter activity	0.0524
GO:6917	induction of apoptosis	0.0524
GO:6901	vesicle coating	0.0524
GO:46073	dTMP metabolism	0.0524
GO:6688	glycosphingolipid biosynthesis	0.0524
GO:6687	glycosphingolipid metabolism	0.0524
GO:6675	mannose inositol phosphoceramide metabolism	0.0524
GO:6673	inositolphosphoceramide metabolism	0.0524
GO:6664	glycolipid metabolism	0.0524
GO:6266	DNA ligation	0.0524
GO:6231	dTMP biosynthesis	0.0524
GO:51503	adenine nucleotide transport	0.0524
GO:32138	single base insertion or deletion binding	0.0524
GO:32137	guanine/thymine mispair binding	0.0524
GO:32134	mispaired DNA binding	0.0524
GO:51230	spindle disassembly	0.0524
GO:51228	mitotic spindle disassembly	0.0524
GO:16823	hydrolase activity, acting on acid carbon-carbon bonds, in ketonic substances	0.0524
GO:16822	hydrolase activity, acting on acid carbon-carbon bonds	0.0524
GO:4844	uracil DNA N-glycosylase activity	0.0524
GO:4799	thymidylate synthase activity	0.0524
GO:4685	calcium- and calmodulin-dependent protein kinase activity	0.0524
GO:16576	histone dephosphorylation	0.0524
GO:4573	mannosyl-oligosaccharide glucosidase activity	0.0524
GO:4475	mannose-1-phosphate guanylyltransferase activity	0.0524
GO:9263	deoxyribonucleotide biosynthesis	0.0524
GO:9247	glycolipid biosynthesis	0.0524
GO:9221	pyrimidine deoxyribonucleotide biosynthesis	0.0524
GO:4325	ferrochelatase activity	0.0524
GO:4307	ethanolaminephosphotransferase activity	0.0524
GO:9177	pyrimidine deoxyribonucleoside monophosphate biosynthesis	0.0524
GO:9176	pyrimidine deoxyribonucleoside monophosphate metabolism	0.0524
GO:9162	deoxyribonucleoside monophosphate metabolism	0.0524
GO:9157	deoxyribonucleoside monophosphate biosynthesis	0.0524
GO:9130	pyrimidine nucleoside monophosphate biosynthesis	0.0524
GO:9129	pyrimidine nucleoside monophosphate metabolism	0.0524
GO:4250	aminopeptidase I activity	0.0524
GO:30429	kynureninase activity	0.0524
GO:4035	alkaline phosphatase activity	0.0524
GO:42148	strand invasion	0.0524
GO:42083	5,10-methylenetetrahydrofolate-dependent methyltransferase activity	0.0524
GO:7232	osmosensory signaling pathway via Sho1 osmosensor	0.0524
GO:5821	intermediate layer of spindle pole body	0.0524
GO:917	barrier septum formation	0.0524
GO:5797	Golgi medial cisterna	0.0524
GO:5697	telomerase holoenzyme complex	0.0524
GO:12502	induction of programmed cell death	0.0524
GO:43625	delta DNA polymerase complex	0.0524
GO:400	four-way junction DNA binding	0.0524
GO:31576	G2/M transition checkpoint	0.0524
GO:31569	G2/M transition size control checkpoint	0.0524
GO:31567	cell size control checkpoint	0.0524
GO:5294	neutral L-amino acid porter activity	0.0524
GO:8905	mannose-phosphate guanylyltransferase activity	0.0524
GO:102	L-methionine porter activity	0.0524
GO:3964	RNA-directed DNA polymerase activity	0.0524
GO:3917	DNA topoisomerase type I activity	0.0524
GO:3891	delta DNA polymerase activity	0.0524
GO:15867	ATP transport	0.0524
GO:15865	purine nucleotide transport	0.0524
GO:43068	positive regulation of programmed cell death	0.0524
GO:43065	positive regulation of apoptosis	0.0524
GO:8630	DNA damage response, signal transduction resulting in induction of apoptosis	0.0524
GO:8629	induction of apoptosis by intracellular signals	0.0524
GO:3720	telomerase activity	0.0524
GO:8574	plus-end-directed microtubule motor activity	0.0524
GO:8310	single-stranded DNA specific 3'-5' exodeoxyribonuclease activity	0.0524
GO:8297	single-stranded DNA specific exodeoxyribonuclease activity	0.0524
GO:8105	asymmetric protein localization	0.0524
GO:6643	membrane lipid metabolism	0.0526
GO:9892	negative regulation of metabolism	0.0551
GO:30	mannosyltransferase activity	0.0558
GO:4888	transmembrane receptor activity	0.0621
GO:51181	cofactor transport	0.0621
GO:30503	regulation of cell redox homeostasis	0.0621
GO:45454	cell redox homeostasis	0.0621
GO:7004	telomere maintenance via telomerase	0.0621
GO:48519	negative regulation of biological process	0.0632
GO:16773	phosphotransferase activity, alcohol group as acceptor	0.0635
GO:5634	nucleus	0.064
GO:6665	sphingolipid metabolism	0.0647
GO:16301	kinase activity	0.066
GO:51640	organelle localization	0.069
GO:19954	asexual reproduction	0.0704
GO:7114	cell budding	0.0704
GO:16787	hydrolase activity	0.0716
GO:16043	cell organization and biogenesis	0.0719
GO:778	condensed nuclear chromosome kinetochore	0.0761
GO:777	condensed chromosome kinetochore	0.0761
GO:16279	protein-lysine N-methyltransferase activity	0.0772
GO:16278	lysine N-methyltransferase activity	0.0772
GO:30261	chromosome condensation	0.0772
GO:5881	cytoplasmic microtubule	0.0772
GO:7105	cytokinesis, site selection	0.0777
GO:282	bud site selection	0.0777
GO:5783	endoplasmic reticulum	0.0802
GO:5934	bud tip	0.0835
GO:6468	protein amino acid phosphorylation	0.0854
GO:30468	establishment of cell polarity (sensu Fungi)	0.0854
GO:30010	establishment of cell polarity	0.0854
GO:31324	negative regulation of cellular metabolism	0.0876
GO:6486	protein amino acid glycosylation	0.0904
GO:43413	biopolymer glycosylation	0.0904
GO:4540	ribonuclease activity	0.0914
GO:35251	UDP-glucosyltransferase activity	0.0932
GO:5828	kinetochore microtubule	0.0932
GO:5486	t-SNARE activity	0.0932
GO:6996	organelle organization and biogenesis	0.0935
GO:6270	DNA replication initiation	0.0941
GO:86	G2/M transition of mitotic cell cycle	0.0941
GO:30467	establishment and/or maintenance of cell polarity (sensu Fungi)	0.0955
GO:7163	establishment and/or maintenance of cell polarity	0.0955
GO:50875	cellular physiological process	0.0979
GO:6900	vesicle budding	0.1021
GO:6862	nucleotide transport	0.1021
GO:6010	glucose 6-phosphate utilization	0.1021
GO:6008	glucose 1-phosphate utilization	0.1021
GO:9847	spore germination	0.1021
GO:51225	spindle assembly	0.1021
GO:51156	glucose 6-phosphate metabolism	0.1021
GO:4771	sterol esterase activity	0.1021
GO:16728	oxidoreductase activity, acting on CH2 groups, disulfide as acceptor	0.1021
GO:16725	oxidoreductase activity, acting on CH2 groups	0.1021
GO:4748	ribonucleoside-diphosphate reductase activity	0.1021
GO:42981	regulation of apoptosis	0.1021
GO:4683	calmodulin regulated protein kinase activity	0.1021
GO:4614	phosphoglucomutase activity	0.1021
GO:4609	phosphatidylserine decarboxylase activity	0.1021
GO:4555	alpha,alpha-trehalase activity	0.1021
GO:9298	GDP-mannose biosynthesis	0.1021
GO:9262	deoxyribonucleotide metabolism	0.1021
GO:9226	nucleotide-sugar biosynthesis	0.1021
GO:9219	pyrimidine deoxyribonucleotide metabolism	0.1021
GO:4084	branched-chain-amino-acid transaminase activity	0.1021
GO:19673	GDP-mannose metabolism	0.1021
GO:19307	mannose biosynthesis	0.1021
GO:19255	glucose 1-phosphate metabolism	0.1021
GO:19171	3-hydroxyacyl-[acyl-carrier protein] dehydratase activity	0.1021
GO:7130	synaptonemal complex formation	0.1021
GO:7026	negative regulation of microtubule depolymerization	0.1021
GO:7019	microtubule depolymerization	0.1021
GO:5993	trehalose catabolism	0.1021
GO:5971	ribonucleoside-diphosphate reductase complex	0.1021
GO:5825	half bridge of spindle pole body	0.1021
GO:5658	alpha DNA polymerase:primase complex	0.1021
GO:772	mating pheromone activity	0.1021
GO:709	meiotic joint molecule formation	0.1021
GO:5186	pheromone activity	0.1021
GO:5102	receptor binding	0.1021
GO:170	sphingosine hydroxylase activity	0.1021
GO:150	recombinase activity	0.1021
GO:31225	anchored to membrane	0.1021
GO:15927	trehalase activity	0.1021
GO:3910	DNA ligase (ATP) activity	0.1021
GO:31114	regulation of microtubule depolymerization	0.1021
GO:31111	negative regulation of microtubule polymerization or depolymerization	0.1021
GO:3909	DNA ligase activity	0.1021
GO:43067	regulation of programmed cell death	0.1021
GO:3889	alpha DNA polymerase activity	0.1021
GO:3825	alpha,alpha-trehalose-phosphate synthase (UDP-forming) activity	0.1021
GO:3777	microtubule motor activity	0.1021
GO:8534	purine-specific oxidized base lesion DNA N-glycosylase activity	0.1021
GO:46658	anchored to plasma membrane	0.1021
GO:8375	acetylglucosaminyltransferase activity	0.1021
GO:46403	polynucleotide 3'-phosphatase activity	0.1021
GO:9101	glycoprotein biosynthesis	0.104
GO:46474	glycerophospholipid biosynthesis	0.105
GO:19953	sexual reproduction	0.1062
GO:747	conjugation with cellular fusion	0.1062
GO:746	conjugation	0.1062
GO:780	condensed nuclear chromosome, pericentric region	0.108
GO:779	condensed chromosome, pericentric region	0.108
GO:6644	phospholipid metabolism	0.1098
GO:43229	intracellular organelle	0.1098
GO:43226	organelle	0.1098
GO:6633	fatty acid biosynthesis	0.1101
GO:16667	oxidoreductase activity, acting on sulfur group of donors	0.1101
GO:5795	Golgi stack	0.1101
GO:31985	Golgi cisterna	0.1101
GO:31984	organelle subcompartment	0.1101
GO:16779	nucleotidyltransferase activity	0.1112
GO:9100	glycoprotein metabolism	0.1112
GO:7127	meiosis I	0.1112
GO:7131	meiotic recombination	0.1168
GO:7088	regulation of mitosis	0.1259
GO:8654	phospholipid biosynthesis	0.1259
GO:51184	cofactor transporter activity	0.1278
GO:40020	regulation of meiosis	0.1278
GO:77	DNA damage checkpoint	0.1278
GO:15914	phospholipid transport	0.1278
GO:46527	glucosyltransferase activity	0.1278
GO:31497	chromatin assembly	0.1295
GO:43332	mating projection tip	0.1402
GO:6888	ER to Golgi vesicle-mediated transport	0.1422
GO:51128	regulation of cell organization and biogenesis	0.146
GO:16571	histone methylation	0.146
GO:42598	vesicular fraction	0.146
GO:16209	antioxidant activity	0.146
GO:7231	osmosensory signaling pathway	0.146
GO:5876	spindle microtubule	0.146
GO:5792	microsome	0.146
GO:5548	phospholipid transporter activity	0.146
GO:8276	protein methyltransferase activity	0.146
GO:8170	N-methyltransferase activity	0.146
GO:6672	ceramide metabolism	0.1492
GO:6448	regulation of translational elongation	0.1492
GO:6285	base-excision repair, AP site formation	0.1492
GO:6013	mannose metabolism	0.1492
GO:1100	negative regulation of exit from mitosis	0.1492
GO:32135	DNA insertion or deletion binding	0.1492
GO:51233	spindle midzone	0.1492
GO:16895	exodeoxyribonuclease activity, producing 5'-phosphomonoesters	0.1492
GO:16892	endoribonuclease activity, producing 3'-phosphomonoesters	0.1492
GO:16886	ligase activity, forming phosphoric ester bonds	0.1492
GO:4805	trehalose-phosphatase activity	0.1492
GO:30983	mismatched DNA binding	0.1492
GO:9435	NAD biosynthesis	0.1492
GO:42843	D-xylose catabolism	0.1492
GO:16580	Sin3 complex	0.1492
GO:42732	D-xylose metabolism	0.1492
GO:9225	nucleotide-sugar metabolism	0.1492
GO:9083	branched chain family amino acid catabolism	0.1492
GO:42393	histone binding	0.1492
GO:4032	aldehyde reductase activity	0.1492
GO:4017	adenylate kinase activity	0.1492
GO:19568	arabinose catabolism	0.1492
GO:19566	arabinose metabolism	0.1492
GO:7135	meiosis II	0.1492
GO:5992	trehalose biosynthesis	0.1492
GO:45144	meiotic sister chromatid segregation	0.1492
GO:5946	alpha,alpha-trehalose-phosphate synthase complex (UDP-forming)	0.1492
GO:45021	error-free DNA repair	0.1492
GO:702	oxidized base lesion DNA N-glycosylase activity	0.1492
GO:321	re-entry into mitotic cell cycle after pheromone arrest	0.1492
GO:320	re-entry into mitotic cell cycle	0.1492
GO:31422	RecQ helicase-Topo III complex	0.1492
GO:214	tRNA-intron endonuclease complex	0.1492
GO:213	tRNA-intron endonuclease activity	0.1492
GO:148	1,3-beta-glucan synthase complex	0.1492
GO:31201	SNARE complex	0.1492
GO:3893	epsilon DNA polymerase activity	0.1492
GO:3843	1,3-beta-glucan synthase activity	0.1492
GO:8622	epsilon DNA polymerase complex	0.1492
GO:8608	attachment of spindle microtubules to kinetochore	0.1492
GO:8296	3'-5'-exodeoxyribonuclease activity	0.1492
GO:46519	sphingoid metabolism	0.1492
GO:8195	phosphatidate phosphatase activity	0.1492
GO:46351	disaccharide biosynthesis	0.1492
GO:726	non-recombinational repair	0.1528
GO:16853	isomerase activity	0.1549
GO:4386	helicase activity	0.1589
GO:6506	GPI anchor biosynthesis	0.1648
GO:7094	mitotic spindle checkpoint	0.1648
GO:31577	spindle checkpoint	0.1648
GO:44463	cell projection part	0.1656
GO:9987	cellular process	0.1658
GO:7275	development	0.1764
GO:51704	interaction between organisms	0.1831
GO:6505	GPI anchor metabolism	0.1839
GO:4872	receptor activity	0.1839
GO:30478	actin cap	0.1839
GO:7093	mitotic checkpoint	0.1839
GO:5319	lipid transporter activity	0.1839
GO:46489	phosphoinositide biosynthesis	0.1839
GO:31224	intrinsic to membrane	0.192
GO:42995	cell projection	0.1923
GO:5937	mating projection	0.1923
GO:6915	apoptosis	0.1939
GO:6646	phosphatidylethanolamine biosynthesis	0.1939
GO:6621	protein retention in ER	0.1939
GO:6580	ethanolamine metabolism	0.1939
GO:6221	pyrimidine nucleotide biosynthesis	0.1939
GO:6075	1,3-beta-glucan biosynthesis	0.1939
GO:6074	1,3-beta-glucan metabolism	0.1939
GO:9922	fatty acid elongase activity	0.1939
GO:16894	endonuclease activity, active with either ribo- or deoxyribonucleic acids and producing 3'-phosphomonoesters	0.1939
GO:51129	negative regulation of cell organization and biogenesis	0.1939
GO:4529	exodeoxyribonuclease activity	0.1939
GO:16265	death	0.1939
GO:30497	fatty acid elongation	0.1939
GO:42439	ethanolamine and derivative metabolism	0.1939
GO:30286	dynein complex	0.1939
GO:19363	pyridine nucleotide biosynthesis	0.1939
GO:19323	pentose catabolism	0.1939
GO:19321	pentose metabolism	0.1939
GO:19201	nucleotide kinase activity	0.1939
GO:5868	cytoplasmic dynein complex	0.1939
GO:5637	nuclear inner membrane	0.1939
GO:755	cytogamy	0.1939
GO:743	nuclear migration during conjugation with cellular fusion	0.1939
GO:727	double-strand break repair via break-induced replication	0.1939
GO:12501	programmed cell death	0.1939
GO:17169	CDP-alcohol phosphatidyltransferase activity	0.1939
GO:31321	prospore formation	0.1939
GO:101	sulfur amino acid transport	0.1939
GO:99	sulfur amino acid transporter activity	0.1939
GO:3906	DNA-(apurinic or apyrimidinic site) lyase activity	0.1939
GO:8235	metalloexopeptidase activity	0.1939
GO:8219	cell death	0.1939
GO:46352	disaccharide catabolism	0.1939
GO:46337	phosphatidylethanolamine metabolism	0.1939
GO:46335	ethanolamine biosynthesis	0.1939
GO:5773	vacuole	0.1962
GO:48193	Golgi vesicle transport	0.1962
GO:6333	chromatin assembly or disassembly	0.1977
GO:48610	reproductive cellular physiological process	0.2021
GO:50876	reproductive physiological process	0.2021
GO:6479	protein amino acid methylation	0.2033
GO:16053	organic acid biosynthesis	0.2033
GO:7096	regulation of exit from mitosis	0.2033
GO:8213	protein amino acid alkylation	0.2033
GO:46394	carboxylic acid biosynthesis	0.2033
GO:45892	negative regulation of transcription, DNA-dependent	0.2053
GO:7582	physiological process	0.2066
GO:16585	chromatin remodeling complex	0.2081
GO:44255	cellular lipid metabolism	0.209
GO:6342	chromatin silencing	0.2136
GO:16458	gene silencing	0.2136
GO:45814	negative regulation of gene expression, epigenetic	0.2136
GO:31507	heterochromatin formation	0.2136
GO:19219	regulation of nucleobase, nucleoside, nucleotide and nucleic acid metabolism	0.2215
GO:30134	ER to Golgi transport vesicle	0.223
GO:6650	glycerophospholipid metabolism	0.234
GO:7166	cell surface receptor linked signal transduction	0.234
GO:6656	phosphatidylcholine biosynthesis	0.2362
GO:6280	mutagenesis	0.2362
GO:6031	chitin biosynthesis	0.2362
GO:51261	protein depolymerization	0.2362
GO:42729	DASH complex	0.2362
GO:19204	nucleotide phosphatase activity	0.2362
GO:19203	carbohydrate phosphatase activity	0.2362
GO:751	cell cycle arrest in response to pheromone	0.2362
GO:710	meiotic mismatch repair	0.2362
GO:217	DNA secondary structure binding	0.2362
GO:16481	negative regulation of transcription	0.2363
GO:16051	carbohydrate biosynthesis	0.2422
GO:9055	electron carrier activity	0.2428
GO:16791	phosphoric monoester hydrolase activity	0.2429
GO:40029	regulation of gene expression, epigenetic	0.2529
GO:5875	microtubule associated complex	0.2626
GO:6629	lipid metabolism	0.2635
GO:44464	cell part	0.2663
GO:5623	cell	0.2724
GO:16021	integral to membrane	0.2726
GO:44448	cell cortex part	0.2732
GO:15175	neutral amino acid transporter activity	0.2763
GO:18456	aryl-alcohol dehydrogenase activity	0.2763
GO:1402	signal transduction during filamentous growth	0.2763
GO:6220	pyrimidine nucleotide metabolism	0.2763
GO:6045	N-acetylglucosamine biosynthesis	0.2763
GO:6042	glucosamine biosynthesis	0.2763
GO:6030	chitin metabolism	0.2763
GO:51274	beta-glucan biosynthesis	0.2763
GO:16776	phosphotransferase activity, phosphate group as acceptor	0.2763
GO:42816	vitamin B6 metabolism	0.2763
GO:4190	aspartic-type endopeptidase activity	0.2763
GO:4033	aldo-keto reductase activity	0.2763
GO:30173	integral to Golgi membrane	0.2763
GO:30008	TRAPP complex	0.2763
GO:7129	synapsis	0.2763
GO:5199	structural constituent of cell wall	0.2763
GO:31228	intrinsic to Golgi membrane	0.2763
GO:9	alpha-1,6-mannosyltransferase activity	0.2763
GO:8614	pyridoxine metabolism	0.2763
GO:46470	phosphatidylcholine metabolism	0.2763
GO:46349	amino sugar biosynthesis	0.2763
GO:6348	chromatin silencing at telomere	0.2771
GO:31509	telomeric heterochromatin formation	0.2771
GO:4871	signal transducer activity	0.2774
GO:5811	lipid particle	0.2825
GO:43170	macromolecule metabolism	0.284
GO:42578	phosphoric ester hydrolase activity	0.2939
GO:40007	growth	0.294
GO:6470	protein amino acid dephosphorylation	0.3023
GO:30466	chromatin silencing at silent mating-type cassette	0.3023
GO:6796	phosphate metabolism	0.3114
GO:6793	phosphorus metabolism	0.3114
GO:6057	mannoprotein biosynthesis	0.3143
GO:6056	mannoprotein metabolism	0.3143
GO:18024	histone-lysine N-methyltransferase activity	0.3143
GO:6044	N-acetylglucosamine metabolism	0.3143
GO:6041	glucosamine metabolism	0.3143
GO:6040	amino sugar metabolism	0.3143
GO:51273	beta-glucan metabolism	0.3143
GO:16868	intramolecular transferase activity, phosphotransferases	0.3143
GO:42800	histone lysine N-methyltransferase activity (H3-K4 specific)	0.3143
GO:4177	aminopeptidase activity	0.3143
GO:35097	histone methyltransferase complex	0.3143
GO:42054	histone methyltransferase activity	0.3143
GO:19674	NAD metabolism	0.3143
GO:45786	negative regulation of progression through cell cycle	0.3143
GO:7050	cell cycle arrest	0.3143
GO:742	karyogamy during conjugation with cellular fusion	0.3143
GO:31506	cell wall glycoprotein biosynthesis	0.3143
GO:307	cyclin-dependent protein kinase holoenzyme complex	0.3143
GO:48188	COMPASS complex	0.3143
GO:32	cell wall mannoprotein biosynthesis	0.3143
GO:3684	damaged DNA binding	0.3143
GO:6869	lipid transport	0.3221
GO:30384	phosphoinositide metabolism	0.3221
GO:790	nuclear chromatin	0.3221
GO:5484	SNAP receptor activity	0.3221
GO:271	polysaccharide biosynthesis	0.3221
GO:43284	biopolymer biosynthesis	0.3221
GO:5575	cellular_component	0.325
GO:19222	regulation of metabolism	0.3254
GO:16310	phosphorylation	0.3283
GO:31323	regulation of cellular metabolism	0.337
GO:43414	biopolymer methylation	0.3417
GO:17076	purine nucleotide binding	0.3417
GO:6388	tRNA splicing	0.3504
GO:4712	protein threonine/tyrosine kinase activity	0.3504
GO:30663	COPI coated vesicle membrane	0.3504
GO:4312	fatty-acid synthase activity	0.3504
GO:16050	vesicle organization and biogenesis	0.3504
GO:30126	COPI vesicle coat	0.3504
GO:19205	nucleobase, nucleoside, nucleotide kinase activity	0.3504
GO:7039	vacuolar protein catabolism	0.3504
GO:5801	Golgi cis-face	0.3504
GO:741	karyogamy	0.3504
GO:394	RNA splicing, via endonucleolytic cleavage and ligation	0.3504
GO:137	Golgi cis cisterna	0.3504
GO:5938	cell cortex	0.3572
GO:44431	Golgi apparatus part	0.3611
GO:6112	energy reserve metabolism	0.3611
GO:785	chromatin	0.3611
GO:166	nucleotide binding	0.3611
GO:16829	lyase activity	0.3743
GO:51278	cell wall polysaccharide biosynthesis (sensu Fungi)	0.3845
GO:16780	phosphotransferase activity, for other substituted phosphate groups	0.3845
GO:4549	tRNA-specific ribonuclease activity	0.3845
GO:48284	organelle fusion	0.3845
GO:5100	Rho GTPase activator activity	0.3845
GO:3690	double-stranded DNA binding	0.3845
GO:9653	morphogenesis	0.3856
GO:902	cellular morphogenesis	0.3856
GO:6338	chromatin remodeling	0.3899
GO:5478	intracellular transporter activity	0.3992
GO:16570	histone modification	0.4084
GO:16569	covalent chromatin modification	0.4084
GO:45045	secretory pathway	0.4104
GO:5524	ATP binding	0.4169
GO:5279	amino acid-polyamine transporter activity	0.4169
GO:3774	motor activity	0.4169
GO:3688	DNA replication origin binding	0.4169
GO:8238	exopeptidase activity	0.4169
GO:16311	dephosphorylation	0.4179
GO:16125	sterol metabolism	0.4179
GO:16564	transcriptional repressor activity	0.4363
GO:5798	Golgi-associated vesicle	0.4369
GO:46903	secretion	0.4412
GO:6783	heme biosynthesis	0.4475
GO:6779	porphyrin biosynthesis	0.4475
GO:6778	porphyrin metabolism	0.4475
GO:51248	negative regulation of protein metabolism	0.4475
GO:16769	transferase activity, transferring nitrogenous groups	0.4475
GO:42168	heme metabolism	0.4475
GO:8483	transaminase activity	0.4475
GO:8168	methyltransferase activity	0.451
GO:8150	biological_process	0.4533
GO:122	negative regulation of transcription from RNA polymerase II promoter	0.4544
GO:6487	protein amino acid N-linked glycosylation	0.4721
GO:9110	vitamin biosynthesis	0.4721
GO:42364	water-soluble vitamin biosynthesis	0.4721
GO:30133	transport vesicle	0.4721
GO:42175	nuclear envelope-endoplasmic reticulum network	0.4734
GO:5198	structural molecule activity	0.4749
GO:15179	L-amino acid transporter activity	0.4766
GO:42401	biogenic amine biosynthesis	0.4766
GO:754	adaptation to pheromone during conjugation with cellular fusion	0.4766
GO:109	nucleotide-excision repair complex	0.4766
GO:44262	cellular carbohydrate metabolism	0.4772
GO:16741	transferase activity, transferring one-carbon groups	0.4787
GO:43231	intracellular membrane-bound organelle	0.484
GO:43227	membrane-bound organelle	0.484
GO:6497	protein amino acid lipidation	0.4895
GO:42158	lipoprotein biosynthesis	0.4895
GO:42157	lipoprotein metabolism	0.4895
GO:46148	pigment biosynthesis	0.5041
GO:6414	translational elongation	0.5041
GO:16831	carboxy-lyase activity	0.5041
GO:16789	carboxylic ester hydrolase activity	0.5041
GO:30554	adenyl nucleotide binding	0.5041
GO:9082	branched chain family amino acid biosynthesis	0.5041
GO:42440	pigment metabolism	0.5041
GO:7266	Rho protein signal transduction	0.5041
GO:8237	metallopeptidase activity	0.5041
GO:15203	polyamine transporter activity	0.5041
GO:16835	carbon-oxygen lyase activity	0.5066
GO:8202	steroid metabolism	0.5066
GO:6325	establishment and/or maintenance of chromatin architecture	0.5105
GO:6323	DNA packaging	0.5105
GO:5083	small GTPase regulator activity	0.5232
GO:8757	S-adenosylmethionine-dependent methyltransferase activity	0.5232
GO:16568	chromatin modification	0.5284
GO:6772	thiamin metabolism	0.5303
GO:6267	pre-replicative complex formation and maintenance	0.5303
GO:51646	mitochondrion localization	0.5303
GO:9228	thiamin biosynthesis	0.5303
GO:42398	amino acid derivative biosynthesis	0.5303
GO:30137	COPI-coated vesicle	0.5303
GO:48311	mitochondrion distribution	0.5303
GO:1	mitochondrion inheritance	0.5303
GO:30135	coated vesicle	0.532
GO:7165	signal transduction	0.5368
GO:6066	alcohol metabolism	0.5399
GO:44238	primary metabolism	0.5409
GO:16887	ATPase activity	0.5533
GO:6769	nicotinamide metabolism	0.555
GO:6311	meiotic gene conversion	0.555
GO:6081	aldehyde metabolism	0.555
GO:16866	intramolecular transferase activity	0.555
GO:16796	exonuclease activity, active with either ribo- or deoxyribonucleic acids and producing 5'-phosphomonoesters	0.555
GO:42724	thiamin and derivative biosynthesis	0.555
GO:9124	nucleoside monophosphate biosynthesis	0.555
GO:9081	branched chain family amino acid metabolism	0.555
GO:45185	maintenance of protein localization	0.555
GO:44275	cellular carbohydrate catabolism	0.5554
GO:16052	carbohydrate catabolism	0.5554
GO:30234	enzyme regulator activity	0.5615
GO:19236	response to pheromone	0.57
GO:51246	regulation of protein metabolism	0.5709
GO:9165	nucleotide biosynthesis	0.5709
GO:5975	carbohydrate metabolism	0.5776
GO:6576	biogenic amine metabolism	0.5784
GO:51235	maintenance of localization	0.5784
GO:42723	thiamin and derivative metabolism	0.5784
GO:9250	glucan biosynthesis	0.5784
GO:19748	secondary metabolism	0.5784
GO:5656	pre-replicative complex	0.5784
GO:6631	fatty acid metabolism	0.586
GO:44264	cellular polysaccharide metabolism	0.586
GO:5976	polysaccharide metabolism	0.586
GO:30154	cell differentiation	0.592
GO:5789	endoplasmic reticulum membrane	0.592
GO:5886	plasma membrane	0.5967
GO:6890	retrograde vesicle-mediated transport, Golgi to ER	0.6007
GO:16830	carbon-carbon lyase activity	0.6007
GO:32005	signal transduction during conjugation with cellular fusion	0.6007
GO:9123	nucleoside monophosphate metabolism	0.6007
GO:9063	amino acid catabolism	0.6007
GO:750	pheromone-dependent signal transduction during conjugation with cellular fusion	0.6007
GO:118	histone deacetylase complex	0.6007
GO:31137	regulation of conjugation with cellular fusion	0.6007
GO:46999	regulation of conjugation	0.6007
GO:8408	3'-5' exonuclease activity	0.6007
GO:749	response to pheromone during conjugation with cellular fusion	0.6151
GO:7154	cell communication	0.6167
GO:9117	nucleotide metabolism	0.6176
GO:44270	nitrogen compound catabolism	0.6217
GO:9310	amine catabolism	0.6217
GO:19362	pyridine nucleotide metabolism	0.6217
GO:5794	Golgi apparatus	0.6254
GO:6979	response to oxidative stress	0.629
GO:6800	oxygen and reactive oxygen species metabolism	0.629
GO:6893	Golgi to plasma membrane transport	0.6417
GO:6575	amino acid derivative metabolism	0.6417
GO:784	nuclear chromosome, telomeric region	0.6417
GO:30864	cortical actin cytoskeleton	0.6426
GO:30863	cortical cytoskeleton	0.6426
GO:16462	pyrophosphatase activity	0.6569
GO:3676	nucleic acid binding	0.6574
GO:6303	double-strand break repair via nonhomologous end joining	0.6606
GO:16126	sterol biosynthesis	0.6606
GO:2	mitochondrial genome maintenance	0.6606
GO:16818	hydrolase activity, acting on acid anhydrides, in phosphorus-containing anhydrides	0.6633
GO:16817	hydrolase activity, acting on acid anhydrides	0.6633
GO:6892	post-Golgi vesicle-mediated transport	0.6685
GO:7264	small GTPase mediated signal transduction	0.6685
GO:44432	endoplasmic reticulum part	0.6696
GO:42623	ATPase activity, coupled	0.6696
GO:5996	monosaccharide metabolism	0.6719
GO:6355	regulation of transcription, DNA-dependent	0.6729
GO:4527	exonuclease activity	0.6785
GO:7186	G-protein coupled receptor protein signaling pathway	0.6785
GO:8033	tRNA processing	0.6785
GO:16616	oxidoreductase activity, acting on the CH-OH group of donors, NAD or NADP as acceptor	0.6809
GO:3700	transcription factor activity	0.6809
GO:44237	cellular metabolism	0.6902
GO:4722	protein serine/threonine phosphatase activity	0.6954
GO:19319	hexose biosynthesis	0.6954
GO:46364	monosaccharide biosynthesis	0.6954
GO:30437	sporulation (sensu Fungi)	0.7017
GO:48622	reproductive sporulation	0.7017
GO:17111	nucleoside-triphosphatase activity	0.7037
GO:51188	cofactor biosynthesis	0.7045
GO:51242	positive regulation of cellular physiological process	0.7111
GO:16023	cytoplasmic membrane-bound vesicle	0.7111
GO:31988	membrane-bound vesicle	0.7111
GO:31982	vesicle	0.7111
GO:48522	positive regulation of cellular process	0.7111
GO:31410	cytoplasmic vesicle	0.7111
GO:43119	positive regulation of physiological process	0.7111
GO:46165	alcohol biosynthesis	0.7115
GO:6906	vesicle fusion	0.7115
GO:30433	ER-associated protein catabolism	0.7115
GO:6944	membrane fusion	0.7158
GO:5624	membrane fraction	0.7267
GO:6694	steroid biosynthesis	0.7268
GO:6515	misfolded or incompletely synthesized protein catabolism	0.7268
GO:42493	response to drug	0.7268
GO:45449	regulation of transcription	0.7271
GO:30695	GTPase regulator activity	0.7373
GO:6445	regulation of translation	0.7412
GO:6417	regulation of protein biosynthesis	0.7412
GO:16836	hydro-lyase activity	0.7412
GO:5096	GTPase activator activity	0.7412
GO:46365	monosaccharide catabolism	0.7412
GO:30447	filamentous growth	0.7467
GO:15171	amino acid transporter activity	0.7549
GO:1302	replicative cell aging	0.7549
GO:30120	vesicle coat	0.7549
GO:43565	sequence-specific DNA binding	0.7549
GO:48308	organelle inheritance	0.7549
GO:16614	oxidoreductase activity, acting on CH-OH group of donors	0.7573
GO:44425	membrane part	0.7588
GO:267	cell fraction	0.7632
GO:6767	water-soluble vitamin metabolism	0.7669
GO:6766	vitamin metabolism	0.7669
GO:46164	alcohol catabolism	0.7678
GO:6073	glucan metabolism	0.7678
GO:30662	coated vesicle membrane	0.7678
GO:30659	cytoplasmic vesicle membrane	0.7678
GO:30479	actin cortical patch	0.7678
GO:12506	vesicle membrane	0.7678
GO:6464	protein modification	0.7691
GO:8152	metabolism	0.7696
GO:30435	sporulation	0.7711
GO:48518	positive regulation of biological process	0.7711
GO:6733	oxidoreduction coenzyme metabolism	0.7801
GO:15291	porter activity	0.7801
GO:15290	electrochemical potential-driven transporter activity	0.7801
GO:12505	endomembrane system	0.7821
GO:6367	transcription initiation from RNA polymerase II promoter	0.7917
GO:44433	cytoplasmic vesicle part	0.7917
GO:30117	membrane coat	0.7917
GO:48475	coated membrane	0.7917
GO:15629	actin cytoskeleton	0.7935
GO:6357	regulation of transcription from RNA polymerase II promoter	0.7944
GO:6865	amino acid transport	0.8028
GO:5625	soluble fraction	0.8028
GO:5275	amine transporter activity	0.8028
GO:44424	intracellular part	0.8033
GO:42221	response to chemical stimulus	0.805
GO:16192	vesicle-mediated transport	0.808
GO:6997	nuclear organization and biogenesis	0.8132
GO:6970	response to osmotic stress	0.8132
GO:6606	protein import into nucleus	0.8132
GO:51170	nuclear import	0.8132
GO:139	Golgi membrane	0.8132
GO:5635	nuclear envelope	0.8175
GO:7569	cell aging	0.8231
GO:7568	aging	0.8231
GO:44428	nuclear part	0.8232
GO:6457	protein folding	0.8321
GO:19318	hexose metabolism	0.8321
GO:44453	nuclear membrane part	0.8325
GO:4721	phosphoprotein phosphatase activity	0.8325
GO:31965	nuclear membrane	0.8325
GO:3704	specific RNA polymerase II transcription factor activity	0.8325
GO:5622	intracellular	0.838
GO:16407	acetyltransferase activity	0.8413
GO:44444	cytoplasmic part	0.8455
GO:9108	coenzyme biosynthesis	0.8498
GO:16747	transferase activity, transferring groups other than amino-acyl groups	0.852
GO:45935	positive regulation of nucleobase, nucleoside, nucleotide and nucleic acid metabolism	0.852
GO:8415	acyltransferase activity	0.852
GO:42579	microbody	0.8577
GO:5777	peroxisome	0.8577
GO:31301	integral to organelle membrane	0.8577
GO:19866	organelle inner membrane	0.8588
GO:16563	transcriptional activator activity	0.8653
GO:15837	amine transport	0.8653
GO:30528	transcription regulator activity	0.8688
GO:9889	regulation of biosynthesis	0.8724
GO:31326	regulation of cellular biosynthesis	0.8724
GO:31300	intrinsic to organelle membrane	0.8724
GO:9893	positive regulation of metabolism	0.8752
GO:7005	mitochondrion organization and biogenesis	0.8752
GO:31325	positive regulation of cellular metabolism	0.8752
GO:6352	transcription initiation	0.8792
GO:43161	proteasomal ubiquitin-dependent protein catabolism	0.8792
GO:46943	carboxylic acid transporter activity	0.8792
GO:44446	intracellular organelle part	0.8849
GO:44422	organelle part	0.8849
GO:16491	oxidoreductase activity	0.8889
GO:43412	biopolymer modification	0.8891
GO:9628	response to abiotic stimulus	0.8917
GO:46942	carboxylic acid transport	0.8917
GO:5342	organic acid transporter activity	0.8974
GO:329	vacuolar membrane (sensu Fungi)	0.8974
GO:3924	GTPase activity	0.8974
GO:15849	organic acid transport	0.8974
GO:6461	protein complex assembly	0.9079
GO:16746	transferase activity, transferring acyl groups	0.908
GO:19725	cell homeostasis	0.9119
GO:6006	glucose metabolism	0.9129
GO:7124	pseudohyphal growth	0.922
GO:42592	homeostasis	0.9229
GO:4175	endopeptidase activity	0.9261
GO:8047	enzyme activator activity	0.9261
GO:16044	membrane organization and biogenesis	0.9295
GO:19867	outer membrane	0.93
GO:5741	mitochondrial outer membrane	0.93
GO:31968	organelle outer membrane	0.93
GO:44271	nitrogen compound biosynthesis	0.9326
GO:9309	amine biosynthesis	0.9326
GO:5743	mitochondrial inner membrane	0.9353
GO:3674	molecular_function	0.937
GO:9060	aerobic respiration	0.9373
GO:9058	biosynthesis	0.9374
GO:8233	peptidase activity	0.9384
GO:45333	cellular respiration	0.9406
GO:46483	heterocycle metabolism	0.9406
GO:8361	regulation of cell size	0.9411
GO:8380	RNA splicing	0.9437
GO:7242	intracellular signaling cascade	0.9462
GO:4674	protein serine/threonine kinase activity	0.9496
GO:5681	spliceosome complex	0.9523
GO:6897	endocytosis	0.9549
GO:15931	nucleobase, nucleoside, nucleotide and nucleic acid transport	0.9549
GO:6351	transcription, DNA-dependent	0.9584
GO:15980	energy derivation by oxidation of organic compounds	0.9619
GO:5386	carrier activity	0.9693
GO:17038	protein import	0.9693
GO:6366	transcription from RNA polymerase II promoter	0.9694
GO:44249	cellular biosynthesis	0.9715
GO:51186	cofactor metabolism	0.9744
GO:44451	nucleoplasm part	0.9752
GO:31966	mitochondrial membrane	0.9755
GO:6399	tRNA metabolism	0.9779
GO:51641	cellular localization	0.9779
GO:16049	cell growth	0.9779
GO:5774	vacuolar membrane	0.9779
GO:398	nuclear mRNA splicing, via spliceosome	0.9779
GO:377	RNA splicing, via transesterification reactions with bulged adenosine as nucleophile	0.9791
GO:46907	intracellular transport	0.98
GO:51649	establishment of cellular localization	0.9811
GO:6350	transcription	0.9821
GO:8652	amino acid biosynthesis	0.9823
GO:375	RNA splicing, via transesterification reactions	0.9832
GO:44257	cellular protein catabolism	0.9833
GO:5654	nucleoplasm	0.9838
GO:44437	vacuolar part	0.9841
GO:51169	nuclear transport	0.9841
GO:6732	coenzyme metabolism	0.985
GO:5215	transporter activity	0.9861
GO:30036	actin cytoskeleton organization and biogenesis	0.9866
GO:16020	membrane	0.9867
GO:5739	mitochondrion	0.9869
GO:9059	macromolecule biosynthesis	0.9873
GO:6091	generation of precursor metabolites and energy	0.9875
GO:30163	protein catabolism	0.9875
GO:9308	amine metabolism	0.9885
GO:30029	actin filament-based process	0.9886
GO:6913	nucleocytoplasmic transport	0.9892
GO:3702	RNA polymerase II transcription factor activity	0.9892
GO:5740	mitochondrial envelope	0.99
GO:16874	ligase activity	0.9914
GO:44265	cellular macromolecule catabolism	0.9925
GO:5667	transcription factor complex	0.9927
GO:6397	mRNA processing	0.9931
GO:6807	nitrogen compound metabolism	0.9939
GO:9057	macromolecule catabolism	0.9951
GO:6412	protein biosynthesis	0.9955
GO:43234	protein complex	0.9955
GO:5830	cytosolic ribosome (sensu Eukaryota)	0.9958
GO:6519	amino acid and derivative metabolism	0.9963
GO:6511	ubiquitin-dependent protein catabolism	0.9965
GO:51179	localization	0.9965
GO:19941	modification-dependent protein catabolism	0.9965
GO:43632	modification-dependent macromolecule catabolism	0.9965
GO:51603	proteolysis during cellular protein catabolism	0.9966
GO:44260	cellular macromolecule metabolism	0.9966
GO:31975	envelope	0.9966
GO:31967	organelle envelope	0.9966
GO:44248	cellular catabolism	0.997
GO:19538	protein metabolism	0.9973
GO:6810	transport	0.9975
GO:44267	cellular protein metabolism	0.9977
GO:9056	catabolism	0.9977
GO:51234	establishment of localization	0.9981
GO:5829	cytosol	0.9981
GO:5737	cytoplasm	0.9982
GO:44445	cytosolic part	0.9984
GO:5488	binding	0.9987
GO:6508	proteolysis	0.9988
GO:31090	organelle membrane	0.9988
GO:6520	amino acid metabolism	0.9991
GO:5515	protein binding	0.9991
GO:16071	mRNA metabolism	0.9992
GO:43285	biopolymer catabolism	0.9992
GO:8104	protein localization	0.9993
GO:6512	ubiquitin cycle	0.9994
GO:6082	organic acid metabolism	0.9996
GO:19752	carboxylic acid metabolism	0.9996
GO:5730	nucleolus	0.9996
GO:31981	nuclear lumen	0.9996
GO:3723	RNA binding	0.9998
GO:6605	protein targeting	0.9999
GO:6396	RNA processing	0.9999
GO:44429	mitochondrial part	0.9999
GO:5840	ribosome	0.9999
GO:8028	monocarboxylic acid transporter activity	1
GO:8026	ATP-dependent helicase activity	1
GO:8023	transcription elongation factor complex	1
GO:8017	microtubule binding	1
GO:15198	oligopeptide transporter activity	1
GO:15197	peptide transporter activity	1
GO:15193	L-proline transporter activity	1
GO:15189	L-lysine transporter activity	1
GO:15188	L-isoleucine transporter activity	1
GO:15186	L-glutamine transporter activity	1
GO:15185	L-gamma-aminobutyric acid transporter activity	1
GO:15183	L-aspartate transporter activity	1
GO:15181	L-arginine transporter activity	1
GO:15174	basic amino acid transporter activity	1
GO:15173	aromatic amino acid transporter activity	1
GO:15172	acidic amino acid transporter activity	1
GO:15166	polyol transporter activity	1
GO:15157	oligosaccharide transporter activity	1
GO:15154	disaccharide transporter activity	1
GO:15151	alpha-glucoside transporter activity	1
GO:15149	hexose transporter activity	1
GO:15145	monosaccharide transporter activity	1
GO:15144	carbohydrate transporter activity	1
GO:15141	succinate transporter activity	1
GO:15138	fumarate transporter activity	1
GO:15131	oxaloacetate transporter activity	1
GO:15129	lactate transporter activity	1
GO:15125	bile acid transporter activity	1
GO:15124	allantoate transporter activity	1
GO:15123	acetate transporter activity	1
GO:15116	sulfate transporter activity	1
GO:15114	phosphate transporter activity	1
GO:15105	arsenite transporter activity	1
GO:15103	inorganic anion transporter activity	1
GO:15101	organic cation transporter activity	1
GO:46294	formaldehyde catabolism	1
GO:46292	formaldehyde metabolism	1
GO:46246	terpene biosynthesis	1
GO:46219	indolalkylamine biosynthesis	1
GO:15095	magnesium ion transporter activity	1
GO:15093	ferrous iron transporter activity	1
GO:15088	copper uptake transporter activity	1
GO:15085	calcium ion transporter activity	1
GO:15082	di-, tri-valent inorganic cation transporter activity	1
GO:15079	potassium ion transporter activity	1
GO:15078	hydrogen ion transporter activity	1
GO:15077	monovalent inorganic cation transporter activity	1
GO:15075	ion transporter activity	1
GO:15071	protein phosphatase type 2C activity	1
GO:15039	NADPH-adrenodoxin reductase activity	1
GO:15038	glutathione disulfide oxidoreductase activity	1
GO:15037	peptide disulfide oxidoreductase activity	1
GO:15036	disulfide oxidoreductase activity	1
GO:15035	protein disulfide oxidoreductase activity	1
GO:15031	protein transport	1
GO:15002	heme-copper terminal oxidase activity	1
GO:18987	osmoregulation	1
GO:46185	aldehyde catabolism	1
GO:46174	polyol catabolism	1
GO:46173	polyol biosynthesis	1
GO:6999	nuclear pore organization and biogenesis	1
GO:6998	nuclear membrane organization and biogenesis	1
GO:6995	cellular response to nitrogen starvation	1
GO:6990	unfolded protein response, positive regulation of target gene transcription	1
GO:46160	heme a metabolism	1
GO:6987	unfolded protein response, activation of signaling protein activity	1
GO:6986	response to unfolded protein	1
GO:6984	ER-nuclear signaling pathway	1
GO:6980	redox signal response	1
GO:46156	siroheme metabolism	1
GO:6973	intracellular accumulation of glycerol	1
GO:6972	hyperosmotic response	1
GO:46129	purine ribonucleoside biosynthesis	1
GO:46128	purine ribonucleoside metabolism	1
GO:46125	pyrimidine deoxyribonucleoside metabolism	1
GO:46113	nucleobase catabolism	1
GO:46112	nucleobase biosynthesis	1
GO:46102	inosine metabolism	1
GO:6916	anti-apoptosis	1
GO:6914	autophagy	1
GO:6904	vesicle docking during exocytosis	1
GO:10142	farnesyl diphosphate biosynthesis, mevalonate pathway	1
GO:10133	proline catabolism to glutamate	1
GO:46086	adenosine biosynthesis	1
GO:46085	adenosine metabolism	1
GO:46083	adenine metabolism	1
GO:6896	Golgi to vacuole transport	1
GO:6895	Golgi to endosome transport	1
GO:6891	intra-Golgi vesicle-mediated transport	1
GO:6887	exocytosis	1
GO:6886	intracellular protein transport	1
GO:6885	regulation of pH	1
GO:6883	sodium ion homeostasis	1
GO:6882	zinc ion homeostasis	1
GO:6880	intracellular sequestering of iron ion	1
GO:6879	iron ion homeostasis	1
GO:6878	copper ion homeostasis	1
GO:6876	cadmium ion homeostasis	1
GO:6875	metal ion homeostasis	1
GO:6874	calcium ion homeostasis	1
GO:6873	cell ion homeostasis	1
GO:46040	IMP metabolism	1
GO:6864	pyrimidine nucleotide transport	1
GO:6863	purine transport	1
GO:46039	GTP metabolism	1
GO:46037	GMP metabolism	1
GO:46036	CTP metabolism	1
GO:46034	ATP metabolism	1
GO:46033	AMP metabolism	1
GO:46031	ADP metabolism	1
GO:6859	extracellular carbohydrate transport	1
GO:46030	inositol trisphosphate phosphatase activity	1
GO:6858	extracellular transport	1
GO:6857	oligopeptide transport	1
GO:6855	multidrug transport	1
GO:6850	mitochondrial pyruvate transport	1
GO:46027	phospholipid:diacylglycerol acyltransferase activity	1
GO:46021	regulation of transcription from RNA polymerase II promoter, mitotic	1
GO:46020	negative regulation of transcription from RNA polymerase II promoter by pheromones	1
GO:6848	pyruvate transport	1
GO:6846	acetate transport	1
GO:6843	mitochondrial citrate transport	1
GO:6842	tricarboxylic acid transport	1
GO:46019	regulation of transcription from RNA polymerase II promoter by pheromones	1
GO:46015	regulation of transcription by glucose	1
GO:6839	mitochondrial transport	1
GO:6835	dicarboxylic acid transport	1
GO:6833	water transport	1
GO:6831	low-affinity zinc ion transport	1
GO:6830	high-affinity zinc ion transport	1
GO:6829	zinc ion transport	1
GO:6828	manganese ion transport	1
GO:6827	high affinity iron ion transport	1
GO:6826	iron ion transport	1
GO:6825	copper ion transport	1
GO:6824	cobalt ion transport	1
GO:6820	anion transport	1
GO:6818	hydrogen transport	1
GO:6817	phosphate transport	1
GO:6816	calcium ion transport	1
GO:6814	sodium ion transport	1
GO:6813	potassium ion transport	1
GO:6812	cation transport	1
GO:6811	ion transport	1
GO:6808	regulation of nitrogen utilization	1
GO:6801	superoxide metabolism	1
GO:10044	response to aluminum ion	1
GO:10043	response to zinc ion	1
GO:10038	response to metal ion	1
GO:10035	response to inorganic substance	1
GO:10033	response to organic substance	1
GO:10032	meiotic chromosome condensation	1
GO:10009	external side of endosome membrane	1
GO:10008	endosome membrane	1
GO:1965	G-protein alpha-subunit binding	1
GO:1948	glycoprotein binding	1
GO:6797	polyphosphate metabolism	1
GO:6791	sulfur utilization	1
GO:6790	sulfur metabolism	1
GO:6784	heme a biosynthesis	1
GO:6771	riboflavin metabolism	1
GO:6768	biotin metabolism	1
GO:6760	folic acid and derivative metabolism	1
GO:6754	ATP biosynthesis	1
GO:6753	nucleoside phosphate metabolism	1
GO:6752	group transfer coenzyme metabolism	1
GO:6751	glutathione catabolism	1
GO:6750	glutathione biosynthesis	1
GO:6749	glutathione metabolism	1
GO:6747	FAD biosynthesis	1
GO:6746	FADH2 metabolism	1
GO:6744	ubiquinone biosynthesis	1
GO:6743	ubiquinone metabolism	1
GO:6741	NADP biosynthesis	1
GO:6740	NADPH regeneration	1
GO:6739	NADP metabolism	1
GO:6735	NADH regeneration	1
GO:6734	NADH metabolism	1
GO:6730	one-carbon compound metabolism	1
GO:6725	aromatic compound metabolism	1
GO:6721	terpenoid metabolism	1
GO:6720	isoprenoid metabolism	1
GO:6696	ergosterol biosynthesis	1
GO:6662	glycerol ether metabolism	1
GO:6661	phosphatidylinositol biosynthesis	1
GO:6660	phosphatidylserine catabolism	1
GO:6659	phosphatidylserine biosynthesis	1
GO:6658	phosphatidylserine metabolism	1
GO:6657	CDP-choline pathway	1
GO:6654	phosphatidic acid biosynthesis	1
GO:6641	triacylglycerol metabolism	1
GO:6639	acylglycerol metabolism	1
GO:6638	neutral lipid metabolism	1
GO:6636	fatty acid desaturation	1
GO:6635	fatty acid beta-oxidation	1
GO:6627	mitochondrial protein processing	1
GO:6626	protein targeting to mitochondrion	1
GO:6625	protein targeting to peroxisome	1
GO:6624	vacuolar protein processing or maturation	1
GO:6623	protein targeting to vacuole	1
GO:6620	posttranslational protein targeting to membrane	1
GO:6617	SRP-dependent cotranslational protein targeting to membrane, signal sequence recognition	1
GO:6616	SRP-dependent cotranslational protein targeting to membrane, translocation	1
GO:6614	SRP-dependent cotranslational protein targeting to membrane	1
GO:6613	cotranslational protein targeting to membrane	1
GO:6612	protein targeting to membrane	1
GO:6611	protein export from nucleus	1
GO:6610	ribosomal protein import into nucleus	1
GO:6609	mRNA-binding (hnRNP) protein import into nucleus	1
GO:6608	snRNP protein import into nucleus	1
GO:6607	NLS-bearing substrate import into nucleus	1
GO:1727	lipid kinase activity	1
GO:1718	conversion of met-tRNAf to fmet-tRNA	1
GO:6598	polyamine catabolism	1
GO:6597	spermine biosynthesis	1
GO:6596	polyamine biosynthesis	1
GO:6595	polyamine metabolism	1
GO:6592	ornithine biosynthesis	1
GO:6591	ornithine metabolism	1
GO:6586	indolalkylamine metabolism	1
GO:6574	valine catabolism	1
GO:6573	valine metabolism	1
GO:6568	tryptophan metabolism	1
GO:6566	threonine metabolism	1
GO:6564	L-serine biosynthesis	1
GO:6563	L-serine metabolism	1
GO:6562	proline catabolism	1
GO:6561	proline biosynthesis	1
GO:6560	proline metabolism	1
GO:6558	L-phenylalanine metabolism	1
GO:6555	methionine metabolism	1
GO:6553	lysine metabolism	1
GO:6552	leucine catabolism	1
GO:6551	leucine metabolism	1
GO:6550	isoleucine catabolism	1
GO:6549	isoleucine metabolism	1
GO:6547	histidine metabolism	1
GO:6546	glycine catabolism	1
GO:6545	glycine biosynthesis	1
GO:6544	glycine metabolism	1
GO:6542	glutamine biosynthesis	1
GO:6541	glutamine metabolism	1
GO:6538	glutamate catabolism	1
GO:6537	glutamate biosynthesis	1
GO:6536	glutamate metabolism	1
GO:6534	cysteine metabolism	1
GO:6533	aspartate catabolism	1
GO:6532	aspartate biosynthesis	1
GO:6531	aspartate metabolism	1
GO:6530	asparagine catabolism	1
GO:6529	asparagine biosynthesis	1
GO:6528	asparagine metabolism	1
GO:6527	arginine catabolism	1
GO:6526	arginine biosynthesis	1
GO:6525	arginine metabolism	1
GO:6521	regulation of amino acid metabolism	1
GO:6518	peptide metabolism	1
GO:6517	protein deglycosylation	1
GO:6516	glycoprotein catabolism	1
GO:6513	protein monoubiquitination	1
GO:6501	C-terminal protein lipidation	1
GO:1682	tRNA 5'-leader removal	1
GO:1671	ATPase stimulator activity	1
GO:6499	N-terminal protein myristoylation	1
GO:6491	N-glycan processing	1
GO:6490	oligosaccharide-lipid intermediate assembly	1
GO:6488	dolichol-linked oligosaccharide biosynthesis	1
GO:6481	C-terminal protein amino acid methylation	1
GO:6476	protein amino acid deacetylation	1
GO:6474	N-terminal protein amino acid acetylation	1
GO:6473	protein amino acid acetylation	1
GO:18444	translation release factor complex	1
GO:6469	negative regulation of protein kinase activity	1
GO:6467	protein thiol-disulfide exchange	1
GO:6465	signal peptide processing	1
GO:6458	'de novo' protein folding	1
GO:6452	translational frameshifting	1
GO:6450	regulation of translational fidelity	1
GO:6449	regulation of translational termination	1
GO:6446	regulation of translational initiation	1
GO:18410	peptide or protein carboxyl-terminal blocking	1
GO:6437	tyrosyl-tRNA aminoacylation	1
GO:6436	tryptophanyl-tRNA aminoacylation	1
GO:6435	threonyl-tRNA aminoacylation	1
GO:6434	seryl-tRNA aminoacylation	1
GO:6432	phenylalanyl-tRNA aminoacylation	1
GO:6431	methionyl-tRNA aminoacylation	1
GO:6430	lysyl-tRNA aminoacylation	1
GO:18409	peptide or protein amino-terminal blocking	1
GO:6429	leucyl-tRNA aminoacylation	1
GO:6426	glycyl-tRNA aminoacylation	1
GO:6425	glutaminyl-tRNA aminoacylation	1
GO:6424	glutamyl-tRNA aminoacylation	1
GO:6421	asparaginyl-tRNA aminoacylation	1
GO:6420	arginyl-tRNA aminoacylation	1
GO:6418	tRNA aminoacylation for protein translation	1
GO:6415	translational termination	1
GO:6413	translational initiation	1
GO:6409	tRNA export from nucleus	1
GO:6408	snRNA export from nucleus	1
GO:6407	rRNA export from nucleus	1
GO:6406	mRNA export from nucleus	1
GO:6405	RNA export from nucleus	1
GO:6404	RNA import into nucleus	1
GO:6403	RNA localization	1
GO:6402	mRNA catabolism	1
GO:6401	RNA catabolism	1
GO:6400	tRNA modification	1
GO:1565	phorbol ester receptor activity	1
GO:1558	regulation of cell growth	1
GO:1522	pseudouridine synthesis	1
GO:1510	RNA methylation	1
GO:18377	protein myristoylation	1
GO:6390	transcription from mitochondrial promoter	1
GO:18364	peptidyl-glutamine methylation	1
GO:6384	transcription initiation from RNA polymerase III promoter	1
GO:6383	transcription from RNA polymerase III promoter	1
GO:6379	mRNA cleavage	1
GO:6378	mRNA polyadenylylation	1
GO:6376	mRNA splice site selection	1
GO:6374	nuclear mRNA splicing via U2-type spliceosome	1
GO:6370	mRNA capping	1
GO:18348	protein amino acid geranylgeranylation	1
GO:18347	protein amino acid farnesylation	1
GO:18346	protein amino acid prenylation	1
GO:18345	protein palmitoylation	1
GO:18344	protein geranylgeranylation	1
GO:18343	protein farnesylation	1
GO:18342	protein prenylation	1
GO:6369	transcription termination from RNA polymerase II promoter	1
GO:6368	RNA elongation from RNA polymerase II promoter	1
GO:6365	35S primary transcript processing	1
GO:6364	rRNA processing	1
GO:6360	transcription from RNA polymerase I promoter	1
GO:6359	regulation of transcription from RNA polymerase III promoter	1
GO:6358	regulation of global transcription from RNA polymerase II promoter	1
GO:6356	regulation of transcription from RNA polymerase I promoter	1
GO:6354	RNA elongation	1
GO:6353	transcription termination	1
GO:6345	loss of chromatin silencing	1
GO:6343	establishment of chromatin silencing	1
GO:18319	protein amino acid myristoylation	1
GO:18318	protein amino acid palmitoylation	1
GO:6314	intron homing	1
GO:51791	medium-chain fatty acid metabolism	1
GO:51789	response to protein stimulus	1
GO:6308	DNA catabolism	1
GO:6307	DNA dealkylation	1
GO:51775	response to redox state	1
GO:51754	meiotic sister chromatid cohesion, centromeric	1
GO:51748	UDP-sugar pyrophosphorylase activity	1
GO:51724	NAD transporter activity	1
GO:51716	cellular response to stimulus	1
GO:51707	response to other organism	1
GO:1407	glycerophosphodiester transport	1
GO:1406	glycerophosphodiester transporter activity	1
GO:1405	presequence translocase-associated import motor	1
GO:1403	invasive growth (sensu Saccharomyces)	1
GO:1401	mitochondrial sorting and assembly machinery complex	1
GO:1400	mating projection base	1
GO:18279	protein amino acid N-linked glycosylation via asparagine	1
GO:18271	biotin-protein ligase activity	1
GO:6296	nucleotide-excision repair, DNA incision, 5'-to lesion	1
GO:6290	pyrimidine dimer repair	1
GO:6287	base-excision repair, gap-filling	1
GO:6283	transcription-coupled nucleotide-excision repair	1
GO:6276	plasmid maintenance	1
GO:6265	DNA topological change	1
GO:6244	pyrimidine nucleotide catabolism	1
GO:6241	CTP biosynthesis	1
GO:18216	peptidyl-arginine methylation	1
GO:18206	peptidyl-methionine modification	1
GO:18205	peptidyl-lysine modification	1
GO:18202	peptidyl-histidine modification	1
GO:18201	peptidyl-glycine modification	1
GO:51693	actin filament capping	1
GO:6213	pyrimidine nucleoside metabolism	1
GO:6207	'de novo' pyrimidine base biosynthesis	1
GO:6206	pyrimidine base metabolism	1
GO:51668	localization within membrane	1
GO:51666	actin cortical patch localization	1
GO:51653	spindle localization	1
GO:1324	age-dependent response to oxidative stress during chronological cell aging	1
GO:1323	age-dependent general metabolic decline during chronological cell aging	1
GO:1321	age-dependent general metabolic decline during replicative cell aging	1
GO:1320	age-dependent response to reactive oxygen species during chronological cell aging	1
GO:1315	age-dependent response to reactive oxygen species	1
GO:1308	loss of chromatin silencing during replicative cell aging	1
GO:1306	age-dependent response to oxidative stress	1
GO:1304	progressive alteration of chromatin during replicative cell aging	1
GO:1301	progressive alteration of chromatin during cell aging	1
GO:1300	chronological cell aging	1
GO:44462	external encapsulating structure part	1
GO:44455	mitochondrial membrane part	1
GO:18196	peptidyl-asparagine modification	1
GO:44452	nucleolar part	1
GO:18195	peptidyl-arginine modification	1
GO:18193	peptidyl-amino acid modification	1
GO:44440	endosomal part	1
GO:44439	peroxisomal part	1
GO:44438	microbody part	1
GO:6190	inosine salvage	1
GO:44426	cell wall part	1
GO:6189	'de novo' IMP biosynthesis	1
GO:6188	IMP biosynthesis	1
GO:6183	GTP biosynthesis	1
GO:6172	ADP biosynthesis	1
GO:6168	adenine salvage	1
GO:6167	AMP biosynthesis	1
GO:6166	purine ribonucleoside salvage	1
GO:6164	purine nucleotide biosynthesis	1
GO:6163	purine nucleotide metabolism	1
GO:6146	adenine catabolism	1
GO:6145	purine base catabolism	1
GO:6144	purine base metabolism	1
GO:6123	mitochondrial electron transport, cytochrome c to oxygen	1
GO:6122	mitochondrial electron transport, ubiquinol to cytochrome c	1
GO:6119	oxidative phosphorylation	1
GO:6118	electron transport	1
GO:51596	methylglyoxal catabolism	1
GO:51595	response to methylglyoxal	1
GO:6116	NADH oxidation	1
GO:6114	glycerol biosynthesis	1
GO:6113	fermentation	1
GO:6111	regulation of gluconeogenesis	1
GO:6110	regulation of glycolysis	1
GO:6109	regulation of carbohydrate metabolism	1
GO:6108	malate metabolism	1
GO:6107	oxaloacetate metabolism	1
GO:6106	fumarate metabolism	1
GO:6104	succinyl-CoA metabolism	1
GO:6103	2-oxoglutarate metabolism	1
GO:6102	isocitrate metabolism	1
GO:6101	citrate metabolism	1
GO:6100	tricarboxylic acid cycle intermediate metabolism	1
GO:6099	tricarboxylic acid cycle	1
GO:6098	pentose-phosphate shunt	1
GO:6097	glyoxylate cycle	1
GO:6096	glycolysis	1
GO:6094	gluconeogenesis	1
GO:6092	main pathways of carbohydrate metabolism	1
GO:6090	pyruvate metabolism	1
GO:18065	protein-cofactor linkage	1
GO:18063	cytochrome c-heme linkage	1
GO:6089	lactate metabolism	1
GO:6086	acetyl-CoA biosynthesis from pyruvate	1
GO:6085	acetyl-CoA biosynthesis	1
GO:6084	acetyl-CoA metabolism	1
GO:6083	acetate metabolism	1
GO:6080	mannan metabolism	1
GO:6078	1,6-beta-glucan biosynthesis	1
GO:6077	1,6-beta-glucan metabolism	1
GO:6071	glycerol metabolism	1
GO:6067	ethanol metabolism	1
GO:18027	peptidyl-lysine di-methylation	1
GO:18022	peptidyl-lysine methylation	1
GO:6046	N-acetylglucosamine catabolism	1
GO:6043	glucosamine catabolism	1
GO:6039	cell wall chitin catabolism	1
GO:6038	cell wall chitin biosynthesis	1
GO:6037	cell wall chitin metabolism	1
GO:6033	chitin localization	1
GO:6032	chitin catabolism	1
GO:18008	N-terminal peptidyl-glycine N-myristoylation	1
GO:6020	myo-inositol metabolism	1
GO:6012	galactose metabolism	1
GO:6011	UDP-glucose metabolism	1
GO:51488	anaphase-promoting complex activation	1
GO:6007	glucose catabolism	1
GO:6003	fructose 2,6-bisphosphate metabolism	1
GO:9991	response to extracellular stimulus	1
GO:6000	fructose metabolism	1
GO:9982	pseudouridine synthase activity	1
GO:9975	cyclase activity	1
GO:9966	regulation of signal transduction	1
GO:51453	regulation of cellular pH	1
GO:51452	cellular pH reduction	1
GO:51443	positive regulation of ubiquitin ligase activity	1
GO:51439	regulation of ubiquitin ligase activity during mitotic cell cycle	1
GO:51438	regulation of ubiquitin ligase activity	1
GO:51437	positive regulation of ubiquitin ligase activity during mitotic cell cycle	1
GO:44273	sulfur compound catabolism	1
GO:44272	sulfur compound biosynthesis	1
GO:1101	response to acid	1
GO:44247	cellular polysaccharide catabolism	1
GO:44242	cellular lipid catabolism	1
GO:9898	internal side of plasma membrane	1
GO:51383	kinetochore organization and biogenesis	1
GO:9895	negative regulation of catabolism	1
GO:9894	regulation of catabolism	1
GO:51382	kinetochore assembly	1
GO:9891	positive regulation of biosynthesis	1
GO:9890	negative regulation of biosynthesis	1
GO:51351	positive regulation of ligase activity	1
GO:51349	positive regulation of lyase activity	1
GO:51348	negative regulation of transferase activity	1
GO:51347	positive regulation of transferase activity	1
GO:51340	regulation of ligase activity	1
GO:51339	regulation of lyase activity	1
GO:51336	regulation of hydrolase activity	1
GO:51322	anaphase	1
GO:51319	G2 phase	1
GO:51318	G1 phase	1
GO:51302	regulation of cell division	1
GO:16998	cell wall catabolism	1
GO:16976	NEDD8 conjugating enzyme activity	1
GO:16973	poly(A)+ mRNA export from nucleus	1
GO:16972	thiol oxidase activity	1
GO:16966	nitric oxide reductase activity	1
GO:32197	transposition, RNA-mediated	1
GO:32184	SUMO polymer binding	1
GO:32183	SUMO binding	1
GO:32182	small conjugating protein binding	1
GO:16948	iron hydrogenase activity	1
GO:16944	RNA polymerase II transcription elongation factor activity	1
GO:32161	cleavage apparatus septin structure	1
GO:16929	SUMO-specific protease activity	1
GO:16926	protein desumoylation	1
GO:16925	protein sumoylation	1
GO:32155	cell division site part	1
GO:32153	cell division site	1
GO:32147	activation of protein kinase activity	1
GO:4934	mating-type alpha-factor pheromone receptor activity	1
GO:4933	mating-type a-factor pheromone receptor activity	1
GO:4932	mating-type factor pheromone receptor activity	1
GO:4930	G-protein coupled receptor activity	1
GO:16906	sterol 3-beta-glucosyltransferase activity	1
GO:16903	oxidoreductase activity, acting on the aldehyde or oxo group of donors	1
GO:32129	histone deacetylase activity (H3-K9 specific)	1
GO:32126	eisosome	1
GO:51294	establishment of spindle orientation	1
GO:51293	establishment of spindle localization	1
GO:51260	protein homooligomerization	1
GO:51259	protein oligomerization	1
GO:51254	positive regulation of RNA metabolism	1
GO:51253	negative regulation of RNA metabolism	1
GO:51252	regulation of RNA metabolism	1
GO:51247	positive regulation of protein metabolism	1
GO:51238	sequestering of metal ion	1
GO:9749	response to glucose stimulus	1
GO:51236	establishment of RNA localization	1
GO:9746	response to hexose stimulus	1
GO:9743	response to carbohydrate stimulus	1
GO:51231	spindle elongation	1
GO:51227	mitotic spindle assembly	1
GO:51224	negative regulation of protein transport	1
GO:51223	regulation of protein transport	1
GO:51222	positive regulation of protein transport	1
GO:51220	cytoplasmic sequestering of protein	1
GO:51219	phosphoprotein binding	1
GO:51213	dioxygenase activity	1
GO:51205	protein insertion into membrane	1
GO:51204	protein insertion into mitochondrial membrane	1
GO:16899	oxidoreductase activity, acting on the CH-OH group of donors, oxygen as acceptor	1
GO:16898	oxidoreductase activity, acting on the CH-OH group of donors, cytochrome as acceptor	1
GO:16896	exoribonuclease activity, producing 5'-phosphomonoesters	1
GO:16889	endodeoxyribonuclease activity, producing 3'-phosphomonoesters	1
GO:16885	ligase activity, forming carbon-carbon bonds	1
GO:16884	carbon-nitrogen ligase activity, with glutamine as amido-N-donor	1
GO:16882	cyclo-ligase activity	1
GO:16881	acid-amino acid ligase activity	1
GO:16880	acid-ammonia (or amide) ligase activity	1
GO:16879	ligase activity, forming carbon-nitrogen bonds	1
GO:16878	acid-thiol ligase activity	1
GO:16877	ligase activity, forming carbon-sulfur bonds	1
GO:16876	ligase activity, forming aminoacyl-tRNA and related compounds	1
GO:16875	ligase activity, forming carbon-oxygen bonds	1
GO:16872	intramolecular lyase activity	1
GO:16867	intramolecular transferase activity, transferring acyl groups	1
GO:16864	intramolecular oxidoreductase activity, transposing S-S bonds	1
GO:16863	intramolecular oxidoreductase activity, transposing C=C bonds	1
GO:16862	intramolecular oxidoreductase activity, interconverting keto- and enol-groups	1
GO:16861	intramolecular oxidoreductase activity, interconverting aldoses and ketoses	1
GO:32093	SAM domain binding	1
GO:16860	intramolecular oxidoreductase activity	1
GO:16859	cis-trans isomerase activity	1
GO:16857	racemase and epimerase activity, acting on carbohydrates and derivatives	1
GO:16855	racemase and epimerase activity, acting on amino acids and derivatives	1
GO:16854	racemase and epimerase activity	1
GO:16849	phosphorus-oxygen lyase activity	1
GO:16846	carbon-sulfur lyase activity	1
GO:16842	amidine-lyase activity	1
GO:16841	ammonia-lyase activity	1
GO:16840	carbon-nitrogen lyase activity	1
GO:4866	endopeptidase inhibitor activity	1
GO:4864	protein phosphatase inhibitor activity	1
GO:4862	cAMP-dependent protein kinase inhibitor activity	1
GO:4861	cyclin-dependent protein kinase inhibitor activity	1
GO:4860	protein kinase inhibitor activity	1
GO:16838	carbon-oxygen lyase activity, acting on phosphates	1
GO:16832	aldehyde-lyase activity	1
GO:4857	enzyme inhibitor activity	1
GO:4856	xylulokinase activity	1
GO:4852	uroporphyrinogen-III synthase activity	1
GO:4851	uroporphyrin-III C-methyltransferase activity	1
GO:16820	hydrolase activity, acting on acid anhydrides, catalyzing transmembrane movement of substances	1
GO:4849	uridine kinase activity	1
GO:4848	ureidoglycolate hydrolase activity	1
GO:4847	urea carboxylase activity	1
GO:4845	uracil phosphoribosyltransferase activity	1
GO:4843	ubiquitin-specific protease activity	1
GO:4842	ubiquitin-protein ligase activity	1
GO:4840	ubiquitin conjugating enzyme activity	1
GO:16814	hydrolase activity, acting on carbon-nitrogen (but not peptide) bonds, in cyclic amidines	1
GO:16813	hydrolase activity, acting on carbon-nitrogen (but not peptide) bonds, in linear amidines	1
GO:32045	guanyl-nucleotide exchange factor complex	1
GO:16812	hydrolase activity, acting on carbon-nitrogen (but not peptide) bonds, in cyclic amides	1
GO:32044	DSIF complex	1
GO:16811	hydrolase activity, acting on carbon-nitrogen (but not peptide) bonds, in linear amides	1
GO:16810	hydrolase activity, acting on carbon-nitrogen (but not peptide) bonds	1
GO:32041	NAD-dependent histone deacetylase activity (H3-K14 specific)	1
GO:32040	small subunit processome	1
GO:4834	tryptophan synthase activity	1
GO:4831	tyrosine-tRNA ligase activity	1
GO:4830	tryptophan-tRNA ligase activity	1
GO:16806	dipeptidyl-peptidase and tripeptidyl-peptidase activity	1
GO:4829	threonine-tRNA ligase activity	1
GO:4828	serine-tRNA ligase activity	1
GO:4826	phenylalanine-tRNA ligase activity	1
GO:4825	methionine-tRNA ligase activity	1
GO:4824	lysine-tRNA ligase activity	1
GO:4823	leucine-tRNA ligase activity	1
GO:4822	isoleucine-tRNA ligase activity	1
GO:4820	glycine-tRNA ligase activity	1
GO:4819	glutamine-tRNA ligase activity	1
GO:4818	glutamate-tRNA ligase activity	1
GO:4816	asparagine-tRNA ligase activity	1
GO:4815	aspartate-tRNA ligase activity	1
GO:4814	arginine-tRNA ligase activity	1
GO:4812	aminoacyl-tRNA ligase activity	1
GO:4810	tRNA adenylyltransferase activity	1
GO:4809	tRNA (guanine-N2-)-methyltransferase activity	1
GO:4808	tRNA (5-methylaminomethyl-2-thiouridylate)-methyltransferase activity	1
GO:4807	triose-phosphate isomerase activity	1
GO:4806	triacylglycerol lipase activity	1
GO:20037	heme binding	1
GO:4801	transaldolase activity	1
GO:51187	cofactor catabolism	1
GO:51185	coenzyme transporter activity	1
GO:51183	vitamin transporter activity	1
GO:51182	coenzyme transport	1
GO:51180	vitamin transport	1
GO:51177	meiotic sister chromatid cohesion	1
GO:51174	regulation of phosphorus metabolism	1
GO:51171	regulation of nitrogen metabolism	1
GO:51168	nuclear export	1
GO:9651	response to salt stress	1
GO:51139	metal ion:hydrogen antiporter activity	1
GO:51131	chaperone-mediated protein complex assembly	1
GO:9636	response to toxin	1
GO:51123	transcriptional preinitiation complex formation	1
GO:51119	sugar transporter activity	1
GO:9615	response to virus	1
GO:9613	response to pest, pathogen or parasite	1
GO:9607	response to biotic stimulus	1
GO:9605	response to external stimulus	1
GO:16790	thiolester hydrolase activity	1
GO:16783	sulfurtransferase activity	1
GO:16782	transferase activity, transferring sulfur-containing groups	1
GO:16778	diphosphotransferase activity	1
GO:16774	phosphotransferase activity, carboxyl group as acceptor	1
GO:4795	threonine synthase activity	1
GO:4794	threonine ammonia-lyase activity	1
GO:16768	spermine synthase activity	1
GO:16765	transferase activity, transferring alkyl or aryl (other than methyl) groups	1
GO:16763	transferase activity, transferring pentosyl groups	1
GO:4788	thiamin diphosphokinase activity	1
GO:4785	copper, zinc superoxide dismutase activity	1
GO:4784	superoxide dismutase activity	1
GO:4783	sulfite reductase (NADPH) activity	1
GO:4781	sulfate adenylyltransferase (ATP) activity	1
GO:16755	transferase activity, transferring amino-acyl groups	1
GO:16751	S-succinyltransferase activity	1
GO:4779	sulfate adenylyltransferase activity	1
GO:4775	succinate-CoA ligase (ADP-forming) activity	1
GO:4774	succinate-CoA ligase activity	1
GO:4772	sterol O-acyltransferase activity	1
GO:16749	N-succinyltransferase activity	1
GO:16748	succinyltransferase activity	1
GO:16744	transferase activity, transferring aldehyde or ketonic groups	1
GO:16743	carboxyl- and carbamoyltransferase activity	1
GO:16742	hydroxymethyl-, formyl- and related transferase activity	1
GO:4768	stearoyl-CoA 9-desaturase activity	1
GO:4765	shikimate kinase activity	1
GO:4764	shikimate 5-dehydrogenase activity	1
GO:4758	serine C-palmitoyltransferase activity	1
GO:4755	saccharopine dehydrogenase (NADP+, L-glutamate-forming) activity	1
GO:4753	saccharopine dehydrogenase activity	1
GO:4750	ribulose-phosphate 3-epimerase activity	1
GO:16724	oxidoreductase activity, oxidizing metal ions, oxygen as acceptor	1
GO:16723	oxidoreductase activity, oxidizing metal ions, NAD or NADP as acceptor	1
GO:16722	oxidoreductase activity, oxidizing metal ions	1
GO:16721	oxidoreductase activity, acting on superoxide radicals as acceptor	1
GO:4749	ribose phosphate diphosphokinase activity	1
GO:4746	riboflavin synthase activity	1
GO:4743	pyruvate kinase activity	1
GO:4741	[pyruvate dehydrogenase (lipoamide)] phosphatase activity	1
GO:4739	pyruvate dehydrogenase (acetyl-transferring) activity	1
GO:4738	pyruvate dehydrogenase activity	1
GO:4737	pyruvate decarboxylase activity	1
GO:4736	pyruvate carboxylase activity	1
GO:4733	pyridoxamine-phosphate oxidase activity	1
GO:4730	pseudouridylate synthase activity	1
GO:16709	oxidoreductase activity, acting on paired donors, with incorporation or reduction of molecular oxygen, NAD or NADH as one donor, and incorporation of one atom of oxygen	1
GO:16706	oxidoreductase activity, acting on paired donors, with incorporation or reduction of molecular oxygen, 2-oxoglutarate as one donor, and incorporation of one atom each of oxygen into both donors	1
GO:16705	oxidoreductase activity, acting on paired donors, with incorporation or reduction of molecular oxygen	1
GO:16702	oxidoreductase activity, acting on single donors with incorporation of molecular oxygen, incorporation of two atoms of oxygen	1
GO:16701	oxidoreductase activity, acting on single donors with incorporation of molecular oxygen	1
GO:4729	protoporphyrinogen oxidase activity	1
GO:4727	prenylated protein tyrosine phosphatase activity	1
GO:4725	protein tyrosine phosphatase activity	1
GO:4723	calcium-dependent protein serine/threonine phosphatase activity	1
GO:4713	protein-tyrosine kinase activity	1
GO:4709	MAP kinase kinase kinase activity	1
GO:4708	MAP kinase kinase activity	1
GO:4707	MAP kinase activity	1
GO:4702	receptor signaling protein serine/threonine kinase activity	1
GO:51093	negative regulation of development	1
GO:51087	chaperone binding	1
GO:51085	chaperone cofactor-dependent protein folding	1
GO:51084	posttranslational protein folding	1
GO:51083	cotranslational protein folding	1
GO:51082	unfolded protein binding	1
GO:51051	negative regulation of transport	1
GO:51050	positive regulation of transport	1
GO:51049	regulation of transport	1
GO:51031	tRNA transport	1
GO:51030	snRNA transport	1
GO:51029	rRNA transport	1
GO:51028	mRNA transport	1
GO:51020	GTPase binding	1
GO:51017	actin filament bundle formation	1
GO:51016	barbed-end actin filament capping	1
GO:51015	actin filament binding	1
GO:51014	actin filament severing	1
GO:42994	cytoplasmic sequestering of transcription factor	1
GO:42992	negative regulation of transcription factor import into nucleus	1
GO:42991	transcription factor import into nucleus	1
GO:42990	regulation of transcription factor import into nucleus	1
GO:16699	oxidoreductase activity, acting on hydrogen as donor, iron-sulfur protein as acceptor	1
GO:16695	oxidoreductase activity, acting on hydrogen as donor	1
GO:42947	glucoside transporter activity	1
GO:42946	glucoside transport	1
GO:16684	oxidoreductase activity, acting on peroxide as acceptor	1
GO:16681	oxidoreductase activity, acting on diphenols and related substances as donors, cytochrome as acceptor	1
GO:30969	UFP-specific transcription factor mRNA processing during unfolded protein response	1
GO:30968	unfolded protein response	1
GO:16679	oxidoreductase activity, acting on diphenols and related substances as donors	1
GO:16676	oxidoreductase activity, acting on heme group of donors, oxygen as acceptor	1
GO:16675	oxidoreductase activity, acting on heme group of donors	1
GO:16671	oxidoreductase activity, acting on sulfur group of donors, disulfide as acceptor	1
GO:16670	oxidoreductase activity, acting on sulfur group of donors, oxygen as acceptor	1
GO:4697	protein kinase C activity	1
GO:30952	establishment and/or maintenance of cytoskeleton polarity	1
GO:4696	glycogen synthase kinase 3 activity	1
GO:30950	establishment and/or maintenance of actin cytoskeleton polarity	1
GO:4693	cyclin-dependent protein kinase activity	1
GO:4691	cAMP-dependent protein kinase activity	1
GO:42927	siderophore transporter activity	1
GO:4690	cyclic nucleotide-dependent protein kinase activity	1
GO:16661	oxidoreductase activity, acting on other nitrogenous compounds as donors	1
GO:4684	calmodulin-dependent protein kinase I activity	1
GO:4682	protein kinase CK2 activity	1
GO:4681	casein kinase I activity	1
GO:4680	casein kinase activity	1
GO:42910	xenobiotic transporter activity	1
GO:16653	oxidoreductase activity, acting on NADH or NADPH, heme protein as acceptor	1
GO:16651	oxidoreductase activity, acting on NADH or NADPH	1
GO:4679	AMP-activated protein kinase activity	1
GO:4671	protein-S-isoprenylcysteine O-methyltransferase activity	1
GO:16646	oxidoreductase activity, acting on the CH-NH group of donors, NAD or NADP as acceptor	1
GO:16645	oxidoreductase activity, acting on the CH-NH group of donors	1
GO:16642	oxidoreductase activity, acting on the CH-NH2 group of donors, disulfide as acceptor	1
GO:16641	oxidoreductase activity, acting on the CH-NH2 group of donors, oxygen as acceptor	1
GO:4664	prephenate dehydratase activity	1
GO:4663	Rab-protein geranylgeranyltransferase activity	1
GO:4662	CAAX-protein geranylgeranyltransferase activity	1
GO:4661	protein geranylgeranyltransferase activity	1
GO:4660	protein farnesyltransferase activity	1
GO:16639	oxidoreductase activity, acting on the CH-NH2 group of donors, NAD or NADP as acceptor	1
GO:16638	oxidoreductase activity, acting on the CH-NH2 group of donors	1
GO:16634	oxidoreductase activity, acting on the CH-CH group of donors, oxygen as acceptor	1
GO:16631	enoyl-[acyl-carrier protein] reductase activity	1
GO:4659	prenyltransferase activity	1
GO:4657	proline dehydrogenase activity	1
GO:4655	porphobilinogen synthase activity	1
GO:4652	polynucleotide adenylyltransferase activity	1
GO:4651	polynucleotide 5'-phosphatase activity	1
GO:4650	polygalacturonase activity	1
GO:16628	oxidoreductase activity, acting on the CH-CH group of donors, NAD or NADP as acceptor	1
GO:16627	oxidoreductase activity, acting on the CH-CH group of donors	1
GO:16624	oxidoreductase activity, acting on the aldehyde or oxo group of donors, disulfide as acceptor	1
GO:16620	oxidoreductase activity, acting on the aldehyde or oxo group of donors, NAD or NADP as acceptor	1
GO:30904	retromer complex	1
GO:4647	phosphoserine phosphatase activity	1
GO:4643	phosphoribosylaminoimidazolecarboxamide formyltransferase activity	1
GO:4642	phosphoribosylformylglycinamidine synthase activity	1
GO:4641	phosphoribosylformylglycinamidine cyclo-ligase activity	1
GO:16615	malate dehydrogenase activity	1
GO:4639	phosphoribosylaminoimidazolesuccinocarboxamide synthase activity	1
GO:4638	phosphoribosylaminoimidazole carboxylase activity	1
GO:4637	phosphoribosylamine-glycine ligase activity	1
GO:4636	phosphoribosyl-ATP diphosphatase activity	1
GO:4635	phosphoribosyl-AMP cyclohydrolase activity	1
GO:4634	phosphopyruvate hydratase activity	1
GO:4633	phosphopantothenoylcysteine decarboxylase activity	1
GO:4631	phosphomevalonate kinase activity	1
GO:4630	phospholipase D activity	1
GO:16602	CCAAT-binding factor complex	1
GO:4622	lysophospholipase activity	1
GO:4620	phospholipase activity	1
GO:4619	phosphoglycerate mutase activity	1
GO:4617	phosphoglycerate dehydrogenase activity	1
GO:4616	phosphogluconate dehydrogenase (decarboxylating) activity	1
GO:4615	phosphomannomutase activity	1
GO:4612	phosphoenolpyruvate carboxykinase (ATP) activity	1
GO:4611	phosphoenolpyruvate carboxykinase activity	1
GO:4610	phosphoacetylglucosamine mutase activity	1
GO:4608	phosphatidylethanolamine N-methyltransferase activity	1
GO:4604	phosphoadenylyl-sulfate reductase (thioredoxin) activity	1
GO:4602	glutathione peroxidase activity	1
GO:4601	peroxidase activity	1
GO:9452	RNA capping	1
GO:9451	RNA modification	1
GO:9446	putrescine biosynthesis	1
GO:9445	putrescine metabolism	1
GO:9438	methylglyoxal metabolism	1
GO:9437	carnitine metabolism	1
GO:9415	response to water	1
GO:9414	response to water deprivation	1
GO:9410	response to xenobiotic stimulus	1
GO:9409	response to cold	1
GO:9408	response to heat	1
GO:30897	HOPS complex	1
GO:30880	RNA polymerase complex	1
GO:16598	protein arginylation	1
GO:16597	amino acid binding	1
GO:16593	Cdc73/Paf1 complex	1
GO:16592	Srb-mediator complex	1
GO:16591	DNA-directed RNA polymerase II, holoenzyme	1
GO:30870	Mre11 complex	1
GO:16586	RSC complex	1
GO:16584	nucleosome spacing	1
GO:30869	RENT complex	1
GO:30867	rough endoplasmic reticulum membrane	1
GO:30866	cortical actin cytoskeleton organization and biogenesis	1
GO:30865	cortical cytoskeleton organization and biogenesis	1
GO:16579	protein deubiquitination	1
GO:16578	histone deubiquitination	1
GO:16575	histone deacetylation	1
GO:16574	histone ubiquitination	1
GO:16573	histone acetylation	1
GO:4596	peptide alpha-N-acetyltransferase activity	1
GO:4592	pantoate-beta-alanine ligase activity	1
GO:4591	oxoglutarate dehydrogenase (succinyl-transferring) activity	1
GO:4590	orotidine-5'-phosphate decarboxylase activity	1
GO:16567	protein ubiquitination	1
GO:16565	general transcriptional repressor activity	1
GO:30848	threo-3-hydroxyaspartate ammonia-lyase activity	1
GO:30847	transcription termination from Pol II promoter, RNA polymerase(A)-independent	1
GO:30846	transcription termination from Pol II promoter, RNA polymerase(A) coupled	1
GO:4588	orotate phosphoribosyltransferase activity	1
GO:4587	ornithine-oxo-acid transaminase activity	1
GO:4586	ornithine decarboxylase activity	1
GO:4585	ornithine carbamoyltransferase activity	1
GO:4583	dolichyl-phosphate-glucose-glycolipid alpha-glucosyltransferase activity	1
GO:4582	dolichyl-phosphate beta-D-mannosyltransferase activity	1
GO:4581	dolichyl-phosphate beta-glucosyltransferase activity	1
GO:16559	peroxisome fission	1
GO:16558	protein import into peroxisome matrix	1
GO:16556	mRNA modification	1
GO:4579	dolichyl-diphosphooligosaccharide-protein glycotransferase activity	1
GO:30835	negative regulation of actin filament depolymerization	1
GO:30834	regulation of actin filament depolymerization	1
GO:4577	N-acetylglucosaminyldiphosphodolichol N-acetylglucosaminyltransferase activity	1
GO:30832	regulation of actin filament length	1
GO:4576	oligosaccharyl transferase activity	1
GO:42803	protein homodimerization activity	1
GO:42802	identical protein binding	1
GO:16532	superoxide dismutase copper chaperone activity	1
GO:16531	copper chaperone activity	1
GO:16530	metallochaperone activity	1
GO:4558	alpha-glucosidase activity	1
GO:4551	nucleotide diphosphatase activity	1
GO:16514	SWI/SNF complex	1
GO:4535	poly(A)-specific ribonuclease activity	1
GO:4534	5'-3' exoribonuclease activity	1
GO:4532	exoribonuclease activity	1
GO:16503	pheromone receptor activity	1
GO:4528	phosphodiesterase I activity	1
GO:4526	ribonuclease P activity	1
GO:4525	ribonuclease III activity	1
GO:4516	nicotinate phosphoribosyltransferase activity	1
GO:4515	nicotinate-nucleotide adenylyltransferase activity	1
GO:4512	inositol-3-phosphate synthase activity	1
GO:4502	kynurenine 3-monooxygenase activity	1
GO:9398	FMN biosynthesis	1
GO:9396	folic acid and derivative biosynthesis	1
GO:9395	phospholipid catabolism	1
GO:9373	regulation of transcription by pheromones	1
GO:9371	positive regulation of transcription by pheromones	1
GO:9353	oxoglutarate dehydrogenase complex (sensu Eukaryota)	1
GO:9337	sulfite reductase complex (NADPH)	1
GO:9328	phenylalanine-tRNA ligase complex	1
GO:9314	response to radiation	1
GO:9306	protein secretion	1
GO:9305	protein amino acid biotinylation	1
GO:9303	rRNA transcription	1
GO:9302	snoRNA transcription	1
GO:42787	protein ubiquitination during ubiquitin-dependent protein catabolism	1
GO:42781	3'-tRNA processing endoribonuclease activity	1
GO:42780	tRNA 3'-processing	1
GO:42779	removal of tRNA 3'-trailer sequence	1
GO:42775	ATP synthesis coupled electron transport (sensu Eukaryota)	1
GO:42773	ATP synthesis coupled electron transport	1
GO:42765	GPI-anchor transamidase complex	1
GO:42764	prospore	1
GO:42763	immature spore	1
GO:42762	regulation of sulfur metabolism	1
GO:16485	protein processing	1
GO:16480	negative regulation of transcription from RNA polymerase III promoter	1
GO:42736	NADH kinase activity	1
GO:16478	negative regulation of translation	1
GO:16471	hydrogen-translocating V-type ATPase complex	1
GO:4497	monooxygenase activity	1
GO:4496	mevalonate kinase activity	1
GO:42727	riboflavin and derivative biosynthesis	1
GO:42726	riboflavin and derivative metabolism	1
GO:16469	proton-transporting two-sector ATPase complex	1
GO:42721	mitochondrial inner membrane protein insertion complex	1
GO:42720	mitochondrial inner membrane peptidase complex	1
GO:4489	methylenetetrahydrofolate reductase (NADPH) activity	1
GO:4488	methylenetetrahydrofolate dehydrogenase (NADP+) activity	1
GO:4487	methylenetetrahydrofolate dehydrogenase (NAD+) activity	1
GO:4486	methylenetetrahydrofolate dehydrogenase activity	1
GO:4484	mRNA guanylyltransferase activity	1
GO:42719	mitochondrial intermembrane space protein transporter complex	1
GO:16455	RNA polymerase II transcription mediator activity	1
GO:42710	biofilm formation	1
GO:16454	C-palmitoyltransferase activity	1
GO:16453	C-acetyltransferase activity	1
GO:4479	methionyl-tRNA formyltransferase activity	1
GO:4478	methionine adenosyltransferase activity	1
GO:4477	methenyltetrahydrofolate cyclohydrolase activity	1
GO:4476	mannose-6-phosphate isomerase activity	1
GO:4474	malate synthase activity	1
GO:4470	malic enzyme activity	1
GO:4468	lysine N-acetyltransferase activity	1
GO:4467	long-chain-fatty-acid-CoA ligase activity	1
GO:4462	lactoylglutathione lyase activity	1
GO:4460	L-lactate dehydrogenase (cytochrome) activity	1
GO:16439	tRNA-pseudouridine synthase activity	1
GO:16433	rRNA (adenine) methyltransferase activity	1
GO:16431	tRNA (uridine) methyltransferase activity	1
GO:4458	D-lactate dehydrogenase (cytochrome) activity	1
GO:4457	lactate dehydrogenase activity	1
GO:4455	ketol-acid reductoisomerase activity	1
[truncated: 1,661 more rows]

## Sheet: GOStat
ID	Terms	Pvalue
GO:0006260	DNA replication	2.23e-44
GO:0005694	chromosome	3.26e-25
GO:0044427	chromosomal part	4.72e-22
GO:0006281	DNA repair	1.71e-20
GO:0006259	DNA metabolic process	3.61e-20
GO:0006974	response to DNA damage stimulus	5.24e-18
GO:0009719	response to endogenous stimulus	8.11e-17
GO:0006261	DNA-dependent DNA replication	1.46e-16
GO:0005657	replication fork	4e-15
GO:0007049	cell cycle	8.22e-14
GO:0022402	cell cycle process	1.63e-13
GO:0000228	nuclear chromosome	2.04e-13
GO:0022616	DNA strand elongation	3.26e-13
GO:0006271	DNA strand elongation during DNA replication	3.26e-13
GO:0006310	DNA recombination	1.5e-12
GO:0000278	mitotic cell cycle	6.28e-12
GO:0007064	mitotic sister chromatid cohesion	4.18e-11
GO:0006273	lagging strand elongation	4.18e-11
GO:0007062	sister chromatid cohesion	6.5e-11
GO:0043601	nuclear replisome	6.5e-11
GO:0030894	replisome	6.5e-11
GO:0044454	nuclear chromosome part	3.3e-09
GO:0043596	nuclear replication fork	9.87e-09
GO:0030427	site of polarized growth	1.3e-08
GO:0006298	mismatch repair	1.67e-08
GO:0045005	maintenance of fidelity during DNA-dependent DNA replication	1.67e-08
GO:0007059	chromosome segregation	3.2e-08
GO:0044450	microtubule organizing center part	1.37e-07
GO:0022403	cell cycle phase	1.54e-07
GO:0005935	bud neck	1.78e-07
GO:0044430	cytoskeletal part	4.76e-07
GO:0005819	spindle	7.23e-07
GO:0006950	response to stress	7.34e-07
GO:0007020	microtubule nucleation	1.3e-06
GO:0007001	chromosome organization and biogenesis (sensu Eukaryota)	1.74e-06
GO:0005933	bud	2.42e-06
GO:0051276	chromosome organization and biogenesis	2.52e-06
GO:0006272	leading strand elongation	2.97e-06
GO:0005856	cytoskeleton	3.2e-06
GO:0000819	sister chromatid segregation	3.2e-06
GO:0015630	microtubule cytoskeleton	3.59e-06
GO:0007017	microtubule-based process	3.59e-06
GO:0006301	postreplication repair	1.03e-05
GO:0000070	mitotic sister chromatid segregation	1.19e-05
GO:0005816	spindle pole body	1.19e-05
GO:0005815	microtubule organizing center	1.19e-05
GO:0000725	recombinational repair	1.45e-05
GO:0000226	microtubule cytoskeleton organization and biogenesis	1.45e-05
GO:0006289	nucleotide-excision repair	1.64e-05
GO:0000922	spindle pole	2.73e-05
GO:0000279	M phase	2.93e-05
GO:0003887	DNA-directed DNA polymerase activity	4.37e-05
GO:0007067	mitosis	5.38e-05
GO:0000087	M phase of mitotic cell cycle	6.42e-05
GO:0051052	regulation of DNA metabolic process	0.000129
GO:0006284	base-excision repair	0.000134
GO:0005822	inner plaque of spindle pole body	0.00014
GO:0000731	DNA synthesis during DNA repair	0.00014
GO:0043228	non-membrane-bound organelle	0.000141
GO:0043232	intracellular non-membrane-bound organelle	0.000141
GO:0006312	mitotic recombination	0.00015
GO:0006302	double-strand break repair	0.00015
GO:0000722	telomere maintenance via recombination	0.000198
GO:0030529	ribonucleoprotein complex	0.000257
GO:0000724	double-strand break repair via homologous recombination	0.000272
GO:0016798	hydrolase activity, acting on glycosyl bonds	0.000306
GO:0043233	organelle lumen	0.000381
GO:0031974	membrane-enclosed lumen	0.000381
GO:0045934	negative regulation of nucleobase, nucleoside, nucleotide and nucleic acid metabolic process	0.000415
GO:0005200	structural constituent of cytoskeleton	0.000426
GO:0000793	condensed chromosome	0.0005
GO:0005824	outer plaque of spindle pole body	0.000525
GO:0006269	DNA replication, synthesis of RNA primer	0.000525
GO:0005823	central plaque of spindle pole body	0.000525
GO:0042575	DNA polymerase complex	0.000574
GO:0000075	cell cycle checkpoint	0.00071
GO:0007010	cytoskeleton organization and biogenesis	0.000725
GO:0006412	translation	0.000754
GO:0051300	spindle pole body organization and biogenesis	0.000852
GO:0031023	microtubule organizing center organization and biogenesis	0.000852
GO:0006270	DNA replication initiation	0.00133
GO:0008278	cohesin complex	0.00135
GO:0000798	nuclear cohesin complex	0.00135
GO:0050896	response to stimulus	0.00151
GO:0051726	regulation of cell cycle	0.00168
GO:0000074	regulation of progression through cell cycle	0.00168
GO:0048519	negative regulation of biological process	0.00168
GO:0008297	single-stranded DNA specific exodeoxyribonuclease activity	0.00168
GO:0000930	gamma-tubulin complex	0.00168
GO:0008310	single-stranded DNA specific 3'-5' exodeoxyribonuclease activity	0.00168
GO:0032299	ribonuclease H2 complex	0.00168
GO:0000928	gamma-tubulin small complex, spindle pole body	0.00168
GO:0043625	delta DNA polymerase complex	0.00168
GO:0008275	gamma-tubulin small complex	0.00168
GO:0003891	delta DNA polymerase activity	0.00168
GO:0005662	DNA replication factor A complex	0.00168
GO:0004536	deoxyribonuclease activity	0.00168
GO:0048523	negative regulation of cellular process	0.00176
GO:0009892	negative regulation of metabolic process	0.00184
GO:0016779	nucleotidyltransferase activity	0.00212
GO:0051053	negative regulation of DNA metabolic process	0.0022
GO:0006275	regulation of DNA replication	0.00234
GO:0031324	negative regulation of cellular metabolic process	0.00234
GO:0016772	transferase activity, transferring phosphorus-containing groups	0.00236
GO:0016740	transferase activity	0.00236
GO:0005658	alpha DNA polymerase:primase complex	0.00237
GO:0006396	RNA processing	0.00258
GO:0007103	spindle pole body duplication in nuclear envelope	0.00344
GO:0051234	establishment of localization	0.00351
GO:0005737	cytoplasm	0.00369
GO:0051179	localization	0.0041
GO:0005840	ribosome	0.0041
GO:0045814	negative regulation of gene expression, epigenetic	0.0041
GO:0006342	chromatin silencing	0.0041
GO:0016458	gene silencing	0.0041
GO:0031507	heterochromatin formation	0.0041
GO:0030474	spindle pole body duplication	0.0047
GO:0000079	regulation of cyclin-dependent protein kinase activity	0.0047
GO:0006810	transport	0.00511
GO:0004523	ribonuclease H activity	0.00514
GO:0000135	septin checkpoint	0.00514
GO:0000003	reproduction	0.00524
GO:0000910	cytokinesis	0.0055
GO:0004519	endonuclease activity	0.00569
GO:0016893	endonuclease activity, active with either ribo- or deoxyribonucleic acids and producing 5'-phosphomonoesters	0.00597
GO:0016538	cyclin-dependent protein kinase regulator activity	0.00597
GO:0003677	DNA binding	0.00623
GO:0040029	regulation of gene expression, epigenetic	0.00642
GO:0006280	mutagenesis	0.00645
GO:0032506	cytokinetic process	0.00657
GO:0000794	condensed nuclear chromosome	0.00657
GO:0051301	cell division	0.00675
GO:0007051	spindle organization and biogenesis	0.00817
GO:0031497	chromatin assembly	0.00925
GO:0044429	mitochondrial part	0.00984
GO:0005663	DNA replication factor C complex	0.00984
GO:0004553	hydrolase activity, hydrolyzing O-glycosyl compounds	0.00984
GO:0000723	telomere maintenance	0.00984
GO:0032200	telomere organization and biogenesis	0.00984
GO:0004518	nuclease activity	0.00984
GO:0030491	heteroduplex formation	0.00984
GO:0000921	septin ring assembly	0.00984
GO:0048256	flap endonuclease activity	0.00984
GO:0017108	5'-flap endonuclease activity	0.00984
GO:0032185	septin cytoskeleton organization and biogenesis	0.00984
GO:0016888	endodeoxyribonuclease activity, producing 5'-phosphomonoesters	0.00984
GO:0006279	premeiotic DNA synthesis	0.00984
GO:0031106	septin ring organization	0.00984
GO:0000076	DNA replication checkpoint	0.00984
GO:0003916	DNA topoisomerase activity	0.00984
GO:0008296	3'-5'-exodeoxyribonuclease activity	0.00984
GO:0032297	negative regulation of DNA replication initiation	0.00984
GO:0016758	transferase activity, transferring hexosyl groups	0.0102
GO:0006996	organelle organization and biogenesis	0.0111
GO:0043283	biopolymer metabolic process	0.0116
GO:0031981	nuclear lumen	0.0121
GO:0007534	gene conversion at mating-type locus	0.0125
GO:0031570	DNA integrity checkpoint	0.0125
GO:0009277	chitin- and beta-glucan-containing cell wall	0.0125
GO:0005618	cell wall	0.0125
GO:0030312	external encapsulating structure	0.0125
GO:0009987	cellular process	0.0134
GO:0045184	establishment of protein localization	0.0139
GO:0019752	carboxylic acid metabolic process	0.0139
GO:0006082	organic acid metabolic process	0.0139
GO:0000082	G1/S transition of mitotic cell cycle	0.0144
GO:0022414	reproductive process	0.0145
GO:0031090	organelle membrane	0.0147
GO:0005576	extracellular region	0.0155
GO:0016799	hydrolase activity, hydrolyzing N-glycosyl compounds	0.0166
GO:0030174	regulation of DNA replication initiation	0.0166
GO:0016895	exodeoxyribonuclease activity, producing 5'-phosphomonoesters	0.0166
GO:0004169	dolichyl-phosphate-mannose-protein mannosyltransferase activity	0.0166
GO:0000083	G1/S-specific transcription in mitotic cell cycle	0.0167
GO:0015031	protein transport	0.0178
GO:0003889	alpha DNA polymerase activity	0.0178
GO:0000078	cell morphogenesis checkpoint	0.0178
GO:0045740	positive regulation of DNA replication	0.0178
GO:0032138	single base insertion or deletion binding	0.0178
GO:0004791	thioredoxin-disulfide reductase activity	0.0178
GO:0006139	nucleobase, nucleoside, nucleotide and nucleic acid metabolic process	0.0178
GO:0006333	chromatin assembly or disassembly	0.0183
GO:0030466	chromatin silencing at silent mating-type cassette	0.0194
GO:0005934	bud tip	0.0196
GO:0006886	intracellular protein transport	0.0202
GO:0051327	M phase of meiotic cell cycle	0.0211
GO:0051321	meiotic cell cycle	0.0211
GO:0007126	meiosis	0.0211
GO:0045003	double-strand break repair via synthesis-dependent strand annealing	0.0212
GO:0006334	nucleosome assembly	0.0212
GO:0005730	nucleolus	0.0219
GO:0007120	axial bud site selection	0.0219
GO:0043566	structure-specific DNA binding	0.0221
GO:0045892	negative regulation of transcription, DNA-dependent	0.0224
GO:0000131	incipient bud site	0.0224
GO:0007052	mitotic spindle organization and biogenesis	0.0224
GO:0007109	cytokinesis, completion of separation	0.0243
GO:0008156	negative regulation of DNA replication	0.0243
GO:0000710	meiotic mismatch repair	0.0243
GO:0004529	exodeoxyribonuclease activity	0.0243
GO:0000030	mannosyltransferase activity	0.0252
GO:0015926	glucosidase activity	0.0258
GO:0000018	regulation of DNA recombination	0.0266
GO:0005739	mitochondrion	0.0291
GO:0006605	protein targeting	0.0299
GO:0051325	interphase	0.03
GO:0051329	interphase of mitotic cell cycle	0.03
GO:0016481	negative regulation of transcription	0.0305
GO:0005829	cytosol	0.0309
GO:0005940	septin ring	0.0334
GO:0006493	protein amino acid O-linked glycosylation	0.0334
GO:0032156	septin cytoskeleton	0.0334
GO:0008104	protein localization	0.0335
GO:0016071	mRNA metabolic process	0.0335
GO:0003824	catalytic activity	0.0335
GO:0009262	deoxyribonucleotide metabolic process	0.0335
GO:0030915	Smc5-Smc6 complex	0.0335
GO:0000217	DNA secondary structure binding	0.0335
GO:0008422	beta-glucosidase activity	0.0335
GO:0004338	glucan 1,3-beta-glucosidase activity	0.0335
GO:0000335	negative regulation of DNA transposition	0.0335
GO:0006313	transposition, DNA-mediated	0.0335
GO:0000337	regulation of DNA transposition	0.0335
GO:0043549	regulation of kinase activity	0.0342
GO:0051338	regulation of transferase activity	0.0342
GO:0045859	regulation of protein kinase activity	0.0342
GO:0007533	mating type switching	0.0342
GO:0003723	RNA binding	0.0364
GO:0019538	protein metabolic process	0.0364
GO:0000775	chromosome, pericentric region	0.0364
GO:0044267	cellular protein metabolic process	0.0385
GO:0030148	sphingolipid biosynthetic process	0.0385
GO:0032134	mispaired DNA binding	0.0385
GO:0006687	glycosphingolipid metabolic process	0.0385
GO:0009247	glycolipid biosynthetic process	0.0385
GO:0009263	deoxyribonucleotide biosynthetic process	0.0385
GO:0006664	glycolipid metabolic process	0.0385
GO:0007090	regulation of S phase of mitotic cell cycle	0.0385
GO:0005034	osmosensor activity	0.0385
GO:0006688	glycosphingolipid biosynthetic process	0.0385
GO:0032137	guanine/thymine mispair binding	0.0385
GO:0051054	positive regulation of DNA metabolic process	0.0385
GO:0050789	regulation of biological process	0.0385
GO:0016757	transferase activity, transferring glycosyl groups	0.0385
GO:0051641	cellular localization	0.0394
GO:0051649	establishment of cellular localization	0.043
GO:0000084	S phase of mitotic cell cycle	0.0432
GO:0000920	cell separation during cytokinesis	0.0432
GO:0051320	S phase	0.0432
GO:0032196	transposition	0.0432
GO:0050794	regulation of cellular process	0.0437
GO:0006520	amino acid metabolic process	0.0453
GO:0032505	reproduction of a single-celled organism	0.0474
GO:0006486	protein amino acid glycosylation	0.0487
GO:0043413	biopolymer glycosylation	0.0487
GO:0006665	sphingolipid metabolic process	0.0508
GO:0046907	intracellular transport	0.0514
GO:0016070	RNA metabolic process	0.0514
GO:0044445	cytosolic part	0.0515
GO:0031509	telomeric heterochromatin formation	0.0526
GO:0006348	chromatin silencing at telomere	0.0526
GO:0004520	endodeoxyribonuclease activity	0.0534
GO:0030467	establishment and/or maintenance of cell polarity (sensu Fungi)	0.0534
GO:0007163	establishment and/or maintenance of cell polarity	0.0534
GO:0044249	cellular biosynthetic process	0.0537
GO:0005678	chromatin assembly complex	0.0558
GO:0007530	sex determination	0.0565
GO:0003006	reproductive developmental process	0.0565
GO:0007531	mating type determination	0.0565
GO:0030468	establishment of cell polarity (sensu Fungi)	0.0577
GO:0030010	establishment of cell polarity	0.0577
GO:0005634	nucleus	0.0613
GO:0007105	cytokinesis, site selection	0.0615
GO:0000282	bud site selection	0.0615
GO:0030472	mitotic spindle organization and biogenesis in nucleus	0.0618
GO:0009101	glycoprotein biosynthetic process	0.0618
GO:0005102	receptor binding	0.0618
GO:0003893	epsilon DNA polymerase activity	0.0618
GO:0015230	FAD transporter activity	0.0618
GO:0000772	mating pheromone activity	0.0618
GO:0016725	oxidoreductase activity, acting on CH2 groups	0.0618
GO:0015883	FAD transport	0.0618
GO:0008622	epsilon DNA polymerase complex	0.0618
GO:0000400	four-way junction DNA binding	0.0618
GO:0016728	oxidoreductase activity, acting on CH2 groups, disulfide as acceptor	0.0618
GO:0004748	ribonucleoside-diphosphate reductase activity	0.0618
GO:0005186	pheromone activity	0.0618
GO:0030983	mismatched DNA binding	0.0618
GO:0005971	ribonucleoside-diphosphate reductase complex	0.0618
GO:0032135	DNA insertion or deletion binding	0.0618
GO:0065009	regulation of a molecular function	0.0618
GO:0050790	regulation of catalytic activity	0.0618
GO:0000322	storage vacuole	0.063
GO:0000323	lytic vacuole	0.063
GO:0000324	vacuole, cell cycle-correlated morphology	0.063
GO:0009100	glycoprotein metabolic process	0.064
GO:0006519	amino acid and derivative metabolic process	0.0641
GO:0045910	negative regulation of DNA recombination	0.066
GO:0007114	cell budding	0.0683
GO:0019954	asexual reproduction	0.0683
GO:0006338	chromatin remodeling	0.0705
GO:0009059	macromolecule biosynthetic process	0.0726
GO:0046467	membrane lipid biosynthetic process	0.0726
GO:0031975	envelope	0.0801
GO:0031967	organelle envelope	0.0801
GO:0016279	protein-lysine N-methyltransferase activity	0.0815
GO:0016278	lysine N-methyltransferase activity	0.0815
GO:0030478	actin cap	0.0815
GO:0006268	DNA unwinding during replication	0.0815
GO:0019887	protein kinase regulator activity	0.0815
GO:0005759	mitochondrial matrix	0.0822
GO:0031980	mitochondrial lumen	0.0822
GO:0005830	cytosolic ribosome (sensu Eukaryota)	0.0822
GO:0005874	microtubule	0.0842
GO:0000133	polarisome	0.0899
GO:0042123	glucanosyltransferase activity	0.0899
GO:0008526	phosphatidylinositol transporter activity	0.0899
GO:0005519	cytoskeletal regulatory protein binding	0.0899
GO:0042124	1,3-beta-glucanosyltransferase activity	0.0899
GO:0009225	nucleotide-sugar metabolic process	0.0899
GO:0008283	cell proliferation	0.0899
GO:0019104	DNA N-glycosylase activity	0.0899
GO:0003678	DNA helicase activity	0.0926
GO:0016020	membrane	0.0943
GO:0019207	kinase regulator activity	0.0955
GO:0044260	cellular macromolecule metabolic process	0.0956
GO:0007346	regulation of progression through mitotic cell cycle	0.0964
GO:0003697	single-stranded DNA binding	0.0964
GO:0009058	biosynthetic process	0.1

## Sheet: DAVID_chart
Term	PValue
DNA replication	1.63893e-23
DNA metabolism	7.08916e-23
chromosome	1.77913e-21
DNA repair	1.65307e-17
response to DNA damage stimulus	6.78593e-17
response to endogenous stimulus	2.05202e-16
DNA-dependent DNA replication	2.43638e-16
replication fork	3.51015e-16
DNA strand elongation	2.58704e-15
cell cycle	2.94477e-14
sister chromatid cohesion	4.93261e-13
mitotic sister chromatid cohesion	5.47455e-13
cellular process	9.0421e-13
cellular physiological process	1.05142e-12
lagging strand elongation	1.32038e-12
physiological process	3.14588e-12
mitotic cell cycle	7.18578e-12
nuclear chromosome	8.49954e-12
maintenance of fidelity during DNA-dependent DNA replication	4.42271e-11
mismatch repair	4.42271e-11
biopolymer metabolism	3.25691e-09
response to stress	4.09868e-09
chromosome segregation	4.21716e-09
replisome (sensu Eukaryota)	6.7254e-09
replisome	6.7254e-09
microtubule-based process	1.39837e-08
spindle	1.40284e-08
intracellular non-membrane-bound organelle	2.32501e-08
non-membrane-bound organelle	2.32501e-08
sister chromatid segregation	3.32927e-08
microtubule cytoskeleton	5.57902e-08
site of polarized growth	6.27221e-08
response to stimulus	6.42433e-08
microtubule nucleation	1.2074e-07
mitotic sister chromatid segregation	1.712e-07
DNA recombination	2.2338e-07
microtubule cytoskeleton organization and biogenesis	2.43461e-07
replication fork (sensu Eukaryota)	3.19832e-07
leading strand elongation	4.28345e-07
microtubule organizing center	6.24386e-07
spindle pole body	6.24386e-07
nucleobase, nucleoside, nucleotide and nucleic acid metabolism	9.0529e-07
bud neck	9.92843e-07
condensed chromosome	1.07001e-06
spindle pole	1.35248e-06
DNA replication, synthesis of RNA primer	2.01473e-06
bud	2.15042e-06
nucleotide-excision repair	2.24418e-06
mitotic recombination	2.6112e-06
postreplication repair	3.04788e-06
alpha DNA polymerase activity	5.47605e-06
M phase	8.38536e-06
cytoskeleton	1.34103e-05
regulation of cell cycle	1.77837e-05
regulation of progression through cell cycle	1.77837e-05
structural constituent of cytoskeleton	1.93218e-05
base-excision repair	2.18732e-05
cell	2.28611e-05
DNA-directed DNA polymerase activity	2.82547e-05
mitosis	2.91748e-05
M phase of mitotic cell cycle	3.57437e-05
delta DNA polymerase activity	3.88208e-05
telomerase-independent telomere maintenance	6.43145e-05
DNA binding	6.86406e-05
double-strand break repair	7.22392e-05
catalytic activity	7.44687e-05
macromolecule metabolism	9.39998e-05
condensed nuclear chromosome	9.54958e-05
development	0.00012066
cell cycle checkpoint	0.000121212
nucleus	0.000137762
regulation of physiological process	0.000139512
hydrolase activity, acting on glycosyl bonds	0.000142907
regulation of cellular physiological process	0.000170767
regulation of cellular process	0.000183423
regulation of biological process	0.000198802
transferase activity	0.000204862
inner plaque of spindle pole body	0.000251901
DNA synthesis during DNA repair	0.000251901
cytoskeleton organization and biogenesis	0.00025534
spindle organization and biogenesis	0.000264987
primary metabolism	0.000360335
transferase activity, transferring hexosyl groups	0.000362477
cytokinesis	0.000390397
kappa DNA polymerase activity	0.000448141
iota DNA polymerase activity	0.000448141
mu DNA polymerase activity	0.000448141
gamma DNA-directed DNA polymerase activity	0.000448141
beta DNA polymerase activity	0.000448141
sigma DNA polymerase activity	0.000448141
nu DNA polymerase activity	0.000448141
lambda DNA polymerase activity	0.000448141
theta DNA polymerase activity	0.000448141
central plaque of spindle pole body	0.000610973
nucleotidyltransferase activity	0.000676701
zeta DNA polymerase activity	0.000682039
eta DNA polymerase activity	0.000682039
epsilon DNA polymerase activity	0.000682039
chromosome organization and biogenesis	0.000858268
endonuclease activity	0.000882101
cellular metabolism	0.000890548
interphase of mitotic cell cycle	0.000902535
interphase	0.000902535
cell organization and biogenesis	0.000918913
transferase activity, transferring phosphorus-containing groups	0.00114944
alpha DNA polymerase:primase complex	0.00118557
outer plaque of spindle pole body	0.00118557
nuclear cohesin complex	0.00118557
cohesin complex	0.00118557
mitotic spindle organization and biogenesis	0.00128084
spindle pole body duplication in nuclear envelope	0.00138535
gene conversion at mating-type locus	0.00138535
endonuclease activity, active with either ribo- or deoxyribonucleic acids and producing 5'-phosphomonoesters	0.00153672
cell wall (sensu Fungi)	0.00154694
cell wall	0.00154694
external encapsulating structure	0.00154694
chromosome, pericentric region	0.00185702
spindle pole body organization and biogenesis	0.00187865
spindle pole body duplication	0.00187865
regulation of cyclin dependent protein kinase activity	0.00187865
microtubule organizing center organization and biogenesis	0.00187865
regulation of DNA metabolism	0.0018984
cyclin-dependent protein kinase regulator activity	0.00189992
cell division	0.00196143
transferase activity, transferring glycosyl groups	0.00199135
mutagenesis	0.00201312
G1/S transition of mitotic cell cycle	0.002216
chromosome organization and biogenesis (sensu Eukaryota)	0.00247855
bud tip	0.00284699
negative regulation of cellular process	0.0028533
negative regulation of cellular physiological process	0.0028533
telomere maintenance	0.00302286
negative regulation of physiological process	0.00320065
mating type switching	0.00320518
metabolism	0.00328931
negative regulation of nucleobase, nucleoside, nucleotide and nucleic acid metabolism	0.00356801
negative regulation of metabolism	0.00371868
negative regulation of biological process	0.00445744
gamma-tubulin small complex	0.00473701
gamma-tubulin complex (sensu Saccharomyces)	0.00473701
gamma-tubulin complex	0.00473701
heteroduplex formation	0.00473701
DNA replication factor A complex	0.00473701
delta DNA polymerase complex	0.00473701
intracellular organelle	0.00589105
organelle	0.00589105
chromatin assembly	0.00590518
mating type determination	0.00620673
sex determination	0.00620673
DNA replication factor C complex	0.00630738
negative regulation of cellular metabolism	0.00646634
mannosyltransferase activity	0.00705578
reproduction	0.00865383
regulation of kinase activity	0.00899716
regulation of transferase activity	0.00899716
mitotic spindle organization and biogenesis in nucleus	0.00899716
regulation of protein kinase activity	0.00899716
Smc5-Smc6 complex	0.00922212
septin checkpoint	0.00922212
ribonuclease H activity	0.0092254
conjugation with cellular fusion	0.00941879
conjugation	0.00941879
sexual reproduction	0.00941879
morphogenesis	0.00943312
cellular morphogenesis	0.00943312
microtubule	0.00964835
establishment and/or maintenance of cell polarity (sensu Fungi)	0.0100432
establishment and/or maintenance of cell polarity	0.0100432
axial bud site selection	0.0106553
extracellular region	0.0106553
G1/S-specific transcription in mitotic cell cycle	0.0108927
obsolete cellular component	0.0108927
regulation of DNA recombination	0.0108927
organelle organization and biogenesis	0.0116543
incipient bud site	0.012365
negative regulation of gene expression, epigenetic	0.0127853
gene silencing	0.0127853
chromatin silencing	0.0127853
heterochromatin formation	0.0127853
cytokinesis, site selection	0.0128486
bud site selection	0.0128486
chromatin assembly complex	0.0149629
DNA replication checkpoint	0.0149629
septin ring organization	0.0149629
septin ring assembly	0.0149629
endodeoxyribonuclease activity, producing 5'-phosphomonoesters	0.0149681
5'-flap endonuclease activity	0.0149681
flap endonuclease activity	0.0149681
DNA topoisomerase activity	0.0149681
chromatin assembly or disassembly	0.0158097
kinetochore	0.0159529
meiotic cell cycle	0.0162306
M phase of meiotic cell cycle	0.0162306
meiosis	0.0162306
regulation of gene expression, epigenetic	0.0181276
interaction between organisms	0.0181547
regulation of enzyme activity	0.019206
glucosidase activity	0.0192175
membrane lipid biosynthesis	0.0204621
biopolymer glycosylation	0.0204621
protein amino acid glycosylation	0.0204621
hydrolase activity	0.0205344
septin ring	0.020606
protein amino acid O-linked glycosylation	0.020606
establishment of cell polarity (sensu Fungi)	0.0213249
establishment of cell polarity	0.0213249
cytokinesis, completion of separation	0.0218516
protein kinase regulator activity	0.0235144
sphingolipid metabolism	0.0247094
condensed nuclear chromosome kinetochore	0.0258258
condensed chromosome kinetochore	0.0258258
glycoprotein biosynthesis	0.0270124
negative regulation of transcription, DNA-dependent	0.0275136
DNA helicase activity	0.027799
glycoprotein metabolism	0.0288498
DNA integrity checkpoint	0.0290276
membrane lipid metabolism	0.0296281
cell separation during cytokinesis	0.0297869
dolichyl-phosphate-mannose-protein mannosyltransferase activity	0.0297971
kinase regulator activity	0.030933
intracellular	0.0317089
negative regulation of transcription	0.0333042
condensed nuclear chromosome, pericentric region	0.0336748
condensed chromosome, pericentric region	0.0336748
sphingolipid biosynthesis	0.0338216
negative regulation of DNA transposition	0.0386741
regulation of DNA transposition	0.0386741
recombinational repair	0.0389994
nuclease activity	0.0391999
chromatin remodeling	0.0416831
endodeoxyribonuclease activity	0.0445754
cell budding	0.0466378
asexual reproduction	0.0466378
negative regulation of DNA recombination	0.0484239
glucan 1,3-beta-glucosidase activity	0.04844
beta-glucosidase activity	0.04844
structure-specific DNA binding	0.0505041
deoxyribonuclease activity	0.0505041
karyogamy during conjugation with cellular fusion	0.0589531
lipid biosynthesis	0.0701653
negative regulation of DNA metabolism	0.0701833
double-strand break repair via synthesis-dependent strand annealing	0.0701833
UDP-glycosyltransferase activity	0.0704232
membrane-bound organelle	0.0772495
intracellular membrane-bound organelle	0.0772495
DNA replication initiation	0.077705
endoribonuclease activity	0.0777384
cell morphogenesis checkpoint	0.0791083
thioredoxin-disulfide reductase activity	0.0791225
regulation of nucleobase, nucleoside, nucleotide and nucleic acid metabolism	0.0813582
DNA unwinding during replication	0.0820414
karyogamy	0.0820414
protein-lysine N-methyltransferase activity	0.0820674
single-stranded DNA binding	0.0820674
lysine N-methyltransferase activity	0.0820674
ATP binding	0.0853715
mating projection	0.0876806
cell projection	0.0876806
protein kinase activity	0.091188
reproductive physiological process	0.0916114
reproductive cellular physiological process	0.0916114
chromosome, telomeric region	0.0932707
G2/M transition of mitotic cell cycle	0.0932707
DNA-dependent ATPase activity	0.0933099
N-acetylglucosamine metabolism	0.094459
amino sugar metabolism	0.094459
glucosamine metabolism	0.094459
regulation of metabolism	0.0999088

## Sheet: DAVID_AFC
Functional Group 1	Median Pvalue: 3.224081509948337E-18	Geo Pvalue: 4.278839067887469E-17
GOTERM_BP_ALL	DNA metabolism	2.40213e-24
GOTERM_BP_ALL	DNA repair	2.91121e-19
GOTERM_BP_ALL	response to DNA damage stimulus	9.92028e-19
GOTERM_BP_ALL	response to endogenous stimulus	3.22408e-18
GOTERM_BP_ALL	DNA-dependent DNA replication	4.34845e-18
GOTERM_BP_ALL	response to stress	5.77889e-11
GOTERM_BP_ALL	response to stimulus	4.672e-10
Functional Group 2	Median Pvalue: 5.526085789046646E-11	Geo Pvalue: 1.496405864460512E-14
GOTERM_CC_ALL	chromosome	1.45035e-23
GOTERM_CC_ALL	nuclear chromosome	2.84491e-13
GOTERM_CC_ALL	intracellular non-membrane-bound organelle	1.10237e-10
GOTERM_CC_ALL	non-membrane-bound organelle	1.10237e-10
Functional Group 3	Median Pvalue: 8.19821274056341E-8	Geo Pvalue: 9.888070907091768E-11
GOTERM_BP_ALL	DNA replication	2.422e-25
GOTERM_BP_ALL	DNA repair	2.91121e-19
GOTERM_BP_ALL	DNA-dependent DNA replication	4.34845e-18
GOTERM_CC_ALL	replication fork	1.14983e-17
GOTERM_BP_ALL	DNA strand elongation	5.617e-17
GOTERM_BP_ALL	lagging strand elongation	7.53291e-14
GOTERM_CC_ALL	replisome (sensu Eukaryota)	1.08917e-09
GOTERM_CC_ALL	replisome	1.08917e-09
GOTERM_BP_ALL	leading strand elongation	8.19821e-08
GOTERM_CC_ALL	replication fork (sensu Eukaryota)	8.77649e-08
GOTERM_BP_ALL	DNA replication, synthesis of RNA primer	6.04214e-07
GOTERM_BP_ALL	nucleotide-excision repair	9.2994e-07
GOTERM_MF_ALL	alpha DNA polymerase activity	1.26188e-06
GOTERM_MF_ALL	delta DNA polymerase activity	1.14277e-05
GOTERM_MF_ALL	DNA-directed DNA polymerase activity	0.000279514
GOTERM_CC_ALL	alpha DNA polymerase:primase complex	0.000602281
GOTERM_BP_ALL	DNA replication initiation	0.0475507
Functional Group 4	Median Pvalue: 1.3196159390438393E-9	Geo Pvalue: 1.1791937098678424E-10
GOTERM_BP_ALL	cell cycle	9.17612e-17
GOTERM_BP_ALL	mitotic sister chromatid cohesion	3.10234e-14
GOTERM_BP_ALL	sister chromatid cohesion	3.39948e-14
GOTERM_BP_ALL	mitotic cell cycle	7.17479e-14
GOTERM_BP_ALL	chromosome segregation	1.27541e-10
GOTERM_BP_ALL	sister chromatid segregation	2.51169e-09
GOTERM_BP_ALL	mitotic sister chromatid segregation	1.59614e-08
GOTERM_BP_ALL	M phase	6.43207e-07
GOTERM_BP_ALL	mitosis	4.32775e-06
GOTERM_BP_ALL	M phase of mitotic cell cycle	5.25996e-06
Functional Group 5	Median Pvalue: 9.46717216348976E-7	Geo Pvalue: 3.6332107031979123E-10
GOTERM_BP_ALL	DNA metabolism	2.40213e-24
GOTERM_BP_ALL	cellular process	5.78218e-20
GOTERM_BP_ALL	cellular physiological process	6.5535e-20
GOTERM_BP_ALL	physiological process	4.9445e-19
GOTERM_CC_ALL	cell	2.16724e-13
GOTERM_BP_ALL	biopolymer metabolism	3.01813e-12
GOTERM_BP_ALL	nucleobase, nucleoside, nucleotide and nucleic acid metabolism	1.5521e-08
GOTERM_CC_ALL	nucleus	3.30745e-07
GOTERM_CC_ALL	intracellular	8.49111e-07
GOTERM_CC_ALL	organelle	1.04432e-06
GOTERM_CC_ALL	intracellular organelle	1.04432e-06
GOTERM_BP_ALL	macromolecule metabolism	1.8079e-06
GOTERM_MF_ALL	catalytic activity	2.38271e-06
GOTERM_BP_ALL	primary metabolism	4.32294e-06
GOTERM_BP_ALL	cellular metabolism	9.44994e-06
GOTERM_BP_ALL	metabolism	7.79787e-05
GOTERM_CC_ALL	intracellular membrane-bound organelle	0.000251716
GOTERM_CC_ALL	membrane-bound organelle	0.000251716
Functional Group 6	Median Pvalue: 1.0492303142694491E-4	Geo Pvalue: 4.470298288575289E-8
GOTERM_BP_ALL	DNA-dependent DNA replication	4.34845e-18
GOTERM_MF_ALL	DNA binding	0.000104923
GOTERM_MF_ALL	nucleic acid binding	0.195796
Functional Group 7	Median Pvalue: 8.052037329350324E-8	Geo Pvalue: 2.823394357811709E-7
GOTERM_BP_ALL	microtubule-based process	9.25804e-10
GOTERM_CC_ALL	spindle	2.47198e-09
GOTERM_CC_ALL	microtubule cytoskeleton	7.85511e-09
GOTERM_BP_ALL	microtubule nucleation	1.49953e-08
GOTERM_BP_ALL	microtubule cytoskeleton organization and biogenesis	2.53012e-08
GOTERM_CC_ALL	spindle pole body	8.05204e-08
GOTERM_CC_ALL	microtubule organizing center	8.05204e-08
GOTERM_CC_ALL	spindle pole	2.05563e-07
GOTERM_CC_ALL	cytoskeleton	1.27896e-06
GOTERM_MF_ALL	structural constituent of cytoskeleton	2.09313e-06
GOTERM_BP_ALL	cytoskeleton organization and biogenesis	2.13254e-05
GOTERM_MF_ALL	structural molecule activity	0.494472
Functional Group 8	Median Pvalue: 1.697264919770472E-4	Geo Pvalue: 1.5968425465614508E-6
GOTERM_BP_ALL	DNA-dependent DNA replication	4.34845e-18
GOTERM_BP_ALL	DNA strand elongation	5.617e-17
GOTERM_BP_ALL	lagging strand elongation	7.53291e-14
GOTERM_BP_ALL	maintenance of fidelity during DNA-dependent DNA replication	1.28881e-11
GOTERM_BP_ALL	mismatch repair	1.28881e-11
GOTERM_BP_ALL	leading strand elongation	8.19821e-08
GOTERM_BP_ALL	postreplication repair	7.38276e-07
GOTERM_BP_ALL	nucleotide-excision repair	9.2994e-07
GOTERM_MF_ALL	alpha DNA polymerase activity	1.26188e-06
GOTERM_MF_ALL	delta DNA polymerase activity	1.14277e-05
GOTERM_BP_ALL	base-excision repair	1.19767e-05
GOTERM_MF_ALL	nu DNA polymerase activity	0.000169726
GOTERM_MF_ALL	beta DNA polymerase activity	0.000169726
GOTERM_MF_ALL	lambda DNA polymerase activity	0.000169726
GOTERM_MF_ALL	kappa DNA polymerase activity	0.000169726
GOTERM_MF_ALL	gamma DNA-directed DNA polymerase activity	0.000169726
GOTERM_MF_ALL	theta DNA polymerase activity	0.000169726
GOTERM_MF_ALL	sigma DNA polymerase activity	0.000169726
GOTERM_MF_ALL	iota DNA polymerase activity	0.000169726
GOTERM_MF_ALL	mu DNA polymerase activity	0.000169726
GOTERM_MF_ALL	epsilon DNA polymerase activity	0.000260183
GOTERM_MF_ALL	eta DNA polymerase activity	0.000260183
GOTERM_MF_ALL	zeta DNA polymerase activity	0.000260183
GOTERM_MF_ALL	DNA-directed DNA polymerase activity	0.000279514
GOTERM_BP_ALL	mutagenesis	0.000994862
GOTERM_MF_ALL	nucleotidyltransferase activity	0.00167905
GOTERM_CC_ALL	delta DNA polymerase complex	0.00299494
GOTERM_CC_ALL	obsolete cellular component	0.0057445
Functional Group 9	Median Pvalue: 5.341473981259089E-4	Geo Pvalue: 2.745109878038183E-5
GOTERM_CC_ALL	spindle pole body	8.05204e-08
GOTERM_CC_ALL	microtubule organizing center	8.05204e-08
GOTERM_CC_ALL	spindle pole	2.05563e-07
GOTERM_CC_ALL	central plaque of spindle pole body	0.000308425
GOTERM_BP_ALL	spindle pole body duplication in nuclear envelope	0.00075987
GOTERM_BP_ALL	spindle pole body organization and biogenesis	0.00101067
GOTERM_BP_ALL	spindle pole body duplication	0.00101067
GOTERM_BP_ALL	microtubule organizing center organization and biogenesis	0.00101067
Functional Group 10	Median Pvalue: 8.357693512880829E-6	Geo Pvalue: 1.044068381181201E-4
GOTERM_BP_ALL	regulation of cell cycle	2.49744e-06
GOTERM_BP_ALL	regulation of progression through cell cycle	2.49744e-06
GOTERM_BP_ALL	regulation of physiological process	5.85647e-06
GOTERM_BP_ALL	regulation of cellular physiological process	8.23201e-06
GOTERM_BP_ALL	regulation of biological process	8.35769e-06
GOTERM_BP_ALL	regulation of cellular process	8.84031e-06
GOTERM_BP_ALL	regulation of nucleobase, nucleoside, nucleotide and nucleic acid metabolism	0.0312325
GOTERM_BP_ALL	regulation of metabolism	0.0345406
GOTERM_BP_ALL	regulation of cellular metabolism	0.061509
Functional Group 11	Median Pvalue: 0.0029949376752008137	Geo Pvalue: 3.539546318898065E-4
GOTERM_BP_ALL	DNA replication, synthesis of RNA primer	6.04214e-07
GOTERM_BP_ALL	postreplication repair	7.38276e-07
GOTERM_CC_ALL	DNA replication factor A complex	0.00299494
GOTERM_CC_ALL	chromosome, telomeric region	0.0588827
GOTERM_BP_ALL	DNA unwinding during replication	0.0706241
Functional Group 12	Median Pvalue: 4.974716207146754E-4	Geo Pvalue: 4.839532563789933E-4
GOTERM_CC_ALL	cell wall (sensu Fungi)	0.000458009
GOTERM_CC_ALL	cell wall	0.000497472
GOTERM_CC_ALL	external encapsulating structure	0.000497472
Functional Group 13	Median Pvalue: 0.005775192131526919	Geo Pvalue: 5.932837943496067E-4
GOTERM_BP_ALL	M phase	6.43207e-07
GOTERM_BP_ALL	meiotic cell cycle	0.00577519
GOTERM_BP_ALL	M phase of meiotic cell cycle	0.00577519
GOTERM_BP_ALL	meiosis	0.00577519
Functional Group 14	Median Pvalue: 0.00942719346021127	Geo Pvalue: 6.499276609537984E-4
GOTERM_BP_ALL	mitotic recombination	8.44385e-07
GOTERM_BP_ALL	telomerase-independent telomere maintenance	3.16724e-05
GOTERM_MF_ALL	DNA helicase activity	0.0188227
GOTERM_MF_ALL	helicase activity	0.354451
Functional Group 15	Median Pvalue: 0.0029949376752008137	Geo Pvalue: 0.0011537547581140773
GOTERM_CC_ALL	inner plaque of spindle pole body	0.000126359
GOTERM_CC_ALL	outer plaque of spindle pole body	0.000602281
GOTERM_CC_ALL	gamma-tubulin small complex	0.00299494
GOTERM_CC_ALL	gamma-tubulin complex	0.00299494
GOTERM_CC_ALL	gamma-tubulin complex (sensu Saccharomyces)	0.00299494
Functional Group 16	Median Pvalue: 0.007310117042796041	Geo Pvalue: 0.0011927023303715345
GOTERM_CC_ALL	condensed chromosome	2.92891e-07
GOTERM_CC_ALL	condensed nuclear chromosome	3.74383e-05
GOTERM_BP_ALL	spindle organization and biogenesis	0.000111835
GOTERM_BP_ALL	mitotic spindle organization and biogenesis	0.000539142
GOTERM_CC_ALL	chromosome, pericentric region	0.000915915
GOTERM_BP_ALL	mitotic spindle organization and biogenesis in nucleus	0.00731012
GOTERM_CC_ALL	kinetochore	0.00933892
GOTERM_CC_ALL	condensed chromosome kinetochore	0.0179622
GOTERM_CC_ALL	condensed nuclear chromosome kinetochore	0.0179622
GOTERM_CC_ALL	condensed nuclear chromosome, pericentric region	0.0228233
GOTERM_CC_ALL	condensed chromosome, pericentric region	0.0228233
Functional Group 17	Median Pvalue: 5.116526459578526E-4	Geo Pvalue: 0.0022132057397583993
GOTERM_BP_ALL	interphase	0.000224892
GOTERM_BP_ALL	interphase of mitotic cell cycle	0.000224892
GOTERM_BP_ALL	G1/S transition of mitotic cell cycle	0.000798413
GOTERM_MF_ALL	transcription regulator activity	0.594169
Functional Group 18	Median Pvalue: 0.009314990371594412	Geo Pvalue: 0.005197742502167221
GOTERM_CC_ALL	site of polarized growth	3.48756e-09
GOTERM_CC_ALL	bud neck	1.29036e-07
GOTERM_CC_ALL	bud	2.22673e-07
GOTERM_BP_ALL	development	4.65185e-06
GOTERM_BP_ALL	cytokinesis	0.000142322
GOTERM_BP_ALL	cell division	0.000731471
GOTERM_BP_ALL	morphogenesis	0.0027536
GOTERM_BP_ALL	cellular morphogenesis	0.0027536
GOTERM_BP_ALL	establishment and/or maintenance of cell polarity	0.0040386
GOTERM_BP_ALL	establishment and/or maintenance of cell polarity (sensu Fungi)	0.0040386
GOTERM_BP_ALL	axial bud site selection	0.00629384
GOTERM_BP_ALL	bud site selection	0.00859526
GOTERM_BP_ALL	cytokinesis, site selection	0.00859526
GOTERM_BP_ALL	establishment of cell polarity	0.00931499
GOTERM_BP_ALL	establishment of cell polarity (sensu Fungi)	0.00931499
GOTERM_BP_ALL	cell budding	0.0209607
GOTERM_BP_ALL	asexual reproduction	0.0209607
GOTERM_BP_ALL	Rho protein signal transduction	0.109452
GOTERM_BP_ALL	growth	0.120888
GOTERM_MF_ALL	signal transducer activity	0.182163
GOTERM_BP_ALL	non-developmental growth	0.280644
GOTERM_BP_ALL	budding cell bud growth	0.280644
GOTERM_BP_ALL	bipolar bud site selection	0.292479
GOTERM_BP_ALL	small GTPase mediated signal transduction	0.3388
GOTERM_BP_ALL	filamentous growth	0.346659
GOTERM_BP_ALL	signal transduction	0.411109
GOTERM_BP_ALL	cell communication	0.501361
GOTERM_BP_ALL	intracellular signaling cascade	0.771824
Functional Group 19	Median Pvalue: 0.0038178337791150373	Geo Pvalue: 0.005699050900552337
GOTERM_MF_ALL	cyclin-dependent protein kinase regulator activity	0.000611657
GOTERM_BP_ALL	regulation of cyclin dependent protein kinase activity	0.00075987
GOTERM_BP_ALL	regulation of protein kinase activity	0.00381783
GOTERM_BP_ALL	regulation of kinase activity	0.00381783
GOTERM_BP_ALL	regulation of transferase activity	0.00381783
GOTERM_BP_ALL	regulation of enzyme activity	0.00842898
GOTERM_MF_ALL	protein kinase regulator activity	0.00954714
GOTERM_MF_ALL	kinase regulator activity	0.013912
GOTERM_MF_ALL	enzyme regulator activity	0.219022
Functional Group 20	Median Pvalue: 0.0045521842264012	Geo Pvalue: 0.008542567237067195
GOTERM_BP_ALL	gene conversion at mating-type locus	0.00101067
GOTERM_BP_ALL	mating type switching	0.00210274
GOTERM_BP_ALL	heteroduplex formation	0.00292662
GOTERM_BP_ALL	mating type determination	0.00455218
GOTERM_BP_ALL	sex determination	0.00455218
GOTERM_BP_ALL	recombinational repair	0.02728
GOTERM_BP_ALL	double-strand break repair via synthesis-dependent strand annealing	0.0617893
GOTERM_BP_ALL	double-strand break repair via homologous recombination	0.130541
Functional Group 21	Median Pvalue: 0.007381186917387662	Geo Pvalue: 0.009623416595162386
GOTERM_BP_ALL	chromosome organization and biogenesis	3.49129e-05
GOTERM_BP_ALL	chromosome organization and biogenesis (sensu Eukaryota)	0.000137909
GOTERM_BP_ALL	organelle organization and biogenesis	0.000164739
GOTERM_BP_ALL	telomere maintenance	0.000404517
GOTERM_BP_ALL	negative regulation of cellular process	0.000579003
GOTERM_BP_ALL	negative regulation of cellular physiological process	0.000579003
GOTERM_BP_ALL	negative regulation of physiological process	0.000649796
GOTERM_BP_ALL	negative regulation of nucleobase, nucleoside, nucleotide and nucleic acid metabolism	0.000685626
GOTERM_BP_ALL	negative regulation of metabolism	0.000833808
GOTERM_BP_ALL	negative regulation of biological process	0.000908398
GOTERM_BP_ALL	negative regulation of cellular metabolism	0.00169716
GOTERM_BP_ALL	chromatin assembly	0.00239632
GOTERM_BP_ALL	heterochromatin formation	0.00453278
GOTERM_BP_ALL	chromatin silencing	0.00453278
GOTERM_BP_ALL	gene silencing	0.00453278
GOTERM_BP_ALL	negative regulation of gene expression, epigenetic	0.00453278
GOTERM_BP_ALL	chromatin assembly or disassembly	0.00619271
GOTERM_BP_ALL	G1/S-specific transcription in mitotic cell cycle	0.00706217
GOTERM_BP_ALL	regulation of gene expression, epigenetic	0.00738119
GOTERM_BP_ALL	negative regulation of transcription, DNA-dependent	0.0083806
GOTERM_BP_ALL	negative regulation of transcription	0.0107787
GOTERM_BP_ALL	chromatin remodeling	0.0143076
GOTERM_BP_ALL	regulation of nucleobase, nucleoside, nucleotide and nucleic acid metabolism	0.0312325
GOTERM_BP_ALL	regulation of metabolism	0.0345406
GOTERM_BP_ALL	chromatin modification	0.0420602
GOTERM_BP_ALL	establishment and/or maintenance of chromatin architecture	0.0446242
GOTERM_BP_ALL	DNA packaging	0.0446242
GOTERM_BP_ALL	telomeric heterochromatin formation	0.0603427
GOTERM_BP_ALL	chromatin silencing at telomere	0.0603427
GOTERM_BP_ALL	regulation of cellular metabolism	0.061509
GOTERM_BP_ALL	regulation of transcription, DNA-dependent	0.189505
GOTERM_BP_ALL	regulation of transcription	0.266733
GOTERM_BP_ALL	regulation of transcription from RNA polymerase II promoter	0.405688
GOTERM_MF_ALL	transcription regulator activity	0.594169
GOTERM_BP_ALL	transcription, DNA-dependent	0.610059
GOTERM_BP_ALL	transcription	0.749793
GOTERM_BP_ALL	transcription from RNA polymerase II promoter	0.824089
Functional Group 22	Median Pvalue: 0.05854379140040802	Geo Pvalue: 0.019116335503430223
GOTERM_CC_ALL	bud tip	0.00109138
GOTERM_CC_ALL	incipient bud site	0.00680841
GOTERM_CC_ALL	cell projection	0.0585438
GOTERM_CC_ALL	mating projection	0.0585438
GOTERM_CC_ALL	mating projection tip	0.10024
Functional Group 23	Median Pvalue: 0.02333201581190031	Geo Pvalue: 0.01995818063319586
GOTERM_MF_ALL	endonuclease activity, active with either ribo- or deoxyribonucleic acids and producing 5'-phosphomonoesters	0.000491087
GOTERM_MF_ALL	endonuclease activity	0.00144898
GOTERM_MF_ALL	ribonuclease H activity	0.00562353
GOTERM_MF_ALL	endodeoxyribonuclease activity, producing 5'-phosphomonoesters	0.00917949
GOTERM_MF_ALL	flap endonuclease activity	0.00917949
GOTERM_MF_ALL	5'-flap endonuclease activity	0.00917949
GOTERM_MF_ALL	endodeoxyribonuclease activity	0.023332
GOTERM_MF_ALL	deoxyribonuclease activity	0.026606
GOTERM_MF_ALL	endoribonuclease activity	0.046426
GOTERM_MF_ALL	nuclease activity	0.0899958
GOTERM_MF_ALL	endoribonuclease activity, producing 5'-phosphomonoesters	0.0976684
GOTERM_MF_ALL	hydrolase activity, acting on ester bonds	0.191143
GOTERM_MF_ALL	ribonuclease activity	0.531936
Functional Group 24	Median Pvalue: 0.024597212406806526	Geo Pvalue: 0.022478695173396006
GOTERM_BP_ALL	regulation of DNA metabolism	0.000786734
GOTERM_BP_ALL	regulation of DNA recombination	0.00556085
GOTERM_BP_ALL	negative regulation of DNA transposition	0.0245972
GOTERM_BP_ALL	regulation of DNA transposition	0.0245972
GOTERM_BP_ALL	negative regulation of DNA recombination	0.0309742
GOTERM_BP_ALL	negative regulation of DNA metabolism	0.0533698
GOTERM_BP_ALL	DNA transposition	0.662768
Functional Group 25	Median Pvalue: 0.030422932988472144	Geo Pvalue: 0.024136404232612683
GOTERM_MF_ALL	glucosidase activity	0.015192
GOTERM_MF_ALL	glucan 1,3-beta-glucosidase activity	0.0304229
GOTERM_MF_ALL	beta-glucosidase activity	0.0304229
Functional Group 26	Median Pvalue: 0.02711489299689829	Geo Pvalue: 0.02652615652616474
GOTERM_BP_ALL	reproduction	0.00112267
GOTERM_BP_ALL	conjugation	0.00295039
GOTERM_BP_ALL	sexual reproduction	0.00295039
GOTERM_BP_ALL	conjugation with cellular fusion	0.00295039
GOTERM_BP_ALL	interaction between organisms	0.00754588
GOTERM_BP_ALL	reproductive physiological process	0.0271149
GOTERM_BP_ALL	reproductive cellular physiological process	0.0271149
GOTERM_BP_ALL	response to pheromone	0.232964
GOTERM_BP_ALL	response to pheromone during conjugation with cellular fusion	0.269094
GOTERM_BP_ALL	response to chemical stimulus	0.654441
GOTERM_BP_ALL	response to abiotic stimulus	0.697172
Functional Group 27	Median Pvalue: 0.047458282131376935	Geo Pvalue: 0.05754123394316248
GOTERM_CC_ALL	lytic vacuole	0.0474583
GOTERM_CC_ALL	storage vacuole	0.0474583
GOTERM_CC_ALL	vacuole (sensu Fungi)	0.0474583
GOTERM_CC_ALL	vacuole	0.102561
Functional Group 28	Median Pvalue: 0.10506238584668051	Geo Pvalue: 0.05814131546197996
GOTERM_MF_ALL	transferase activity, transferring hexosyl groups	0.000141545
GOTERM_MF_ALL	transferase activity, transferring glycosyl groups	0.000903613
GOTERM_MF_ALL	mannosyltransferase activity	0.00290137
GOTERM_BP_ALL	biopolymer glycosylation	0.00741868
GOTERM_BP_ALL	protein amino acid glycosylation	0.00741868
GOTERM_BP_ALL	glycoprotein biosynthesis	0.0106098
GOTERM_BP_ALL	glycoprotein metabolism	0.0113519
GOTERM_BP_ALL	protein amino acid O-linked glycosylation	0.0128949
GOTERM_MF_ALL	dolichyl-phosphate-mannose-protein mannosyltransferase activity	0.0304229
GOTERM_BP_ALL	protein modification	0.105062
GOTERM_BP_ALL	protein amino acid N-linked glycosylation	0.185284
GOTERM_BP_ALL	biopolymer modification	0.249157
GOTERM_BP_ALL	biosynthesis	0.901781
GOTERM_BP_ALL	cellular macromolecule metabolism	0.904444
GOTERM_BP_ALL	macromolecule biosynthesis	0.955327
GOTERM_BP_ALL	cellular biosynthesis	0.966618
GOTERM_BP_ALL	cellular protein metabolism	0.977344
GOTERM_BP_ALL	protein metabolism	0.983747
GOTERM_BP_ALL	protein biosynthesis	0.988787
Functional Group 29	Median Pvalue: 0.07036249051347605	Geo Pvalue: 0.06310871888283213
GOTERM_BP_ALL	membrane lipid biosynthesis	0.00990367
GOTERM_BP_ALL	membrane lipid metabolism	0.012834
GOTERM_BP_ALL	sphingolipid metabolism	0.014005
GOTERM_BP_ALL	sphingolipid biosynthesis	0.0239283
GOTERM_BP_ALL	lipid biosynthesis	0.0343709
GOTERM_BP_ALL	cellular lipid metabolism	0.0703625
GOTERM_BP_ALL	lipid metabolism	0.102779
GOTERM_BP_ALL	phospholipid metabolism	0.160634
GOTERM_BP_ALL	phospholipid biosynthesis	0.260472
GOTERM_BP_ALL	glycerophospholipid biosynthesis	0.316062
GOTERM_BP_ALL	glycerophospholipid metabolism	0.451673
Functional Group 30	Median Pvalue: 0.24827093285088023	Geo Pvalue: 0.09242863206261992
GOTERM_BP_ALL	cell cycle checkpoint	3.55439e-05
GOTERM_BP_ALL	septin checkpoint	0.00573119
GOTERM_MF_ALL	protein kinase activity	0.0488646
GOTERM_MF_ALL	kinase activity	0.126893
GOTERM_MF_ALL	phosphotransferase activity, alcohol group as acceptor	0.181858
GOTERM_MF_ALL	protein kinase CK2 activity	0.24142
GOTERM_MF_ALL	cyclic nucleotide-dependent protein kinase activity	0.248271
GOTERM_MF_ALL	cAMP-dependent protein kinase activity	0.248271
GOTERM_BP_ALL	protein amino acid phosphorylation	0.274398
GOTERM_MF_ALL	protein serine/threonine kinase activity	0.341789
GOTERM_BP_ALL	phosphorus metabolism	0.462718
GOTERM_BP_ALL	phosphate metabolism	0.462718
GOTERM_BP_ALL	phosphorylation	0.523496
Functional Group 31	Median Pvalue: 0.07632669571645578	Geo Pvalue: 0.09872978803069274
GOTERM_BP_ALL	karyogamy during conjugation with cellular fusion	0.037923
GOTERM_BP_ALL	karyogamy	0.0533698
GOTERM_BP_ALL	organelle fusion	0.0992836
GOTERM_BP_ALL	nuclear organization and biogenesis	0.472843
Functional Group 32	Median Pvalue: 0.13054104594555074	Geo Pvalue: 0.13234294913201447
GOTERM_BP_ALL	microtubule-based movement	0.0894031
GOTERM_BP_ALL	nuclear migration, microtubule-mediated	0.0894031
GOTERM_BP_ALL	cytoskeleton-dependent intracellular transport	0.0992836
GOTERM_BP_ALL	establishment of nucleus localization	0.130541
GOTERM_BP_ALL	nuclear migration	0.130541
GOTERM_BP_ALL	nucleus localization	0.130541
GOTERM_BP_ALL	establishment of organelle localization	0.198098
GOTERM_BP_ALL	organelle localization	0.269094
Functional Group 33	Median Pvalue: 0.11930191895517604	Geo Pvalue: 0.1365407559973187
GOTERM_MF_ALL	DNA-dependent ATPase activity	0.0609759
GOTERM_MF_ALL	ATPase activity	0.101498
GOTERM_MF_ALL	pyrophosphatase activity	0.117728
GOTERM_MF_ALL	hydrolase activity, acting on acid anhydrides, in phosphorus-containing anhydrides	0.119302
GOTERM_MF_ALL	hydrolase activity, acting on acid anhydrides	0.122626
GOTERM_MF_ALL	nucleoside-triphosphatase activity	0.129941
GOTERM_MF_ALL	ATPase activity, coupled	0.638803
Functional Group 34	Median Pvalue: 0.16590557057408656	Geo Pvalue: 0.18324930993698568
GOTERM_BP_ALL	cellular polysaccharide metabolism	0.110437
GOTERM_BP_ALL	polysaccharide metabolism	0.132134
GOTERM_BP_ALL	cellular carbohydrate metabolism	0.134255
GOTERM_BP_ALL	carbohydrate metabolism	0.197556
GOTERM_BP_ALL	carbohydrate biosynthesis	0.239825
GOTERM_BP_ALL	glucan metabolism	0.40795
Functional Group 35	Median Pvalue: 0.06178933944802591	Geo Pvalue: 0.18581544217795418
GOTERM_BP_ALL	amino sugar metabolism	0.0617893
GOTERM_BP_ALL	glucosamine metabolism	0.0617893
GOTERM_BP_ALL	N-acetylglucosamine metabolism	0.0617893
GOTERM_BP_ALL	amine metabolism	0.960743
GOTERM_BP_ALL	nitrogen compound metabolism	0.977375
Functional Group 36	Median Pvalue: 0.17241465153771768	Geo Pvalue: 0.19374444984487216
GOTERM_MF_ALL	protein-lysine N-methyltransferase activity	0.052451
GOTERM_MF_ALL	lysine N-methyltransferase activity	0.052451
GOTERM_MF_ALL	protein methyltransferase activity	0.0976684
GOTERM_MF_ALL	N-methyltransferase activity	0.172415
GOTERM_MF_ALL	methyltransferase activity	0.583629
GOTERM_MF_ALL	transferase activity, transferring one-carbon groups	0.597722
GOTERM_MF_ALL	S-adenosylmethionine-dependent methyltransferase activity	0.634064
Functional Group 37	Median Pvalue: 0.5492937960902085	Geo Pvalue: 0.2365222980637256
GOTERM_CC_ALL	cell cortex	0.0529065
GOTERM_CC_ALL	actin cap	0.0814666
GOTERM_CC_ALL	cortical actin cytoskeleton	0.549294
GOTERM_CC_ALL	cortical cytoskeleton	0.549294
GOTERM_CC_ALL	actin cytoskeleton	0.569197
Functional Group 38	Median Pvalue: 0.5612522662680892	Geo Pvalue: 0.2570557342971359
GOTERM_CC_ALL	integral to plasma membrane	0.0696973
GOTERM_CC_ALL	intrinsic to plasma membrane	0.0813377
GOTERM_CC_ALL	plasma membrane	0.561252
GOTERM_CC_ALL	integral to membrane	0.58603
GOTERM_CC_ALL	intrinsic to membrane	0.601936
Functional Group 39	Median Pvalue: 0.35178082070193273	Geo Pvalue: 0.33635703876639345
GOTERM_BP_ALL	cell death	0.243348
GOTERM_BP_ALL	death	0.251888
GOTERM_BP_ALL	cell aging	0.451673
GOTERM_BP_ALL	aging	0.462319
Functional Group 40	Median Pvalue: 0.3584049682529945	Geo Pvalue: 0.3827153377966708
GOTERM_CC_ALL	nuclear envelope-endoplasmic reticulum network	0.141352
GOTERM_CC_ALL	endomembrane system	0.204556
GOTERM_CC_ALL	endoplasmic reticulum membrane	0.358405
GOTERM_CC_ALL	membrane	0.836218
GOTERM_CC_ALL	organelle membrane	0.947481
Functional Group 41	Median Pvalue: 0.4356936337698842	Geo Pvalue: 0.448685855047583
GOTERM_MF_ALL	purine nucleotide binding	0.33936
GOTERM_MF_ALL	ATP binding	0.419017
GOTERM_MF_ALL	adenyl nucleotide binding	0.45237
GOTERM_MF_ALL	nucleotide binding	0.630062
Functional Group 42	Median Pvalue: 0.9075705793487663	Geo Pvalue: 0.5445779483958827
GOTERM_BP_ALL	Golgi vesicle transport	0.183736
GOTERM_BP_ALL	ER to Golgi vesicle-mediated transport	0.232964
GOTERM_BP_ALL	secretory pathway	0.236089
GOTERM_BP_ALL	secretion	0.265581
GOTERM_BP_ALL	vesicle-mediated transport	0.622
GOTERM_BP_ALL	intracellular transport	0.907571
GOTERM_BP_ALL	cellular localization	0.90909
GOTERM_BP_ALL	establishment of cellular localization	0.91864
GOTERM_BP_ALL	localization	0.99467
GOTERM_BP_ALL	transport	0.995776
GOTERM_BP_ALL	establishment of localization	0.996879
Functional Group 43	Median Pvalue: 0.7186964153926649	Geo Pvalue: 0.5459783003141939
GOTERM_BP_ALL	Golgi vesicle transport	0.183736
GOTERM_BP_ALL	ER to Golgi vesicle-mediated transport	0.232964
GOTERM_CC_ALL	Golgi apparatus	0.463062
GOTERM_CC_ALL	Golgi-associated vesicle	0.586388
GOTERM_CC_ALL	coated vesicle	0.718696
GOTERM_CC_ALL	membrane-bound vesicle	0.847582
GOTERM_CC_ALL	cytoplasmic vesicle	0.847582
GOTERM_CC_ALL	vesicle	0.847582
GOTERM_CC_ALL	cytoplasmic membrane-bound vesicle	0.847582
Functional Group 44	Median Pvalue: 0.8957516221405124	Geo Pvalue: 0.6915969209152832
GOTERM_BP_ALL	cellular carbohydrate catabolism	0.3388
GOTERM_BP_ALL	carbohydrate catabolism	0.3388
GOTERM_BP_ALL	cellular catabolism	0.867664
GOTERM_BP_ALL	catabolism	0.895752
GOTERM_BP_ALL	biopolymer catabolism	0.923485
GOTERM_BP_ALL	cellular macromolecule catabolism	0.95155
GOTERM_BP_ALL	macromolecule catabolism	0.965348
Functional Group 45	Median Pvalue: 0.9911831352449003	Geo Pvalue: 0.8071250477051788
GOTERM_CC_ALL	chromatin remodeling complex	0.415464
GOTERM_CC_ALL	nucleoplasm	0.832161
GOTERM_CC_ALL	nuclear lumen	0.991183
GOTERM_CC_ALL	organelle lumen	0.99978
GOTERM_CC_ALL	membrane-enclosed lumen	0.99978
Functional Group 46	Median Pvalue: 0.9611901138559976	Geo Pvalue: 0.9117131578454432
GOTERM_CC_ALL	nuclear envelope	0.639498
GOTERM_CC_ALL	envelope	0.949723
GOTERM_CC_ALL	organelle envelope	0.949723
GOTERM_CC_ALL	organelle inner membrane	0.96119
GOTERM_CC_ALL	mitochondrial envelope	0.973458
GOTERM_CC_ALL	mitochondrial membrane	0.981855
GOTERM_CC_ALL	mitochondrial inner membrane	0.988098

## Sheet: DAVID_GFC
Functional Group 1	Geo Pvalue: 8.875066992121721E-11
CSM2	HYPOTHETICAL 25.0 KDA PROTEIN IN RPL16A-FKH1 INTERGENIC REGION
KAR3	KINESIN-LIKE PROTEIN KAR3
TOP3	DNA TOPOISOMERASE III
CSM3	HYPOTHETICAL 36.4 KDA PROTEIN IN NUP116-FAR3 INTERGENIC REGION
RDH54	DNA REPAIR AND RECOMBINATION PROTEIN RDH54
RAD51	DNA REPAIR PROTEIN RAD51
PMS1	PMS1P
RME1	RME1P
DOT1	HISTONE-LYSINE N-METHYLTRANSFERASE, H3 LYSINE-79 SPECIFIC
SMC3	STRUCTURAL MAINTENANCE OF CHROMOSOME 3
IRR1	COHESIN SUBUNIT SCC3
YOX1	HOMEOBOX PROTEIN YOX1
HO	HOMOTHALLIC SWITCHING ENDONUCLEASE
MSH2	DNA MISMATCH REPAIR PROTEIN MSH2
RAD54	DNA REPAIR AND RECOMBINATION PROTEIN RAD54
CDC2	DNA POLYMERASE III
DPB2	DNA POLYMERASE II SUBUNIT B
HYS2	HYDROXYUREA SENSITIVE PROTEIN HYS2
POL1	DNA POLYMERASE ALPHA CATALYTIC SUBUNIT
PRI2	DNA PRIMASE 58 KDA SUBUNIT
POL32	DNA POLYMERASE DELTA SUBUNIT 3
POL12	DNA POLYMERASE ALPHA SUBUNIT B
POL2	DNA POLYMERASE II SUBUNIT A
POL30	PCNA
RAD5	RADIATION SENSITIVITY PROTEIN 5
MSH6	MUTS PROTEIN HOMOLOG 6
RFC4	REPLICATION FACTOR C4
RFC5	REPLICATION FACTOR C SUBUNIT 5
SMC1	DA-BOX PROTEIN SMC1
ZDS2	PROTEIN ZDS2
OGG1	N-GLYCOSYLASE/DNA LYASE
SLX4	S.CEREVISIAE CHROMOSOME XII READING FRAME ORF YLR135W
EXO1	EXO I
RNH202	YDR279WP
RNH203	YLR154CP
SEN34	TRNA-INTRON ENDONUCLEASE SEN34
RAD27	STRUCTURE-SPECIFIC ENDONUCLEASE RAD27
RNH201	RNASE H(35)
SPT21	PROTEIN SPT21
RTT109	KIM2 PROTEIN
NSE4	NON-STRUCTURAL MAINTENANCE OF CHROMOSOME ELEMENT 4
SWD1	COMPASS COMPONENT SWD1
RNR1	RIBONUCLEOTIDE REDUCTASE LARGE SUBUNIT 1
RNR3	RIBONUCLEOTIDE REDUCTASE LARGE SUBUNIT 2
SHQ1	HYPOTHETICAL 59.2 KDA PROTEIN IN MOB1-SGA1 INTERGENIC REGION
RFA1	REPLICATION PROTEIN A 69 KDA DNA-BINDING SUBUNIT
PIF1	DNA HELICASE INVOLVED IN TELOMERE FORMATION AND ELONGATION; ACTS AS A CATALYTIC INHIBITOR OF TELOMERASE; ALSO PLAYS A ROLE IN REPAIR AND RECOMBINATION OF MITOCHONDRIAL DNA
MPS3	MONOPOLAR SPINDLE PROTEIN 3
UNG1	UDG
BIM1	PROTEIN BIM1
PDS5	SISTER CHROMATID COHESION PROTEIN PDS5
TOF1	TOPOISOMERASE 1-ASSOCIATED FACTOR 1
PDS1	SECURIN
MCD1	SISTER CHROMATID COHESION PROTEIN 1
CTF18	PROTEIN CHL12
CTF4	PROTEIN POB1
ECO1	CHROMOSOME TRANSMISSION FIDELITY PROTEIN 7
RTT107	REGULATOR OF TY1 TRANSPOSITION PROTEIN 107
RFA3	REPLICATION FACTOR-A PROTEIN 3
CDC45	CELL DIVISION CONTROL PROTEIN 45
SLD2	DNA REPLICATION REGULATOR SLD2
MRC1	DNA REPLICATION CHECKPOINT MEDIATOR MRC1
CDC9	DNA LIGASE I, MITOCHONDRIAL PRECURSOR
PSF2	DNA REPLICATION COMPLEX GINS PROTEIN PSF2
SMC5	STRUCTURAL MAINTENANCE OF CHROMOSOME 5
SMC6	DNA REPAIR PROTEIN RHC18
RFA2	REPLICATION FACTOR-A PROTEIN 2
CAC2	CHROMATIN ASSEMBLY FACTOR 1 P60 SUBUNIT
STB1	SIN3-BINDING PROTEIN 1
RLF2	RAP1 LOCALIZATION FACTOR 2
HIF1	HYPOTHETICAL PROTEIN L1205
YRF1-3	Y'HELICASE PROTEIN 1 COPIES 3/7
SNU66	S.CEREVISIAE CHROMOSOME XV READING FRAME ORF YOR308C
YRF1-6	Y'HELICASE PROTEIN 1 COPY 6
YRF1-5	Y'HELICASE PROTEIN 1 COPIES 1/5/8
ASF2	ANTI-SILENCING PROTEIN 2
SPT16	CELL DIVISION CONTROL PROTEIN 68
ELG1	TELOMERE LENGTH REGULATION PROTEIN ELG1
ESC8	S.CEREVISIAE CHROMOSOME XV READING FRAME ORF YOL017W
YRF1-2	Y'HELICASE PROTEIN 1 COPY 2
TOS4	YLR183CP
PLM2	YDR501WP
HCM1	FORKHEAD TRANSCRIPTION FACTOR INVOLVED IN CELL CYCLE SPECIFIC TRANSCRIPTION OF SPC110, ENCODING A SPINDLE POLE BODY (SPB) CALMODULIN BINDING PROTEIN; DOSAGE-DEPENDENT SUPPRESSOR OF CALMODULIN MUTANTS WITH SPECIFIC DEFECTS IN SPB ASSEMBLY
DUO1	OUTER KINETOCHORE PROTEIN DUO1
WHI5	YOR3116W PROTEIN
NDD1	S.CEREVISIAE CHROMOSOME XV READING FRAME ORF YOR372C
Functional Group 2	Geo Pvalue: 7.94879220286579E-9
CBF2	CENTROMERE-BINDING FACTOR 2
MIF2	PROTEIN MIF2
DUO1	OUTER KINETOCHORE PROTEIN DUO1
SPC110	SPINDLE POLY BODY SPACER PROTEIN SPC110
SLK19	S.CEREVISIAE CHROMOSOME XV READING FRAME ORF YOR195W
NBP1	NAP1-BINDING PROTEIN
MPS3	MONOPOLAR SPINDLE PROTEIN 3
CNM67	CHAOTIC NUCLEAR MIGRATION PROTEIN 67
SPC105	HYPOTHETICAL 104.8 KDA PROTEIN IN PAN2-NUP145 INTERGENIC REGION
SPC42	SPINDLE POLE BODY COMPONENT SPC42
SPC98	SPINDLE POLE BODY COMPONENT SPC98
TUB4	GAMMA TUBULIN
SPC29	PROTEIN NIP29
BBP1	PROTEIN BBP1
SPC97	SPINDLE POLE BODY COMPONENT SPC97
Functional Group 3	Geo Pvalue: 3.86202529316481E-6
CLN1	G1/S-SPECIFIC CYCLIN CLN1
PCL1	G1/S-SPECIFIC CYCLIN PCL1
CLB5	S-PHASE ENTRY CYCLIN-5
CLN2	G1/S-SPECIFIC CYCLIN CLN2
CLB6	S-PHASE ENTRY CYCLIN-6
PCL2	CYCLIN HCS26 HOMOLOG
Functional Group 4	Geo Pvalue: 1.8561936032505884E-4
HSL1	PROBABLE SERINE/THREONINE-PROTEIN KINASE YKL101W
SWE1	MITOSIS INHIBITOR PROTEIN KINASE SWE1
IPL1	SPINDLE ASSEMBLY CHECKPOINT KINASE
RAD53	SERINE/THREONINE-PROTEIN KINASE RAD53
KCC4	PROBABLE SERINE/THREONINE-PROTEIN KINASE KCC4
ISR1	SERINE/THREONINE-PROTEIN KINASE ISR1
DUN1	DNA DAMAGE RESPONSE PROTEIN KINASE DUN1
CMK2	CALCIUM/CALMODULIN-DEPENDENT PROTEIN KINASE II
BUB1	CHECKPOINT SERINE/THREONINE-PROTEIN KINASE BUB1
GIN4	SERINE/THREONINE-PROTEIN KINASE GIN4
Functional Group 5	Geo Pvalue: 0.0013228051791342624
CSH1	CSG1/SUR1 HOMOLOG 1
PMT1	DOLICHYL-PHOSPHATE-MANNOSE--PROTEIN MANNOSYLTRANSFERASE 1
PMT5	DOLICHYL-PHOSPHATE-MANNOSE--PROTEIN MANNOSYLTRANSFERASE 5
FKS1	CND1 PROTEIN
MCD4	GPI-ANCHOR BIOSYNTHETIC PROTEIN MCD4
PSA1	MANNOSE-1-PHOSPHATE GUANYLTRANSFERASE
GWT1	GWT1P
ALG14	ASPARAGINE LINKED GLYCOSYLATION PROTEIN 14
MNN1	ALPHA-1,3-MANNOSYLTRANSFERASE MNN1
OCH1	INITIATION-SPECIFIC ALPHA-1,6-MANNOSYLTRANSFERASE
GNT1	GLUCOSE N-ACETYLTRANSFERASE 1
PMT3	DOLICHYL-PHOSPHATE-MANNOSE-PROTEIN MANNOSYLTRANSFERASE (EC 2.4.1.109) PMT3
Functional Group 6	Geo Pvalue: 0.001338104992283756
BUD9	BUD SITE SELECTION PROTEIN BUD9
SKG6	HYPOTHETICAL 81.8 KDA PROTEIN IN IMP3-SPO12 INTERGENIC REGION
TOS2	TARGET OF SBF 2
FLC2	INTEGRAL MEMBRANE PROTEIN YAL053W
Functional Group 7	Geo Pvalue: 0.0017973730166974719
GAS1	GLYCOPROTEIN GP115
GAS2	GLYCOLIPID-ANCHORED SURFACE PROTEIN 2 PRECURSOR
YPS3	ASPARTIC PROTEINASE YAPSIN-3 PRECURSOR
MKC7	ASPARTIC PROTEINASE MKC7 PRECURSOR
SCW10	PROBABLE FAMILY 17 GLUCOSIDASE SCW10 PRECURSOR
SCW11	SOLUBLE CELL WALL PROTEIN 11
EXG1	SOLUBLE CELL WALL PROTEIN 6
DSE2	PROTEIN YHR143W PRECURSOR
Functional Group 8	Geo Pvalue: 0.0026211022985909546
AXL2	SUPPRESSOR OF RHO3 PROTEIN 4
RSR1	RAS-RELATED PROTEIN RSR1
GIC2	GTPASE-INTERACTING COMPONENT 2
BUD9	BUD SITE SELECTION PROTEIN BUD9
SPH1	YLR313CP
Functional Group 9	Geo Pvalue: 0.003090728368705096
MCD4	GPI-ANCHOR BIOSYNTHETIC PROTEIN MCD4
EPT1	ETHPT
SUR2	PROTEIN SUR2
CSH1	CSG1/SUR1 HOMOLOG 1
LPP1	LIPID PHOSPHATE PHOSPHATASE 1
SUR1	MANNOSYL PHOSPHORYLINOSITOL CERAMIDE SYNTHASE SUR1
Functional Group 10	Geo Pvalue: 0.004172660046905426
FLC1	S.CEREVISIAE CHROMOSOME XVI READING FRAME ORF YPL221W
SVS1	PROTEIN SVS1 PRECURSOR
OPY2	OVERPRODUCTION INDUCED PHEROMONE RESISTANT YEAST 2
PRY2	PATHOGEN RELATED IN SC 2
SRL1	ORF YOR247W
Functional Group 11	Geo Pvalue: 0.040312709737878434
YIF1	HYPOTHETICAL 35.5 KDA PROTEIN IN PIK1-POL2 INTERGENIC REGION
UFE1	PROTEIN UFE1
SUR4	SRE1 PROTEIN
SEC28	EPSILON-COP
ERP3	PROTEIN ERP3 PRECURSOR
ERP5	PROTEIN ERP5 PRECURSOR
SSO1	PROTEIN SSO1
EMP24	24 KDA ENDOMEMBRANE PROTEIN
SLY41	PROTEIN SLY41
TRS33	TRAPP 33 KDA SUBUNIT
AVT2	VACUOLAR AMINO ACID TRANSPORTER 2
FLC2	INTEGRAL MEMBRANE PROTEIN YAL053W

## Sheet: ermineJ_ORA
ID	Term	ORA Pval	ORA CorrectedPvalue
GO:0000786	nucleosome	4.841e-11	7.717e-08
GO:0006281	DNA repair	1.986e-10	1.583e-07
GO:0006012	galactose metabolic process	1.288e-08	6.846e-06
GO:0000790	nuclear chromatin	2.109e-07	8.403e-05
GO:0000079	regulation of cyclin-dependent protein kinase activity	2.161e-06	0.0006889
GO:0004169	dolichyl-phosphate-mannose-protein mannosyltransferase activity	3.167e-06	0.0008414
GO:0006974	response to DNA damage stimulus	3.832e-06	0.0008726
GO:0006333	chromatin assembly or disassembly	4.065e-06	0.00081
GO:0044454	nuclear chromosome part	5.331e-06	0.0009441
GO:0005933	bud	6.149e-06	0.0009801
GO:0006273	lagging strand elongation	6.448e-06	0.0009343
GO:0006493	protein amino acid O-linked glycosylation	7.346e-06	0.0009758
GO:0045859	regulation of protein kinase activity	7.346e-06	0.0009007
GO:0000731	DNA synthesis during DNA repair	9.95e-06	0.001133
GO:0000743	nuclear migration during conjugation with cellular fusion	9.95e-06	0.001057
GO:0030427	site of polarized growth	1.344e-05	0.001339
GO:0045005	maintenance of fidelity during DNA-dependent DNA replication	1.482e-05	0.00139
GO:0006260	DNA replication	1.712e-05	0.001516
GO:0006271	DNA strand elongation during DNA replication	1.87e-05	0.001569
GO:0043601	nuclear replisome	2.013e-05	0.001604
GO:0000722	telomere maintenance via recombination	2.013e-05	0.001528
GO:0006312	mitotic recombination	2.541e-05	0.001841
GO:0006298	mismatch repair	3.088e-05	0.00214
GO:0005657	replication fork	3.088e-05	0.002051
GO:0006486	protein amino acid glycosylation	3.593e-05	0.002291
GO:0003678	DNA helicase activity	4.321e-05	0.002649
GO:0006279	premeiotic DNA synthesis	4.754e-05	0.002806
GO:0000411	positive regulation of transcription by galactose	4.754e-05	0.002706
GO:0008645	hexose transport	6.928e-05	0.003808
GO:0004386	helicase activity	0.0001071	0.005688
GO:0005354	galactose transporter activity	0.0001363	0.007007
GO:0032135	DNA insertion or deletion binding	0.0001363	0.006788
GO:0032156	septin cytoskeleton	0.0001363	0.006582
GO:0030466	chromatin silencing at silent mating-type cassette	0.0001407	0.006597
GO:0000082	G1/S transition of mitotic cell cycle	0.0001844	0.0084
GO:0005694	chromosome	0.0001892	0.008379
GO:0006342	chromatin silencing	0.0002711	0.0116794
GO:0016868	intramolecular transferase activity, phosphotransferases	0.0003039	0.0127467
GO:0000710	meiotic mismatch repair	0.0003039	0.0124199
GO:0005355	glucose transporter activity	0.0003191	0.0127169
GO:0000030	mannosyltransferase activity	0.0003598	0.0139865
GO:0003887	DNA-directed DNA polymerase activity	0.0004446	0.0168729
GO:0015149	hexose transporter activity	0.0004446	0.0164805
GO:0035251	UDP-glucosyltransferase activity	0.0004888	0.0177074
GO:0051329	interphase of mitotic cell cycle	0.0005302	0.0187795
GO:0031160	spore wall	0.0005808	0.0201277
GO:0005992	trehalose biosynthetic process	0.0006829	0.0231614
GO:0000400	four-way junction DNA binding	0.0006829	0.0226789
GO:0000404	loop DNA binding	0.0006829	0.0222161
GO:0000135	septin checkpoint	0.0006829	0.0217717
GO:0006075	1,3-beta-glucan biosynthetic process	0.0006829	0.0213449
GO:0008622	epsilon DNA polymerase complex	0.0006829	0.0209344
GO:0006272	leading strand elongation	0.0007256	0.0218221
GO:0015926	glucosidase activity	0.0007256	0.021418
GO:0000075	cell cycle checkpoint	0.0007256	0.0210286
GO:0005940	septin ring	0.0007256	0.0206531
GO:0009277	chitin- and beta-glucan-containing cell wall	0.0007402	0.0206988
GO:0016538	cyclin-dependent protein kinase regulator activity	0.000808	0.0222064
GO:0000228	nuclear chromosome	0.0008997	0.0243067
GO:0005935	bud neck	0.0009555	0.0253852
GO:0042575	DNA polymerase complex	0.0009993	0.0261139
GO:0004888	transmembrane receptor activity	0.0009993	0.0256927
GO:0000084	S phase of mitotic cell cycle	0.0009993	0.0252849
GO:0000074	regulation of progression through cell cycle	0.001004	0.0250015
GO:0005353	fructose transporter activity	0.001039	0.0254717
GO:0006301	postreplication repair	0.001039	0.0250858
GO:0005200	structural constituent of cytoskeleton	0.001217	0.0289527
GO:0016773	phosphotransferase activity, alcohol group as acceptor	0.001296	0.0303807
GO:0015749	monosaccharide transport	0.001442	0.0333108
GO:0005619	spore wall (sensu Fungi)	0.001592	0.0362548
GO:0042625	ATPase activity, coupled to transmembrane movement of ions	0.001592	0.0357442
GO:0000217	DNA secondary structure binding	0.001592	0.0352477
GO:0006739	NADP metabolic process	0.001636	0.0357234
GO:0000018	regulation of DNA recombination	0.001636	0.0352407
GO:0045143	homologous chromosome segregation	0.001636	0.0347708
GO:0006083	acetate metabolic process	0.001636	0.0343133
GO:0004558	alpha-glucosidase activity	0.001636	0.0338677
GO:0006289	nucleotide-excision repair	0.001678	0.0342817
GO:0007569	cell aging	0.001678	0.0338477
GO:0006325	establishment and/or maintenance of chromatin architecture	0.00219	0.0436451
GO:0006284	base-excision repair	0.002392	0.0470679
GO:0045910	negative regulation of DNA recombination	0.002392	0.0464939
GO:0045229	external encapsulating structure organization and biogenesis	0.002503	0.048079
GO:0042764	prospore	0.002577	0.0488998
GO:0006310	DNA recombination	0.002869	0.0537929
GO:0007047	cell wall organization and biogenesis	0.003037	0.0562858
GO:0000798	nuclear cohesin complex	0.003136	0.0574529
GO:0000026	alpha-1,2-mannosyltransferase activity	0.003136	0.0568
GO:0008375	acetylglucosaminyltransferase activity	0.003136	0.0561618
GO:0005880	nuclear microtubule	0.003136	0.0555378
GO:0045121	lipid raft	0.003136	0.0549275
GO:0004033	aldo-keto reductase activity	0.003136	0.0543304
GO:0044427	chromosomal part	0.003138	0.0537919
GO:0001302	replicative cell aging	0.003312	0.0561571
GO:0044459	plasma membrane part	0.003338	0.0560156
GO:0008324	cation transporter activity	0.003338	0.0554321
GO:0005576	extracellular region	0.003338	0.0548607
GO:0000083	G1/S-specific transcription in mitotic cell cycle	0.00343	0.055791
GO:0005828	kinetochore microtubule	0.00343	0.0552274
GO:0007127	meiosis I	0.003712	0.0591731
GO:0006487	protein amino acid N-linked glycosylation	0.003712	0.0585872
GO:0007103	spindle pole body duplication in nuclear envelope	0.004737	0.0740318
GO:0007346	regulation of progression through mitotic cell cycle	0.004737	0.0733131
GO:0004519	endonuclease activity	0.004737	0.0726081
GO:0005524	ATP binding	0.004737	0.0719166
GO:0032182	small conjugating protein binding	0.00526	0.0790936
GO:0004712	protein threonine/tyrosine kinase activity	0.00526	0.0783544
GO:0005658	alpha DNA polymerase:primase complex	0.00526	0.0776289
GO:0019203	carbohydrate phosphatase activity	0.00526	0.0769167
GO:0005991	trehalose metabolic process	0.00526	0.0762175
GO:0045332	phospholipid translocation	0.00526	0.0755308
GO:0006275	regulation of DNA replication	0.00526	0.0748564
GO:0050789	regulation of biological process	0.00526	0.074194
GO:0006508	proteolysis	0.005325	0.0744553
GO:0007120	axial bud site selection	0.005325	0.0738078
GO:0044430	cytoskeletal part	0.005827	0.0800706
GO:0015662	ATPase activity, coupled to transmembrane movement of ions, phosphorylative mechanism	0.006342	0.0864027
GO:0044450	microtubule organizing center part	0.006342	0.0856705
GO:0030474	spindle pole body duplication	0.006342	0.0849506
GO:0030473	nuclear migration, microtubule-mediated	0.006342	0.0842427
GO:0007020	microtubule nucleation	0.00658	0.0866758
GO:0000226	microtubule cytoskeleton organization and biogenesis	0.006815	0.08904
GO:0000902	cell morphogenesis	0.007992	0.103577
GO:0006740	NADPH regeneration	0.008067	0.1037
GO:0000335	negative regulation of DNA transposition	0.008067	0.10287
GO:0051274	beta-glucan biosynthetic process	0.008067	0.102054
GO:0015247	aminophospholipid transporter activity	0.008067	0.10125
GO:0005545	phosphatidylinositol binding	0.008067	0.100459
GO:0022616	DNA strand elongation	0.008067	0.0996802
GO:0007076	mitotic chromosome condensation	0.008067	0.0989134
GO:0030469	maintenance of cell polarity (sensu Fungi)	0.008067	0.0981584
GO:0030148	sphingolipid biosynthetic process	0.00827	0.099872
GO:0000742	karyogamy during conjugation with cellular fusion	0.00827	0.0991211
GO:0016566	specific transcriptional repressor activity	0.00827	0.0983814
GO:0005618	cell wall	0.008853	0.104534
GO:0019318	hexose metabolic process	0.009683	0.113492
GO:0006261	DNA-dependent DNA replication	0.0100275	0.11667
GO:0007534	gene conversion at mating-type locus	0.0105466	0.121821
GO:0019887	protein kinase regulator activity	0.0108047	0.123904
GO:0030261	chromosome condensation	0.0116008	0.132083
GO:0006568	tryptophan metabolic process	0.0116008	0.131146
GO:0046872	metal ion binding	0.0116008	0.130223
GO:0006280	mutagenesis	0.0116008	0.129312
GO:0007131	meiotic recombination	0.0120944	0.133878
GO:0030554	adenyl nucleotide binding	0.0131918	0.145019
GO:0051278	chitin- and beta-glucan-containing cell wall polysaccharide biosynthetic process	0.0131918	0.144026
GO:0000086	G2/M transition of mitotic cell cycle	0.0136683	0.148212
GO:0005816	spindle pole body	0.0137698	0.148304
GO:0016573	histone acetylation	0.0142427	0.152368
GO:0006348	chromatin silencing at telomere	0.0152331	0.161877
GO:0019200	carbohydrate kinase activity	0.0158902	0.167742
GO:0006895	Golgi to endosome transport	0.0158902	0.166638
GO:0004518	nuclease activity	0.0158902	0.165549
GO:0005678	chromatin assembly complex	0.0158902	0.164474
GO:0006113	fermentation	0.0158902	0.163413
GO:0007062	sister chromatid cohesion	0.016022	0.163712
GO:0065008	regulation of biological quality	0.016022	0.16267
GO:0030472	mitotic spindle organization and biogenesis in nucleus	0.0162247	0.163684
GO:0016833	oxo-acid-lyase activity	0.0176777	0.177222
GO:0031578	spindle orientation checkpoint	0.0176777	0.176114
GO:0042176	regulation of protein catabolic process	0.0176777	0.17502
GO:0006491	N-glycan processing	0.0176777	0.17394
GO:0009452	RNA capping	0.0176777	0.172873
GO:0004622	lysophospholipase activity	0.0176777	0.171819
GO:0016614	oxidoreductase activity, acting on CH-OH group of donors	0.0176777	0.170777
GO:0004737	pyruvate decarboxylase activity	0.0176777	0.169749
GO:0016706	oxidoreductase activity, acting on paired donors, with incorporation or reduction of molecular oxygen, 2-oxoglutarate as one donor, and incorporation of one atom each of oxygen into both donors	0.0176777	0.168732
GO:0006624	vacuolar protein processing or maturation	0.0176777	0.167728
GO:0000149	SNARE binding	0.0176777	0.166735
GO:0019323	pentose catabolic process	0.0176777	0.165755
GO:0006813	potassium ion transport	0.0176777	0.164785
GO:0030162	regulation of proteolysis	0.0176777	0.163827
GO:0051053	negative regulation of DNA metabolic process	0.0176777	0.16288
GO:0009308	amine metabolic process	0.0176777	0.161944
GO:0000735	removal of nonhomologous ends	0.0176777	0.161019
GO:0007163	establishment and/or maintenance of cell polarity	0.0176777	0.160104
GO:0004696	glycogen synthase kinase 3 activity	0.0176777	0.159199
GO:0004709	MAP kinase kinase kinase activity	0.0176777	0.158305
GO:0004523	ribonuclease H activity	0.0176777	0.15742
GO:0044426	cell wall part	0.0176777	0.156546
GO:0043167	ion binding	0.0176777	0.155681
GO:0006085	acetyl-CoA biosynthetic process	0.0176777	0.154826
GO:0004708	MAP kinase kinase activity	0.0176777	0.15398
GO:0009898	internal side of plasma membrane	0.0176777	0.153143
GO:0000348	nuclear mRNA branch site recognition	0.0176777	0.152315
GO:0047429	nucleoside-triphosphate diphosphatase activity	0.0176777	0.151496
GO:0043248	proteasome assembly	0.0176777	0.150686
GO:0005822	inner plaque of spindle pole body	0.0176777	0.149884
GO:0009083	branched chain family amino acid catabolic process	0.0176777	0.149091
GO:0035004	phosphoinositide 3-kinase activity	0.0176777	0.148307
GO:0006013	mannose metabolic process	0.0176777	0.14753
GO:0046323	glucose import	0.0176777	0.146762
GO:0005825	half bridge of spindle pole body	0.0176777	0.146001
GO:0016036	cellular response to phosphate starvation	0.0176777	0.145249
GO:0008361	regulation of cell size	0.0186313	0.152299
GO:0005934	bud tip	0.0189125	0.153808
GO:0016301	kinase activity	0.0189815	0.153587
GO:0007064	mitotic sister chromatid cohesion	0.019661	0.158281
GO:0043413	biopolymer glycosylation	0.019661	0.157485
GO:0030467	establishment and/or maintenance of cell polarity (sensu Fungi)	0.0202257	0.161199
GO:0006057	mannoprotein biosynthetic process	0.0209521	0.166158
GO:0016757	transferase activity, transferring glycosyl groups	0.0209521	0.165335
GO:0005543	phospholipid binding	0.0209521	0.164521
GO:0001558	regulation of cell growth	0.0209521	0.163714
GO:0006031	chitin biosynthetic process	0.0209521	0.162916
GO:0031497	chromatin assembly	0.0209521	0.162125
GO:0042244	spore wall assembly	0.0232681	0.179176
GO:0006311	meiotic gene conversion	0.0235139	0.180198
GO:0051726	regulation of cell cycle	0.0235139	0.179335
GO:0009628	response to abiotic stimulus	0.0260126	0.197448
GO:0009651	response to salt stress	0.0267928	0.202406
GO:0005881	cytoplasmic microtubule	0.0267928	0.201452
GO:0030478	actin cap	0.0267928	0.200506
GO:0004468	lysine N-acetyltransferase activity	0.0267928	0.199569
GO:0065004	protein-DNA complex assembly	0.0267928	0.198641
GO:0005199	structural constituent of cell wall	0.0267928	0.197721
GO:0016740	transferase activity	0.0267928	0.19681
GO:0030163	protein catabolic process	0.0267928	0.195907
GO:0015914	phospholipid transport	0.0267928	0.195012
GO:0035091	phosphoinositide binding	0.0280854	0.203491
GO:0000794	condensed nuclear chromosome	0.0280854	0.202571
GO:0008173	RNA methyltransferase activity	0.0283722	0.203717
GO:0005824	outer plaque of spindle pole body	0.0283722	0.202804
GO:0006672	ceramide metabolic process	0.0283722	0.201898
GO:0031106	septin ring organization	0.0283722	0.201001
GO:0003916	DNA topoisomerase activity	0.0283722	0.200112
GO:0016410	N-acyltransferase activity	0.0283722	0.19923
GO:0007130	synaptonemal complex assembly	0.0283722	0.198356
GO:0016861	intramolecular oxidoreductase activity, interconverting aldoses and ketoses	0.0283722	0.19749
GO:0031931	TORC 1 complex	0.0283722	0.196631
GO:0016888	endodeoxyribonuclease activity, producing 5'-phosphomonoesters	0.0283722	0.19578
GO:0004536	deoxyribonuclease activity	0.0283722	0.194936
GO:0042578	phosphoric ester hydrolase activity	0.0283722	0.1941
GO:0042124	1,3-beta-glucanosyltransferase activity	0.0283722	0.19327
GO:0043169	cation binding	0.0283722	0.192448
GO:0009112	nucleobase metabolic process	0.0283722	0.191632
GO:0032297	negative regulation of DNA replication initiation	0.0283722	0.190824
GO:0008296	3'-5'-exodeoxyribonuclease activity	0.0283722	0.190022
GO:0015758	glucose transport	0.0283722	0.189227
GO:0006000	fructose metabolic process	0.0283722	0.188439
GO:0005384	manganese ion transporter activity	0.0283722	0.187657
GO:0008643	carbohydrate transport	0.0283722	0.186881
GO:0005823	central plaque of spindle pole body	0.0283722	0.186112
GO:0015391	nucleobase:cation symporter activity	0.0283722	0.185349
GO:0001400	mating projection base	0.0283722	0.184593
GO:0030491	heteroduplex formation	0.0283722	0.183842
GO:0006269	DNA replication, synthesis of RNA primer	0.0283722	0.183098
GO:0015079	potassium ion transporter activity	0.0283722	0.18236
GO:0006045	N-acetylglucosamine biosynthetic process	0.0283722	0.181627
GO:0000796	condensin complex	0.0283722	0.180901
GO:0051318	G1 phase	0.0283722	0.18018
GO:0030140	trans-Golgi network transport vesicle	0.0283722	0.179465
GO:0044448	cell cortex part	0.0285916	0.180138
GO:0006473	protein amino acid acetylation	0.0289643	0.181768
GO:0000323	lytic vacuole	0.0307428	0.192173
GO:0015405	P-P-bond-hydrolysis-driven transporter activity	0.0325078	0.202412
GO:0016044	membrane organization and biogenesis	0.0325078	0.201625
GO:0035267	NuA4 histone acetyltransferase complex	0.0334095	0.206413
GO:0005802	Golgi trans face	0.0334095	0.205617
GO:0051246	regulation of protein metabolic process	0.0334095	0.204826
GO:0000737	DNA catabolic process, endonucleolytic	0.0334095	0.204041
GO:0006334	nucleosome assembly	0.0334095	0.203262
GO:0007018	microtubule-based movement	0.0334095	0.202489
GO:0040008	regulation of growth	0.0334095	0.201722
GO:0007114	cell budding	0.0335625	0.201881
GO:0000070	mitotic sister chromatid segregation	0.0335959	0.201323
GO:0004672	protein kinase activity	0.0350511	0.209257
GO:0006665	sphingolipid metabolic process	0.0376616	0.224002
GO:0006608	snRNP protein import into nucleus	0.0376616	0.223169
GO:0016887	ATPase activity	0.0390918	0.230787
GO:0006302	double-strand break repair	0.0391122	0.230055
GO:0006970	response to osmotic stress	0.0398195	0.233354
GO:0030384	phosphoinositide metabolic process	0.0407915	0.238175
GO:0045132	meiotic chromosome segregation	0.0407915	0.237305
GO:0005876	spindle microtubule	0.0407915	0.236442
GO:0016846	carbon-sulfur lyase activity	0.0409904	0.236734
GO:0019954	asexual reproduction	0.0409904	0.23588
GO:0030126	COPI vesicle coat	0.0409904	0.235031
GO:0008422	beta-glucosidase activity	0.0409904	0.234189
GO:0046352	disaccharide catabolic process	0.0409904	0.233352
GO:0032774	RNA biosynthetic process	0.0409904	0.232522
GO:0017148	negative regulation of protein biosynthetic process	0.0409904	0.231697
GO:0046856	phosphoinositide dephosphorylation	0.0409904	0.230879
GO:0045041	protein import into mitochondrial intermembrane space	0.0409904	0.230066
GO:0016628	oxidoreductase activity, acting on the CH-CH group of donors, NAD or NADP as acceptor	0.0409904	0.229258
GO:0016810	hydrolase activity, acting on carbon-nitrogen (but not peptide) bonds	0.0409904	0.228457
GO:0031930	mitochondrial signaling pathway	0.0409904	0.227661
GO:0006206	pyrimidine base metabolic process	0.0409904	0.22687
GO:0006376	mRNA splice site selection	0.0409904	0.226085
GO:0046467	membrane lipid biosynthetic process	0.0432572	0.237766
GO:0044238	primary metabolic process	0.0447466	0.245107
GO:0022403	cell cycle phase	0.0467529	0.25522
GO:0003697	single-stranded DNA binding	0.0489218	0.266148
GO:0043162	ubiquitin-dependent protein catabolic process via the multivesicular body pathway	0.0489218	0.265242
GO:0006094	gluconeogenesis	0.0489218	0.264343
GO:0007231	osmosensory signaling pathway	0.0489218	0.26345
GO:0006609	mRNA-binding (hnRNP) protein import into nucleus	0.049295	0.264566
GO:0006997	nuclear organization and biogenesis	0.0548927	0.293621
GO:0051276	chromosome organization and biogenesis	0.0552827	0.294718
GO:0006465	signal peptide processing	0.0552827	0.293735
GO:0043486	histone exchange	0.0552827	0.292759
GO:0006265	DNA topological change	0.0552827	0.29179
GO:0015980	energy derivation by oxidation of organic compounds	0.0552827	0.290827
GO:0043331	response to dsRNA	0.0552827	0.28987
GO:0031410	cytoplasmic vesicle	0.0552827	0.28892
GO:0008142	oxysterol binding	0.0552827	0.287976
GO:0031110	regulation of microtubule polymerization or depolymerization	0.0552827	0.287038
GO:0004620	phospholipase activity	0.0552827	0.286106
GO:0006828	manganese ion transport	0.0552827	0.28518
GO:0000751	cell cycle arrest in response to pheromone	0.0552827	0.28426
GO:0004437	inositol or phosphatidylinositol phosphatase activity	0.0552827	0.283346
GO:0006650	glycerophospholipid metabolic process	0.0552827	0.282438
GO:0009086	methionine biosynthetic process	0.0552827	0.281535
GO:0031146	SCF-dependent proteasomal ubiquitin-dependent protein catabolic process	0.0552827	0.280639
GO:0000164	protein phosphatase type 1 complex	0.0552827	0.279748
GO:0006551	leucine metabolic process	0.0552827	0.278863
GO:0001402	signal transduction during filamentous growth	0.0552827	0.277983
GO:0006998	nuclear membrane organization and biogenesis	0.0552827	0.277109
GO:0030468	establishment of cell polarity (sensu Fungi)	0.0554881	0.277267
GO:0007105	cytokinesis, site selection	0.0557726	0.277817
GO:0051029	rRNA transport	0.0557726	0.276952
GO:0006270	DNA replication initiation	0.0557726	0.276091
GO:0045814	negative regulation of gene expression, epigenetic	0.0577776	0.285131
GO:0007017	microtubule-based process	0.0577776	0.284251
GO:0032989	cellular structure morphogenesis	0.0577776	0.283377
GO:0032506	cytokinetic process	0.0577776	0.282507
GO:0000282	bud site selection	0.0585247	0.285285
GO:0006006	glucose metabolic process	0.0626857	0.304637
GO:0016791	phosphoric monoester hydrolase activity	0.0626857	0.303711
GO:0006409	tRNA export from nucleus	0.0626857	0.302791
GO:0000131	incipient bud site	0.0662635	0.319106
GO:0044463	cell projection part	0.0662635	0.318145
GO:0000109	nucleotide-excision repair complex	0.0673317	0.322302
GO:0019888	protein phosphatase regulator activity	0.0673317	0.321337
GO:0007097	nuclear migration	0.0673317	0.320378
GO:0051031	tRNA transport	0.0700281	0.332217
GO:0000726	non-recombinational repair	0.0700281	0.331231
GO:0005887	integral to plasma membrane	0.0700281	0.330251
GO:0006999	nuclear pore organization and biogenesis	0.0700281	0.329277
GO:0051327	M phase of meiotic cell cycle	0.0707419	0.331655
GO:0019005	SCF ubiquitin ligase complex	0.0710212	0.331988
GO:0007119	budding cell isotropic bud growth	0.0710212	0.331017
GO:0004872	receptor activity	0.0710212	0.330052
GO:0006518	peptide metabolic process	0.0710212	0.329093
GO:0000903	cellular morphogenesis during vegetative growth	0.0710212	0.328139
GO:0045003	double-strand break repair via synthesis-dependent strand annealing	0.0710212	0.32719
GO:0009894	regulation of catabolic process	0.0710212	0.326247
GO:0000920	cell separation during cytokinesis	0.0710212	0.32531
GO:0007531	mating type determination	0.0710212	0.324378
GO:0032161	cleavage apparatus septin structure	0.0710212	0.323451
GO:0000278	mitotic cell cycle	0.0710212	0.322529
GO:0016780	phosphotransferase activity, for other substituted phosphate groups	0.0710212	0.321613
GO:0004190	aspartic-type endopeptidase activity	0.0710212	0.320702
GO:0030127	COPII vesicle coat	0.0710212	0.319796
GO:0030952	establishment and/or maintenance of cytoskeleton polarity	0.0710212	0.318895
GO:0005829	cytosol	0.0732019	0.327764
GO:0006468	protein amino acid phosphorylation	0.073612	0.328677
GO:0006066	alcohol metabolic process	0.077553	0.345306
GO:0009101	glycoprotein biosynthetic process	0.077553	0.344344
GO:0031507	heterochromatin formation	0.077553	0.343388
GO:0000785	chromatin	0.0777916	0.34349
GO:0044464	cell part	0.0809517	0.356456
GO:0045892	negative regulation of transcription, DNA-dependent	0.0818721	0.359515
GO:0030437	sporulation (sensu Fungi)	0.0818896	0.358605
GO:0016310	phosphorylation	0.0818896	0.357622
GO:0006353	transcription termination	0.0879985	0.38325
GO:0031985	Golgi cisterna	0.0879985	0.382206
GO:0005100	Rho GTPase activator activity	0.0879985	0.381167
GO:0006071	glycerol metabolic process	0.0879985	0.380134
GO:0006793	phosphorus metabolic process	0.0879985	0.379107
GO:0007129	synapsis	0.0879985	0.378085
GO:0008250	oligosaccharyl transferase complex	0.0879985	0.377069
GO:0006616	SRP-dependent cotranslational protein targeting to membrane, translocation	0.0879985	0.376058
GO:0051128	regulation of cellular component organization and biogenesis	0.0879985	0.375052
GO:0031109	microtubule polymerization or depolymerization	0.0879985	0.374052
GO:0000087	M phase of mitotic cell cycle	0.0879985	0.373057
GO:0008234	cysteine-type peptidase activity	0.0879985	0.372068
GO:0042787	protein ubiquitination during ubiquitin-dependent protein catabolic process	0.0879985	0.371084
GO:0007050	cell cycle arrest	0.0879985	0.370104
GO:0006038	cell wall chitin biosynthetic process	0.0879985	0.36913
GO:0015031	protein transport	0.0884078	0.369874
GO:0031226	intrinsic to plasma membrane	0.0945415	0.394501
GO:0007117	budding cell bud growth	0.0945415	0.393471
GO:0000123	histone acetyltransferase complex	0.0945415	0.392446
GO:0031577	spindle checkpoint	0.0998597	0.413445
GO:0048590	non-developmental growth	0.0998597	0.412374
GO:0006886	intracellular protein transport	0.0998597	0.411308
GO:0030120	vesicle coat	0.0998597	0.410248
GO:0005937	mating projection	0.0999473	0.409552
GO:0000324	vacuole, cell cycle-correlated morphology	0.103721	0.423928
GO:0007118	budding cell apical bud growth	0.106026	0.432237
GO:0006488	dolichol-linked oligosaccharide biosynthetic process	0.106026	0.431135
GO:0006081	aldehyde metabolic process	0.106026	0.430038
GO:0006882	zinc ion homeostasis	0.106026	0.428946
GO:0000779	condensed chromosome, pericentric region	0.106026	0.42786
GO:0008289	lipid binding	0.106026	0.42678
GO:0045002	double-strand break repair via single-strand annealing	0.106026	0.425705
GO:0007166	cell surface receptor linked signal transduction	0.106026	0.424635
GO:0000097	sulfur amino acid biosynthetic process	0.106026	0.423571
GO:0016944	RNA polymerase II transcription elongation factor activity	0.106026	0.422512
GO:0007039	vacuolar protein catabolic process	0.106026	0.421458
GO:0015672	monovalent inorganic cation transport	0.106026	0.42041
GO:0006037	cell wall chitin metabolic process	0.106026	0.419367
GO:0005815	microtubule organizing center	0.107552	0.42435
GO:0007093	mitotic checkpoint	0.111871	0.440301
GO:0044237	cellular metabolic process	0.11284	0.443021
GO:0007126	meiosis	0.116072	0.454592
GO:0007242	intracellular signaling cascade	0.122534	0.478725
GO:0043332	mating projection tip	0.122534	0.477554
GO:0009408	response to heat	0.124402	0.483649
GO:0043566	structure-specific DNA binding	0.124402	0.482473
GO:0006303	double-strand break repair via nonhomologous end joining	0.124402	0.481302
GO:0031461	cullin-RING ubiquitin ligase complex	0.124931	0.482178
GO:0008599	protein phosphatase type 1 regulator activity	0.124931	0.481014
GO:0003690	double-stranded DNA binding	0.124931	0.479855
GO:0006904	vesicle docking during exocytosis	0.124931	0.478701
GO:0004553	hydrolase activity, hydrolyzing O-glycosyl compounds	0.124931	0.477553
GO:0019752	carboxylic acid metabolic process	0.124931	0.476411
GO:0045941	positive regulation of transcription	0.124931	0.475274
GO:0007004	telomere maintenance via telomerase	0.124931	0.474142
GO:0045182	translation regulator activity	0.124931	0.473016
GO:0004702	receptor signaling protein serine/threonine kinase activity	0.124931	0.471895
GO:0009067	aspartate family amino acid biosynthetic process	0.124931	0.470779
GO:0006116	NADH oxidation	0.124931	0.469669
GO:0005941	unlocalized protein complex	0.124931	0.468564
GO:0008237	metallopeptidase activity	0.124931	0.467464
GO:0008104	protein localization	0.124931	0.466369
GO:0006732	coenzyme metabolic process	0.124931	0.46528
GO:0000161	MAPKKK cascade during osmolarity sensing	0.124931	0.464195
GO:0005938	cell cortex	0.124931	0.463115
GO:0046930	pore complex	0.131986	0.488132
GO:0007001	chromosome organization and biogenesis (sensu Eukaryota)	0.131986	0.487002
GO:0010324	membrane invagination	0.13558	0.499109
GO:0006896	Golgi to vacuole transport	0.137413	0.504691
GO:0050794	regulation of cellular process	0.137413	0.503531
GO:0030864	cortical actin cytoskeleton	0.140644	0.514188
GO:0000922	spindle pole	0.140644	0.513011
GO:0030010	establishment of cell polarity	0.140644	0.51184
GO:0007067	mitosis	0.140644	0.510674
GO:0000780	condensed nuclear chromosome, pericentric region	0.142935	0.517813
GO:0003688	DNA replication origin binding	0.144558	0.522508
GO:0000812	SWR1 complex	0.144558	0.521326
GO:0051248	negative regulation of protein metabolic process	0.144558	0.520149
GO:0015918	sterol transport	0.144558	0.518978
GO:0016776	phosphotransferase activity, phosphate group as acceptor	0.144558	0.517811
GO:0000754	adaptation to pheromone during conjugation with cellular fusion	0.144558	0.51665
GO:0000725	recombinational repair	0.144558	0.515494
GO:0006388	tRNA splicing	0.144558	0.514344
GO:0007533	mating type switching	0.144558	0.513198
GO:0006268	DNA unwinding during replication	0.144558	0.512058
GO:0031306	intrinsic to mitochondrial outer membrane	0.144558	0.510922
GO:0008202	steroid metabolic process	0.144558	0.509792
GO:0005874	microtubule	0.150863	0.530853
GO:0042144	vacuole fusion, non-autophagic	0.150863	0.529684
GO:0003682	chromatin binding	0.150863	0.52852
GO:0006897	endocytosis	0.156592	0.547385
GO:0016570	histone modification	0.163912	0.571721
GO:0000819	sister chromatid segregation	0.164569	0.572757
GO:0030479	actin cortical patch	0.164569	0.571509
GO:0030133	transport vesicle	0.164714	0.570769
GO:0060089	molecular transducer activity	0.164714	0.569531
GO:0008204	ergosterol metabolic process	0.164714	0.568298
GO:0009266	response to temperature stimulus	0.164714	0.567071
GO:0006090	pyruvate metabolic process	0.164714	0.565848
GO:0016023	cytoplasmic membrane-bound vesicle	0.164714	0.564632
GO:0000781	chromosome, telomeric region	0.164767	0.563603
GO:0031228	intrinsic to Golgi membrane	0.164767	0.562396
GO:0030001	metal ion transport	0.164767	0.561194
GO:0046695	SLIK (SAGA-like) complex	0.164767	0.559998
GO:0000245	spliceosome assembly	0.164767	0.558806
GO:0030136	clathrin-coated vesicle	0.164767	0.55762
GO:0048278	vesicle docking	0.164767	0.556439
GO:0004674	protein serine/threonine kinase activity	0.168031	0.56626
GO:0050896	response to stimulus	0.175439	0.58998
GO:0004402	histone acetyltransferase activity	0.178923	0.600429
GO:0006696	ergosterol biosynthetic process	0.178923	0.599168
GO:0042626	ATPase activity, coupled to transmembrane movement of substances	0.178923	0.597912
GO:0006734	NADH metabolic process	0.18543	0.618358
GO:0006520	amino acid metabolic process	0.18543	0.617067
GO:0043285	biopolymer catabolic process	0.18543	0.615782
GO:0008168	methyltransferase activity	0.18543	0.614501
GO:0004520	endodeoxyribonuclease activity	0.18543	0.613227
GO:0043170	macromolecule metabolic process	0.18543	0.611957
GO:0019897	extrinsic to plasma membrane	0.18543	0.610693
GO:0005839	proteasome core complex (sensu Eukaryota)	0.18543	0.609433
GO:0000502	proteasome complex (sensu Eukaryota)	0.18543	0.608179
GO:0006644	phospholipid metabolic process	0.193453	0.633192
GO:0006464	protein modification	0.193453	0.631894
GO:0007052	mitotic spindle organization and biogenesis	0.199016	0.648735
GO:0000139	Golgi membrane	0.206431	0.671533
GO:0003711	transcriptional elongation regulator activity	0.206431	0.670165
GO:0048017	inositol lipid-mediated signaling	0.206431	0.668803
GO:0044440	endosomal part	0.206431	0.667447
GO:0000724	double-strand break repair via homologous recombination	0.206431	0.666096
GO:0005847	mRNA cleavage and polyadenylation specificity factor complex	0.206431	0.66475
GO:0046943	carboxylic acid transporter activity	0.206431	0.66341
GO:0051028	mRNA transport	0.207461	0.665377
GO:0016279	protein-lysine N-methyltransferase activity	0.207592	0.664461
GO:0017171	serine hydrolase activity	0.207592	0.66313
GO:0006995	cellular response to nitrogen starvation	0.207592	0.661803
GO:0031384	regulation of initiation of mating projection growth	0.207592	0.660483
GO:0031314	extrinsic to mitochondrial inner membrane	0.207592	0.659167
GO:0051247	positive regulation of protein metabolic process	0.207592	0.657856
GO:0005261	cation channel activity	0.207592	0.656551
GO:0046686	response to cadmium ion	0.207592	0.655251
GO:0007023	post-chaperonin tubulin folding pathway	0.207592	0.653956
GO:0050000	chromosome localization	0.207592	0.652666
GO:0004439	phosphoinositide 5-phosphatase activity	0.207592	0.651381
GO:0006596	polyamine biosynthetic process	0.207592	0.650102
GO:0015908	fatty acid transport	0.207592	0.648827
GO:0015173	aromatic amino acid transporter activity	0.207592	0.647557
GO:0000166	nucleotide binding	0.207592	0.646292
GO:0046337	phosphatidylethanolamine metabolic process	0.207592	0.645033
GO:0042765	GPI-anchor transamidase complex	0.207592	0.643778
GO:0042542	response to hydrogen peroxide	0.207592	0.642528
GO:0044265	cellular macromolecule catabolic process	0.207592	0.641282
GO:0017076	purine nucleotide binding	0.207592	0.640042
GO:0000347	THO complex	0.207592	0.638806
GO:0000795	synaptonemal complex	0.207592	0.637576
GO:0015077	monovalent inorganic cation transporter activity	0.207592	0.63635
GO:0004730	pseudouridylate synthase activity	0.207592	0.635128
GO:0016642	oxidoreductase activity, acting on the CH-NH2 group of donors, disulfide as acceptor	0.207592	0.633911
GO:0000390	spliceosome disassembly	0.207592	0.632699
GO:0006498	N-terminal protein lipidation	0.207592	0.631492
GO:0018344	protein geranylgeranylation	0.207592	0.630289
GO:0008299	isoprenoid biosynthetic process	0.207592	0.629091
GO:0046982	protein heterodimerization activity	0.207592	0.627897
GO:0015146	pentose transporter activity	0.207592	0.626708
GO:0043633	modification-dependent RNA catabolic process	0.207592	0.625523
GO:0004197	cysteine-type endopeptidase activity	0.207592	0.624343
GO:0000350	generation of catalytic spliceosome for second transesterification step	0.207592	0.623167
GO:0000408	EKC/KEOPS protein complex	0.207592	0.621996
GO:0000813	ESCRT I complex	0.207592	0.620829
GO:0000506	glycosylphosphatidylinositol-N-acetylglucosaminyltransferase (GPI-GnT) complex	0.207592	0.619666
GO:0031207	Sec62/Sec63 complex	0.207592	0.618508
GO:0017183	peptidyl-diphthamide biosynthetic process from peptidyl-histidine	0.207592	0.617354
GO:0042721	mitochondrial inner membrane protein insertion complex	0.207592	0.616204
GO:0016209	antioxidant activity	0.207592	0.615059
GO:0015300	solute:solute antiporter activity	0.207592	0.613918
GO:0018410	peptide or protein carboxyl-terminal blocking	0.207592	0.612781
GO:0001100	negative regulation of exit from mitosis	0.207592	0.611648
GO:0006101	citrate metabolic process	0.207592	0.61052
GO:0000938	GARP complex	0.207592	0.609395
GO:0008409	5'-3' exonuclease activity	0.207592	0.608275
GO:0005315	inorganic phosphate transporter activity	0.207592	0.607159
GO:0000196	MAPKKK cascade during cell wall biogenesis	0.207592	0.606047
GO:0015343	siderophore-iron transporter activity	0.207592	0.604939
GO:0004457	lactate dehydrogenase activity	0.207592	0.603835
GO:0006356	regulation of transcription from RNA polymerase I promoter	0.207592	0.602735
GO:0006769	nicotinamide metabolic process	0.207592	0.60164
GO:0008238	exopeptidase activity	0.207592	0.600548
GO:0008655	pyrimidine salvage	0.207592	0.59946
GO:0009371	positive regulation of transcription by pheromones	0.207592	0.598376
GO:0048468	cell development	0.207592	0.597296
GO:0000059	protein import into nucleus, docking	0.207592	0.596219
GO:0015992	proton transport	0.207592	0.595147
GO:0017056	structural constituent of nuclear pore	0.207592	0.594079
GO:0000417	HIR complex	0.207592	0.593014
GO:0008172	S-methyltransferase activity	0.207592	0.591953
GO:0006592	ornithine biosynthetic process	0.207592	0.590896
GO:0045257	succinate dehydrogenase complex (ubiquinone)	0.207592	0.589843
GO:0044248	cellular catabolic process	0.207592	0.588793
GO:0030118	clathrin coat	0.207592	0.587747
GO:0042577	lipid phosphatase activity	0.207592	0.586705
GO:0000304	response to singlet oxygen	0.207592	0.585667
GO:0030869	RENT complex	0.207592	0.584632
GO:0045021	error-free DNA repair	0.207592	0.583601
GO:0016078	tRNA catabolic process	0.207592	0.582573
GO:0030123	AP-3 adaptor complex	0.207592	0.58155
GO:0005296	L-proline permease activity	0.207592	0.580529
GO:0031326	regulation of cellular biosynthetic process	0.207592	0.579513
GO:0016744	transferase activity, transferring aldehyde or ketonic groups	0.207592	0.5785
GO:0000500	RNA polymerase I upstream activating factor complex	0.207592	0.57749
GO:0040023	establishment of nucleus localization	0.207592	0.576484
GO:0043226	organelle	0.207592	0.575481
GO:0015197	peptide transporter activity	0.207592	0.574482
GO:0005869	dynactin complex	0.207592	0.573487
GO:0050072	m7G(5')pppN diphosphatase activity	0.207592	0.572494
GO:0015606	spermidine transporter activity	0.207592	0.571506
GO:0004806	triacylglycerol lipase activity	0.207592	0.57052
GO:0009109	coenzyme catabolic process	0.207592	0.569538
GO:0005996	monosaccharide metabolic process	0.207592	0.56856
GO:0017022	myosin binding	0.207592	0.567584
GO:0008177	succinate dehydrogenase (ubiquinone) activity	0.207592	0.566613
GO:0031010	ISWI complex	0.207592	0.565644
GO:0030689	Noc complex	0.207592	0.564679
GO:0007188	G-protein signaling, coupled to cAMP nucleotide second messenger	0.207592	0.563717
GO:0017150	tRNA dihydrouridine synthase activity	0.207592	0.562758
GO:0005089	Rho guanyl-nucleotide exchange factor activity	0.207592	0.561803
GO:0016709	oxidoreductase activity, acting on paired donors, with incorporation or reduction of molecular oxygen, NADH or NADPH as one donor, and incorporation of one atom of oxygen	0.207592	0.56085
GO:0000092	mitotic anaphase B	0.207592	0.559901
GO:0046688	response to copper ion	0.207592	0.558956
GO:0016439	tRNA-pseudouridine synthase activity	0.207592	0.558013
GO:0016077	snoRNA catabolic process	0.207592	0.557074
GO:0015883	FAD transport	0.207592	0.556137
GO:0005784	translocon complex	0.207592	0.555204
GO:0016832	aldehyde-lyase activity	0.207592	0.554274
GO:0001401	mitochondrial sorting and assembly machinery complex	0.207592	0.553347
GO:0000772	mating pheromone activity	0.207592	0.552424
GO:0005537	mannose binding	0.207592	0.551503
GO:0008236	serine-type peptidase activity	0.207592	0.550585
GO:0031518	CBF3 complex	0.207592	0.549671
GO:0017069	snRNA binding	0.207592	0.548759
GO:0006501	C-terminal protein lipidation	0.207592	0.547851
GO:0005057	receptor signaling protein activity	0.207592	0.546945
GO:0006827	high affinity iron ion transport	0.207592	0.546042
GO:0030037	actin filament reorganization during cell cycle	0.207592	0.545143
GO:0042710	biofilm formation	0.207592	0.544246
GO:0051261	protein depolymerization	0.207592	0.543353
GO:0008053	mitochondrial fusion	0.207592	0.542462
GO:0015559	multidrug efflux pump activity	0.207592	0.541574
GO:0017137	Rab GTPase binding	0.207592	0.540689
GO:0042910	xenobiotic transporter activity	0.207592	0.539807
GO:0000297	spermine transporter activity	0.207592	0.538928
GO:0005981	regulation of glycogen catabolic process	0.207592	0.538052
GO:0006078	1,6-beta-glucan biosynthetic process	0.207592	0.537178
GO:0019413	acetate biosynthetic process	0.207592	0.536308
GO:0016624	oxidoreductase activity, acting on the aldehyde or oxo group of donors, disulfide as acceptor	0.207592	0.53544
GO:0016653	oxidoreductase activity, acting on NADH or NADPH, heme protein as acceptor	0.207592	0.534575
GO:0017169	CDP-alcohol phosphatidyltransferase activity	0.207592	0.533712
GO:0030071	regulation of mitotic metaphase/anaphase transition	0.207592	0.532853
GO:0015145	monosaccharide transporter activity	0.207592	0.531996
GO:0018065	protein-cofactor linkage	0.207592	0.531142
GO:0006529	asparagine biosynthetic process	0.207592	0.530291
GO:0016774	phosphotransferase activity, carboxyl group as acceptor	0.207592	0.529443
GO:0004521	endoribonuclease activity	0.207592	0.528597
GO:0000752	agglutination during conjugation with cellular fusion	0.207592	0.527754
GO:0044264	cellular polysaccharide metabolic process	0.207592	0.526914
GO:0006562	proline catabolic process	0.207592	0.526076
GO:0031463	Cul3-RING ubiquitin ligase complex	0.207592	0.525241
GO:0015793	glycerol transport	0.207592	0.524408
GO:0000729	DNA double-strand break processing	0.207592	0.523579
GO:0004026	alcohol O-acetyltransferase activity	0.207592	0.522752
GO:0008536	Ran GTPase binding	0.207592	0.521927
GO:0019207	kinase regulator activity	0.207592	0.521105
GO:0000301	retrograde transport, vesicle recycling within Golgi	0.207592	0.520286
GO:0007008	outer mitochondrial membrane organization and biogenesis	0.207592	0.519469
GO:0000313	organellar ribosome	0.207592	0.518655
GO:0006097	glyoxylate cycle	0.207592	0.517843
GO:0015175	neutral amino acid transporter activity	0.207592	0.517034
GO:0008270	zinc ion binding	0.207592	0.516227
GO:0008623	chromatin accessibility complex	0.207592	0.515423
GO:0009251	glucan catabolic process	0.207592	0.514622
GO:0051377	mannose-ethanolamine phosphotransferase activity	0.207592	0.513823
GO:0005787	signal peptidase complex	0.207592	0.513026
GO:0016863	intramolecular oxidoreductase activity, transposing C=C bonds	0.207592	0.512232
GO:0043166	H4/H2A histone acetyltransferase activity	0.207592	0.51144
GO:0019935	cyclic-nucleotide-mediated signaling	0.207592	0.510651
GO:0000916	cytokinesis, contractile ring contraction	0.207592	0.509864
GO:0009268	response to pH	0.207592	0.50908
GO:0005286	basic amino acid permease activity	0.207592	0.508298
GO:0030026	manganese ion homeostasis	0.207592	0.507518
GO:0000815	ESCRT III complex	0.207592	0.506741
GO:0046020	negative regulation of transcription from RNA polymerase II promoter by pheromones	0.207592	0.505966
GO:0019210	kinase inhibitor activity	0.207592	0.505193
GO:0016615	malate dehydrogenase activity	0.207592	0.504423
GO:0005955	calcineurin complex	0.207592	0.503656
GO:0016602	CCAAT-binding factor complex	0.207592	0.50289
GO:0000019	regulation of mitotic recombination	0.207592	0.502127
GO:0019206	nucleoside kinase activity	0.207592	0.501366
GO:0006611	protein export from nucleus	0.210955	0.508718
GO:0044453	nuclear membrane part	0.217766	0.524348
GO:0007165	signal transduction	0.223092	0.536363
GO:0016564	transcriptional repressor activity	0.223092	0.535555
GO:0005622	intracellular	0.223092	0.534749
GO:0016125	sterol metabolic process	0.227667	0.544898
GO:0000124	SAGA complex	0.227667	0.544081
GO:0006629	lipid metabolic process	0.227667	0.543266
GO:0016891	endoribonuclease activity, producing 5'-phosphomonoesters	0.227667	0.542454
GO:0032266	phosphatidylinositol 3-phosphate binding	0.227667	0.541644
GO:0007121	bipolar bud site selection	0.23858	0.566761
GO:0007154	cell communication	0.23858	0.565918
GO:0030029	actin filament-based process	0.23858	0.565077
GO:0016021	integral to membrane	0.240396	0.568532
GO:0008233	peptidase activity	0.24788	0.585364
GO:0006606	protein import into nucleus	0.24788	0.584498
GO:0051168	nuclear export	0.24788	0.583634
GO:0006414	translational elongation	0.249045	0.585514
GO:0031570	DNA integrity checkpoint	0.249045	0.584652
GO:0006643	membrane lipid metabolic process	0.249045	0.583792
GO:0000183	chromatin silencing at rDNA	0.249045	0.582935
GO:0006378	mRNA polyadenylation	0.249045	0.58208
GO:0032508	DNA duplex unwinding	0.249045	0.581228
GO:0008287	protein serine/threonine phosphatase complex	0.249045	0.580378
GO:0000793	condensed chromosome	0.249045	0.579531
GO:0040020	regulation of meiosis	0.249045	0.578686
GO:0046915	transition metal ion transporter activity	0.249045	0.577843
GO:0006796	phosphate metabolic process	0.249045	0.577004
GO:0007266	Rho protein signal transduction	0.249045	0.576166
GO:0017111	nucleoside-triphosphatase activity	0.250502	0.578696
GO:0044260	cellular macromolecule metabolic process	0.252397	0.58223
GO:0000376	RNA splicing, via transesterification reactions with guanosine as nucleophile	0.252397	0.581389
GO:0006089	lactate metabolic process	0.252397	0.58055
GO:0015680	intracellular copper ion transport	0.252397	0.579713
GO:0003993	acid phosphatase activity	0.252397	0.578879
GO:0045254	pyruvate dehydrogenase complex	0.252397	0.578047
GO:0004028	3-chloroallyl aldehyde dehydrogenase activity	0.252397	0.577218
GO:0008194	UDP-glycosyltransferase activity	0.252397	0.576391
GO:0051017	actin filament bundle formation	0.252397	0.575566
GO:0030665	clathrin coated vesicle membrane	0.252397	0.574744
GO:0009749	response to glucose stimulus	0.252397	0.573924
GO:0005342	organic acid transporter activity	0.252397	0.573107
GO:0009982	pseudouridine synthase activity	0.252397	0.572291
GO:0019201	nucleotide kinase activity	0.252397	0.571479
GO:0000509	Rpd3S complex	0.252397	0.570668
GO:0042149	cellular response to glucose starvation	0.252397	0.56986
GO:0017004	cytochrome complex assembly	0.252397	0.569054
GO:0000755	cytogamy	0.252397	0.56825
GO:0015833	peptide transport	0.252397	0.567448
GO:0008283	cell proliferation	0.252397	0.566649
GO:0000051	urea cycle intermediate metabolic process	0.252397	0.565852
GO:0007029	endoplasmic reticulum organization and biogenesis	0.252397	0.565057
GO:0009410	response to xenobiotic stimulus	0.252397	0.564265
GO:0030686	90S preribosome	0.252397	0.563475
GO:0000101	sulfur amino acid transport	0.252397	0.562687
GO:0006336	DNA replication-independent nucleosome assembly	0.252397	0.561901
GO:0003727	single-stranded RNA binding	0.252397	0.561117
GO:0003756	protein disulfide isomerase activity	0.252397	0.560335
GO:0000717	nucleotide-excision repair, DNA duplex unwinding	0.252397	0.559556
GO:0016742	hydroxymethyl-, formyl- and related transferase activity	0.252397	0.558779
GO:0016593	Cdc73/Paf1 complex	0.252397	0.558004
GO:0005548	phospholipid transporter activity	0.252397	0.557231
GO:0033100	NuA3 histone acetyltransferase complex	0.252397	0.55646
GO:0006499	N-terminal protein myristoylation	0.252397	0.555692
GO:0016835	carbon-oxygen lyase activity	0.252397	0.554925
GO:0000188	inactivation of MAPK activity	0.252397	0.554161
GO:0015693	magnesium ion transport	0.252397	0.553399
GO:0000133	polarisome	0.252397	0.552639
GO:0004652	polynucleotide adenylyltransferase activity	0.252397	0.55188
GO:0048284	organelle fusion	0.252397	0.551124
GO:0031669	cellular response to nutrient levels	0.252397	0.550371
GO:0008443	phosphofructokinase activity	0.252397	0.549619
GO:0031902	late endosome membrane	0.252397	0.548869
GO:0004749	ribose phosphate diphosphokinase activity	0.252397	0.548121
GO:0009073	aromatic amino acid family biosynthetic process	0.252397	0.547375
GO:0019541	propionate metabolic process	0.252397	0.546632
GO:0006110	regulation of glycolysis	0.252397	0.54589
GO:0006613	cotranslational protein targeting to membrane	0.252397	0.54515
GO:0000715	nucleotide-excision repair, DNA damage recognition	0.252397	0.544413
GO:0031385	regulation of termination of mating projection growth	0.252397	0.543677
GO:0009064	glutamine family amino acid metabolic process	0.252397	0.542943
GO:0030904	retromer complex	0.252397	0.542211
GO:0006915	apoptosis	0.252397	0.541482
GO:0030482	actin cable	0.252397	0.540754
GO:0046487	glyoxylate metabolic process	0.252397	0.540028
GO:0030688	nucleolar preribosome, small subunit precursor	0.252397	0.539304
GO:0017112	Rab guanyl-nucleotide exchange factor activity	0.252397	0.538582
GO:0032447	protein urmylation	0.252397	0.537862
GO:0018346	protein amino acid prenylation	0.252397	0.537144
GO:0030007	potassium ion homeostasis	0.252397	0.536428
GO:0043254	regulation of protein complex assembly	0.252397	0.535714
GO:0004551	nucleotide diphosphatase activity	0.252397	0.535001
GO:0005507	copper ion binding	0.252397	0.534291
GO:0003906	DNA-(apurinic or apyrimidinic site) lyase activity	0.252397	0.533582
GO:0000146	microfilament motor activity	0.252397	0.532875
GO:0008380	RNA splicing	0.252397	0.53217
GO:0006878	copper ion homeostasis	0.252397	0.531467
GO:0006530	asparagine catabolic process	0.252397	0.530766
GO:0016281	eukaryotic translation initiation factor 4F complex	0.252397	0.530067
GO:0043543	protein amino acid acylation	0.252397	0.52937
GO:0010033	response to organic substance	0.252397	0.528674
GO:0051640	organelle localization	0.252397	0.52798
GO:0043629	ncRNA polyadenylation	0.252397	0.527288
GO:0004467	long-chain-fatty-acid-CoA ligase activity	0.252397	0.526598
GO:0009071	serine family amino acid catabolic process	0.252397	0.52591
GO:0030121	AP-1 adaptor complex	0.252397	0.525223
GO:0004659	prenyltransferase activity	0.252397	0.524538
GO:0006077	1,6-beta-glucan metabolic process	0.252397	0.523855
GO:0016233	telomere capping	0.252397	0.523174
GO:0006020	inositol metabolic process	0.252397	0.522495
GO:0046834	lipid phosphorylation	0.252397	0.521817
GO:0042134	rRNA primary transcript binding	0.252397	0.521141
GO:0006885	regulation of pH	0.252397	0.520467
GO:0000393	spliceosomal conformational changes to generate catalytic conformation	0.252397	0.519794
GO:0006544	glycine metabolic process	0.252397	0.519124
GO:0005279	amino acid-polyamine transporter activity	0.252397	0.518455
GO:0051083	cotranslational protein folding	0.252397	0.517787
GO:0005871	kinesin complex	0.252397	0.517122
GO:0043001	Golgi to plasma membrane protein transport	0.252397	0.516458
GO:0006811	ion transport	0.252397	0.515796
GO:0000099	sulfur amino acid transporter activity	0.252397	0.515136
GO:0042995	cell projection	0.252397	0.514477
GO:0048869	cellular developmental process	0.252397	0.51382
GO:0005885	Arp2/3 protein complex	0.252397	0.513164
GO:0006816	calcium ion transport	0.252397	0.512511
GO:0000033	alpha-1,3-mannosyltransferase activity	0.252397	0.511859
GO:0004448	isocitrate dehydrogenase activity	0.252397	0.511208
GO:0000266	mitochondrial fission	0.252397	0.510559
GO:0001300	chronological cell aging	0.252397	0.509912
GO:0051058	negative regulation of small GTPase mediated signal transduction	0.252397	0.509267
GO:0000707	meiotic DNA recombinase assembly	0.252397	0.508623
GO:0031126	snoRNA 3'-end processing	0.252397	0.507981
GO:0000338	protein deneddylation	0.252397	0.50734
GO:0005753	mitochondrial proton-transporting ATP synthase complex	0.252397	0.506701
GO:0008519	ammonium transporter activity	0.252397	0.506064
GO:0006641	triacylglycerol metabolic process	0.252397	0.505428
GO:0000049	tRNA binding	0.252397	0.504794
GO:0000090	mitotic anaphase	0.252397	0.504161
GO:0009098	leucine biosynthetic process	0.252397	0.50353
GO:0004634	phosphopyruvate hydratase activity	0.252397	0.502901
GO:0004707	MAP kinase activity	0.252397	0.502273
GO:0009396	folic acid and derivative biosynthetic process	0.252397	0.501647
GO:0006725	aromatic compound metabolic process	0.252397	0.501022
GO:0009269	response to desiccation	0.252397	0.500399
GO:0009231	riboflavin biosynthetic process	0.252397	0.499777
GO:0005086	ARF guanyl-nucleotide exchange factor activity	0.252397	0.499157
GO:0006621	protein retention in ER	0.252397	0.498539
GO:0000275	mitochondrial proton-transporting ATP synthase complex, catalytic core F(1)	0.252397	0.497922
GO:0016407	acetyltransferase activity	0.252397	0.497306
GO:0051320	S phase	0.252397	0.496692
GO:0032040	small subunit processome	0.252397	0.49608
GO:0009051	pentose-phosphate shunt, oxidative branch	0.252397	0.495469
GO:0005851	eukaryotic translation initiation factor 2B complex	0.252397	0.49486
GO:0051234	establishment of localization	0.254013	0.497416
GO:0000777	condensed chromosome kinetochore	0.254013	0.496805
GO:0016126	sterol biosynthetic process	0.254013	0.496196
GO:0012505	endomembrane system	0.257557	0.502504
GO:0000267	cell fraction	0.257557	0.50189
GO:0004871	signal transducer activity	0.269583	0.524682
GO:0004843	ubiquitin-specific protease activity	0.270482	0.525791
GO:0006614	SRP-dependent cotranslational protein targeting to membrane	0.270482	0.52515
GO:0006369	transcription termination from RNA polymerase II promoter	0.270482	0.524511
GO:0005975	carbohydrate metabolic process	0.270482	0.523874
GO:0016831	carboxy-lyase activity	0.270482	0.523238
GO:0009267	cellular response to starvation	0.270482	0.522604
GO:0006096	glycolysis	0.270482	0.521971
GO:0046489	phosphoinositide biosynthetic process	0.270482	0.52134
GO:0006505	GPI anchor metabolic process	0.270482	0.52071
GO:0030134	ER to Golgi transport vesicle	0.270482	0.520082
GO:0006406	mRNA export from nucleus	0.271403	0.521225
GO:0043623	cellular protein complex assembly	0.27323	0.524103
GO:0000122	negative regulation of transcription from RNA polymerase II promoter	0.27323	0.523473
GO:0005849	mRNA cleavage factor complex	0.291902	0.558574
GO:0009228	thiamin biosynthetic process	0.291902	0.557905
GO:0016491	oxidoreductase activity	0.291902	0.557237
GO:0031505	chitin- and beta-glucan-containing cell wall organization and biogenesis	0.291902	0.55657
GO:0022607	cellular component assembly	0.291902	0.555905
GO:0019783	small conjugating protein-specific protease activity	0.291902	0.555242
GO:0009063	amino acid catabolic process	0.294678	0.559854
GO:0016237	microautophagy	0.294678	0.559187
GO:0043624	cellular protein complex disassembly	0.294678	0.558522
GO:0046983	protein dimerization activity	0.294678	0.557859
GO:0001323	age-dependent general metabolic decline during chronological cell aging	0.294678	0.557197
GO:0008180	signalosome complex	0.294678	0.556537
GO:0045835	negative regulation of meiosis	0.294678	0.555878
GO:0016272	prefoldin complex	0.294678	0.555221
GO:0015103	inorganic anion transporter activity	0.294678	0.554566
GO:0005979	regulation of glycogen biosynthetic process	0.294678	0.553912
GO:0000014	single-stranded DNA specific endodeoxyribonuclease activity	0.294678	0.55326
GO:0005852	eukaryotic translation initiation factor 3 complex	0.294678	0.552609
GO:0031501	mannosyltransferase complex	0.294678	0.551959
GO:0019209	kinase activator activity	0.294678	0.551311
GO:0015677	copper ion import	0.294678	0.550665
GO:0031383	regulation of mating projection biogenesis	0.294678	0.55002
GO:0006694	steroid biosynthetic process	0.294678	0.549377
GO:0000276	mitochondrial proton-transporting ATP synthase complex, coupling factor F(o)	0.294678	0.548735
GO:0019933	cAMP-mediated signaling	0.294678	0.548095
GO:0019774	proteasome core complex, beta-subunit complex (sensu Eukaryota)	0.294678	0.547456
GO:0007243	protein kinase cascade	0.294678	0.546819
GO:0016973	poly(A)+ mRNA export from nucleus	0.294678	0.546183
GO:0019238	cyclohydrolase activity	0.294678	0.545549
GO:0016755	transferase activity, transferring amino-acyl groups	0.294678	0.544916
GO:0007089	traversing start control point of mitotic cell cycle	0.294678	0.544284
GO:0003777	microtubule motor activity	0.294678	0.543654
GO:0000255	allantoin metabolic process	0.294678	0.543026
GO:0000808	origin recognition complex	0.294678	0.542399
GO:0004022	alcohol dehydrogenase activity	0.294678	0.541773
GO:0006166	purine ribonucleoside salvage	0.294678	0.541149
GO:0005375	copper ion transporter activity	0.294678	0.540526
GO:0016646	oxidoreductase activity, acting on the CH-NH group of donors, NAD or NADP as acceptor	0.294678	0.539905
GO:0016592	Srb-mediator complex	0.294678	0.539285
GO:0009250	glucan biosynthetic process	0.294678	0.538667
GO:0045913	positive regulation of carbohydrate metabolic process	0.294678	0.53805
GO:0016668	oxidoreductase activity, acting on sulfur group of donors, NAD or NADP as acceptor	0.294678	0.537434
GO:0006627	mitochondrial protein processing	0.294678	0.53682
GO:0005385	zinc ion transporter activity	0.294678	0.536207
GO:0004680	casein kinase activity	0.294678	0.535596
GO:0045129	NAD-independent histone deacetylase activity	0.294678	0.534986
GO:0007532	regulation of transcription, mating-type specific	0.294678	0.534377
GO:0048029	monosaccharide binding	0.294678	0.53377
GO:0051049	regulation of transport	0.294678	0.533164
GO:0006768	biotin metabolic process	0.294678	0.532559
GO:0031205	endoplasmic reticulum Sec complex	0.294678	0.531956
GO:0048285	organelle fission	0.294678	0.531354
GO:0007155	cell adhesion	0.294678	0.530754
GO:0000127	transcription factor TFIIIC complex	0.294678	0.530155
GO:0004602	glutathione peroxidase activity	0.294678	0.529557
GO:0006560	proline metabolic process	0.294678	0.528961
GO:0006591	ornithine metabolic process	0.294678	0.528366
GO:0019321	pentose metabolic process	0.294678	0.527772
GO:0043648	dicarboxylic acid metabolic process	0.294678	0.52718
GO:0009113	purine base biosynthetic process	0.294678	0.526589
GO:0006276	plasmid maintenance	0.294678	0.525999
GO:0000727	double-strand break repair via break-induced replication	0.294678	0.525411
GO:0001522	pseudouridine synthesis	0.294678	0.524824
GO:0007109	cytokinesis, completion of separation	0.294678	0.524238
GO:0000009	alpha-1,6-mannosyltransferase activity	0.294678	0.523654
GO:0045116	protein neddylation	0.294678	0.52307
GO:0008641	small protein activating enzyme activity	0.294678	0.522489
GO:0030867	rough endoplasmic reticulum membrane	0.294678	0.521908
GO:0015359	amino acid permease activity	0.294678	0.521329
GO:0005688	snRNP U6	0.294678	0.520751
GO:0006617	SRP-dependent cotranslational protein targeting to membrane, signal sequence recognition	0.294678	0.520174
GO:0016423	tRNA (guanine) methyltransferase activity	0.294678	0.519599
GO:0004067	asparaginase activity	0.294678	0.519025
GO:0000112	nucleotide-excision repair factor 3 complex	0.294678	0.518452
GO:0019795	nonprotein amino acid biosynthetic process	0.294678	0.51788
GO:0015892	siderophore-iron transport	0.294678	0.51731
GO:0016558	protein import into peroxisome matrix	0.294678	0.516741
GO:0019660	glycolytic fermentation	0.294678	0.516173
GO:0008276	protein methyltransferase activity	0.294678	0.515606
GO:0000220	hydrogen ion transporting ATPase V0 domain	0.294678	0.515041
GO:0000159	protein phosphatase type 2A complex	0.294678	0.514477
GO:0008235	metalloexopeptidase activity	0.294678	0.513914
GO:0045039	protein import into mitochondrial inner membrane	0.294678	0.513352
GO:0042555	MCM complex	0.294678	0.512792
GO:0015114	phosphate transporter activity	0.294678	0.512233
GO:0015791	polyol transport	0.294678	0.511675
GO:0018409	peptide or protein amino-terminal blocking	0.294678	0.511118
GO:0051704	multi-organism process	0.294678	0.510562
GO:0030897	HOPS complex	0.294678	0.510008
GO:0000346	transcription export complex	0.294678	0.509455
GO:0005478	intracellular transporter activity	0.294678	0.508903
GO:0051233	spindle midzone	0.294678	0.508352
GO:0016772	transferase activity, transferring phosphorus-containing groups	0.294678	0.507803
GO:0007264	small GTPase mediated signal transduction	0.301004	0.518143
GO:0006355	regulation of transcription, DNA-dependent	0.307244	0.528315
GO:0005099	Ras GTPase activator activity	0.313241	0.538045
GO:0008023	transcription elongation factor complex	0.313241	0.537465
GO:0000152	nuclear ubiquitin ligase complex	0.313241	0.536888
GO:0040007	growth	0.313241	0.536311
GO:0043631	RNA polyadenylation	0.313241	0.535735
GO:0010008	endosome membrane	0.313241	0.535161
GO:0046942	carboxylic acid transport	0.313241	0.534588
GO:0006772	thiamin metabolic process	0.313241	0.534017
GO:0006007	glucose catabolic process	0.313241	0.533446
GO:0019674	NAD metabolic process	0.313241	0.532877
GO:0042724	thiamin and derivative biosynthetic process	0.313241	0.532309
GO:0006405	RNA export from nucleus	0.316152	0.536684
GO:0022413	reproductive process in single-celled organism	0.325042	0.551188
GO:0006944	membrane fusion	0.325042	0.550602
GO:0044431	Golgi apparatus part	0.327313	0.553861
GO:0016485	protein processing	0.3326	0.562211
GO:0000778	condensed nuclear chromosome kinetochore	0.3326	0.561615
GO:0016758	transferase activity, transferring hexosyl groups	0.334437	0.56412
GO:0042393	histone binding	0.334437	0.563523
GO:0043044	ATP-dependent chromatin remodeling	0.334437	0.562928
GO:0006555	methionine metabolic process	0.334437	0.562335
GO:0006506	GPI anchor biosynthetic process	0.334437	0.561742
GO:0006890	retrograde vesicle-mediated transport, Golgi to ER	0.334437	0.561151
GO:0006497	protein amino acid lipidation	0.334437	0.560561
GO:0000437	negative regulation of transcription from RNA polymerase II promoter by carbon catabolites	0.334578	0.560207
GO:0005742	mitochondrial outer membrane translocase complex	0.334578	0.559619
GO:0016723	oxidoreductase activity, oxidizing metal ions, NAD or NADP as acceptor	0.334578	0.559032
GO:0006109	regulation of carbohydrate metabolic process	0.334578	0.558447
GO:0016073	snRNA metabolic process	0.334578	0.557863
GO:0016881	acid-amino acid ligase activity	0.334578	0.55728
GO:0005788	endoplasmic reticulum lumen	0.334578	0.556698
GO:0006528	asparagine metabolic process	0.334578	0.556118
GO:0006760	folic acid and derivative metabolic process	0.334578	0.555538
GO:0042816	vitamin B6 metabolic process	0.334578	0.55496
GO:0009081	branched chain family amino acid metabolic process	0.334578	0.554383
GO:0005884	actin filament	0.334578	0.553808
GO:0042138	meiotic DNA double-strand break formation	0.334578	0.553233
GO:0001405	presequence translocase-associated import motor	0.334578	0.55266
GO:0050658	RNA transport	0.334578	0.552088
GO:0043141	ATP-dependent 5' to 3' DNA helicase activity	0.334578	0.551517
GO:0009409	response to cold	0.334578	0.550947
GO:0006415	translational termination	0.334578	0.550378
GO:0032045	guanyl-nucleotide exchange factor complex	0.334578	0.549811
GO:0019932	second-messenger-mediated signaling	0.334578	0.549245
GO:0000328	lumen of vacuole with cell cycle-correlated morphology	0.334578	0.54868
GO:0001324	age-dependent response to oxidative stress during chronological cell aging	0.334578	0.548116
GO:0030968	unfolded protein response	0.334578	0.547553
GO:0008154	actin polymerization and/or depolymerization	0.334578	0.546992
GO:0009306	protein secretion	0.334578	0.546431
GO:0045912	negative regulation of carbohydrate metabolic process	0.334578	0.545872
GO:0003689	DNA clamp loader activity	0.334578	0.545314
GO:0005097	Rab GTPase activator activity	0.334578	0.544757
GO:0018345	protein palmitoylation	0.334578	0.544201
GO:0009058	biosynthetic process	0.334578	0.543646
GO:0008374	O-acyltransferase activity	0.334578	0.543092
GO:0006855	multidrug transport	0.334578	0.54254
GO:0046019	regulation of transcription from RNA polymerase II promoter by pheromones	0.334578	0.541989
GO:0006874	calcium ion homeostasis	0.334578	0.541438
GO:0015718	monocarboxylic acid transport	0.334578	0.540889
GO:0051183	vitamin transporter activity	0.334578	0.540341
GO:0045934	negative regulation of nucleobase, nucleoside, nucleotide and nucleic acid metabolic process	0.334578	0.539794
GO:0031231	intrinsic to peroxisomal membrane	0.334578	0.539249
GO:0016681	oxidoreductase activity, acting on diphenols and related substances as donors, cytochrome as acceptor	0.334578	0.538704
GO:0030508	thiol-disulfide exchange intermediate activity	0.334578	0.53816
GO:0030015	CCR4-NOT core complex	0.334578	0.537618
GO:0042727	riboflavin and derivative biosynthetic process	0.334578	0.537076
GO:0016413	O-acetyltransferase activity	0.334578	0.536536
GO:0000182	rDNA binding	0.334578	0.535997
GO:0043021	ribonucleoprotein binding	0.334578	0.535459
GO:0046873	metal ion transporter activity	0.334578	0.534922
GO:0019655	glucose catabolic process to ethanol	0.334578	0.534386
GO:0004364	glutathione transferase activity	0.334578	0.533851
GO:0043144	snoRNA processing	0.334578	0.533317
GO:0006730	one-carbon compound metabolic process	0.334578	0.532784
GO:0001671	ATPase stimulator activity	0.334578	0.532252
GO:0008614	pyridoxine metabolic process	0.334578	0.531722
GO:0005980	glycogen catabolic process	0.334578	0.531192
GO:0009092	homoserine metabolic process	0.334578	0.530663
GO:0005724	nuclear telomeric heterochromatin	0.334578	0.530136
GO:0016778	diphosphotransferase activity	0.334578	0.529609
GO:0006620	posttranslational protein targeting to membrane	0.334578	0.529084
GO:0004177	aminopeptidase activity	0.334578	0.52856
GO:0043634	polyadenylation-dependent ncRNA catabolic process	0.334578	0.528036
GO:0008170	N-methyltransferase activity	0.334578	0.527514
GO:0001308	loss of chromatin silencing during replicative cell aging	0.334578	0.526993
GO:0019237	centromeric DNA binding	0.334578	0.526473
GO:0018456	aryl-alcohol dehydrogenase activity	0.334578	0.525953
GO:0015238	drug transporter activity	0.334578	0.525435
GO:0008175	tRNA methyltransferase activity	0.334578	0.524918
GO:0006359	regulation of transcription from RNA polymerase III promoter	0.334578	0.524402
GO:0015071	protein phosphatase type 2C activity	0.334578	0.523887
GO:0004857	enzyme inhibitor activity	0.334578	0.523373
GO:0004428	inositol or phosphatidylinositol kinase activity	0.334578	0.52286
GO:0009435	NAD biosynthetic process	0.334578	0.522347
GO:0046021	regulation of transcription from RNA polymerase II promoter, mitotic	0.334578	0.521836
GO:0019239	deaminase activity	0.334578	0.521326
GO:0019773	proteasome core complex, alpha-subunit complex (sensu Eukaryota)	0.334578	0.520817
GO:0000056	ribosomal small subunit export from nucleus	0.334578	0.520309
GO:0006656	phosphatidylcholine biosynthetic process	0.334578	0.519802
GO:0006123	mitochondrial electron transport, cytochrome c to oxygen	0.334578	0.519296
GO:0000145	exocyst	0.334578	0.518791
GO:0006829	zinc ion transport	0.334578	0.518286
GO:0008535	cytochrome c oxidase complex assembly	0.334578	0.517783
GO:0016563	transcriptional activator activity	0.338126	0.522767
GO:0009719	response to endogenous stimulus	0.348394	0.53812
GO:0005798	Golgi-associated vesicle	0.348394	0.537599
GO:0000041	transition metal ion transport	0.355441	0.547943
GO:0000775	chromosome, pericentric region	0.355441	0.547413
GO:0005625	soluble fraction	0.36415	0.560285
GO:0042175	nuclear envelope-endoplasmic reticulum network	0.368316	0.566148
GO:0008540	proteasome regulatory particle, base subcomplex (sensu Eukaryota)	0.372229	0.571611
GO:0006122	mitochondrial electron transport, ubiquinol to cytochrome c	0.372229	0.571061
GO:0045275	respiratory chain complex III	0.372229	0.570512
GO:0048188	COMPASS complex	0.372229	0.569964
GO:0000407	pre-autophagosomal structure	0.372229	0.569417
GO:0017016	Ras GTPase binding	0.372229	0.568871
GO:0007006	mitochondrial membrane organization and biogenesis	0.372229	0.568326
GO:0007323	peptide pheromone maturation	0.372229	0.567782
GO:0006458	'de novo' protein folding	0.372229	0.567239
GO:0003684	damaged DNA binding	0.372229	0.566698
GO:0031386	protein tag	0.372229	0.566157
GO:0046685	response to arsenic	0.372229	0.565617
GO:0015291	porter activity	0.372229	0.565078
GO:0015891	siderophore transport	0.372229	0.564541
GO:0000151	ubiquitin ligase complex	0.372229	0.564004
GO:0043412	biopolymer modification	0.372229	0.563469
GO:0005775	vacuolar lumen	0.372229	0.562934
GO:0043139	5' to 3' DNA helicase activity	0.372229	0.5624
GO:0006812	cation transport	0.372229	0.561868
GO:0006566	threonine metabolic process	0.372229	0.561336
GO:0019878	lysine biosynthetic process via aminoadipic acid	0.372229	0.560806
GO:0007068	negative regulation of transcription, mitotic	0.372229	0.560276
GO:0030687	nucleolar preribosome, large subunit precursor	0.372229	0.559747
GO:0045935	positive regulation of nucleobase, nucleoside, nucleotide and nucleic acid metabolic process	0.372229	0.55922
GO:0017119	Golgi transport complex	0.372229	0.558693
GO:0005675	holo TFIIH complex	0.372229	0.558168
GO:0043614	multi-eIF complex	0.372229	0.557643
GO:0000221	hydrogen ion transporting ATPase V1 domain	0.372229	0.55712
GO:0008081	phosphoric diester hydrolase activity	0.372229	0.556597
GO:0000158	protein phosphatase type 2A activity	0.372229	0.556075
GO:0017136	NAD-dependent histone deacetylase activity	0.372229	0.555555
GO:0015674	di-, tri-valent inorganic cation transport	0.372229	0.555035
GO:0004312	fatty-acid synthase activity	0.372229	0.554516
GO:0006808	regulation of nitrogen utilization	0.372229	0.553998
GO:0030137	COPI-coated vesicle	0.372229	0.553482
GO:0030915	Smc5-Smc6 complex	0.372229	0.552966
GO:0008541	proteasome regulatory particle, lid subcomplex (sensu Eukaryota)	0.372229	0.552451
GO:0006345	loss of chromatin silencing	0.372229	0.551937
GO:0043233	organelle lumen	0.372229	0.551424
GO:0005677	chromatin silencing complex	0.372229	0.550912
GO:0016409	palmitoyltransferase activity	0.372229	0.550401
GO:0045426	quinone cofactor biosynthetic process	0.372229	0.549891
GO:0016814	hydrolase activity, acting on carbon-nitrogen (but not peptide) bonds, in cyclic amidines	0.372229	0.549382
GO:0016925	protein sumoylation	0.372229	0.548874
GO:0030131	clathrin adaptor complex	0.372229	0.548366
GO:0009607	response to biotic stimulus	0.372229	0.54786
GO:0004860	protein kinase inhibitor activity	0.372229	0.547355
GO:0015939	pantothenate metabolic process	0.372229	0.54685
GO:0031414	N-terminal protein acetyltransferase complex	0.372229	0.546347
GO:0004693	cyclin-dependent protein kinase activity	0.372229	0.545844
GO:0006779	porphyrin biosynthetic process	0.372229	0.545342
GO:0016651	oxidoreductase activity, acting on NADH or NADPH	0.372229	0.544841
GO:0051180	vitamin transport	0.372229	0.544342
GO:0009117	nucleotide metabolic process	0.372229	0.543843
GO:0016481	negative regulation of transcription	0.372229	0.543345
GO:0003824	catalytic activity	0.376206	0.548647
GO:0032940	secretion by cell	0.376206	0.548146
GO:0015082	di-, tri-valent inorganic cation transporter activity	0.376206	0.547645
GO:0006869	lipid transport	0.376206	0.547146
GO:0031301	integral to organelle membrane	0.377439	0.54844
GO:0000910	cytokinesis	0.379846	0.551434
GO:0005794	Golgi apparatus	0.390515	0.566406
GO:0045047	protein targeting to ER	0.396691	0.574842
GO:0005875	microtubule associated complex	0.396691	0.574319
GO:0031227	intrinsic to endoplasmic reticulum membrane	0.396691	0.573798
GO:0006379	mRNA cleavage	0.396691	0.573278
GO:0007096	regulation of exit from mitosis	0.396691	0.572759
GO:0031967	organelle envelope	0.403552	0.582138
GO:0046112	nucleobase biosynthetic process	0.407757	0.587672
GO:0000055	ribosomal large subunit export from nucleus	0.407757	0.587141
GO:0015802	basic amino acid transport	0.407757	0.586611
GO:0006972	hyperosmotic response	0.407757	0.586082
GO:0051181	cofactor transport	0.407757	0.585554
GO:0000128	flocculation	0.407757	0.585027
GO:0005751	mitochondrial respiratory chain complex IV	0.407757	0.584501
GO:0006091	generation of precursor metabolites and energy	0.407757	0.583976
GO:0030295	protein kinase activator activity	0.407757	0.583452
GO:0046474	glycerophospholipid biosynthetic process	0.407757	0.582928
GO:0006474	N-terminal protein amino acid acetylation	0.407757	0.582406
GO:0031324	negative regulation of cellular metabolic process	0.407757	0.581885
GO:0030008	TRAPP complex	0.407757	0.581364
GO:0015179	L-amino acid transporter activity	0.407757	0.580845
GO:0051015	actin filament binding	0.407757	0.580326
GO:0000120	RNA polymerase I transcription factor complex	0.407757	0.579808
GO:0008320	protein carrier activity	0.407757	0.579292
GO:0030681	multimeric ribonuclease P complex	0.407757	0.578776
GO:0009085	lysine biosynthetic process	0.407757	0.578261
GO:0042168	heme metabolic process	0.407757	0.577747
GO:0003709	RNA polymerase III transcription factor activity	0.407757	0.577234
GO:0042026	protein refolding	0.407757	0.576722
GO:0033036	macromolecule localization	0.407757	0.57621
GO:0007007	inner mitochondrial membrane organization and biogenesis	0.407757	0.5757
GO:0006635	fatty acid beta-oxidation	0.407757	0.57519
GO:0042255	ribosome assembly	0.407757	0.574682
GO:0030847	transcription termination from Pol II promoter, RNA polymerase(A)-independent	0.407757	0.574174
GO:0019363	pyridine nucleotide biosynthetic process	0.407757	0.573667
GO:0016788	hydrolase activity, acting on ester bonds	0.407757	0.573162
GO:0042546	cell wall biogenesis	0.407757	0.572657
GO:0031163	metallo-sulfur cluster assembly	0.407757	0.572152
GO:0009072	aromatic amino acid family metabolic process	0.407757	0.571649
GO:0046470	phosphatidylcholine metabolic process	0.407757	0.571147
GO:0042277	peptide binding	0.407757	0.570645
GO:0031965	nuclear membrane	0.407757	0.570145
GO:0000290	deadenylation-dependent decapping	0.407757	0.569645
GO:0000184	mRNA catabolic process, nonsense-mediated decay	0.407757	0.569146
GO:0008379	thioredoxin peroxidase activity	0.407757	0.568648
GO:0042597	periplasmic space	0.407757	0.568151
GO:0016298	lipase activity	0.407757	0.567655
GO:0006067	ethanol metabolic process	0.407757	0.56716
GO:0008134	transcription factor binding	0.407757	0.566665
GO:0008017	microtubule binding	0.407757	0.566172
GO:0035064	methylated histone residue binding	0.407757	0.565679
GO:0018024	histone-lysine N-methyltransferase activity	0.407757	0.565187
GO:0042493	response to drug	0.409537	0.567161
GO:0006887	exocytosis	0.410967	0.568647
GO:0015630	microtubule cytoskeleton	0.416863	0.576305
GO:0000080	G1 phase of mitotic cell cycle	0.416863	0.575806
GO:0016836	hydro-lyase activity	0.416863	0.575307
GO:0008092	cytoskeletal protein binding	0.416863	0.57481
GO:0006139	nucleobase, nucleoside, nucleotide and nucleic acid metabolic process	0.429463	0.591672
GO:0000329	membrane of vacuole with cell cycle-correlated morphology	0.429463	0.591161
GO:0048622	reproductive sporulation	0.429463	0.590651
GO:0005789	endoplasmic reticulum membrane	0.430088	0.591
GO:0031224	intrinsic to membrane	0.430301	0.590784
GO:0005085	guanyl-nucleotide exchange factor activity	0.436691	0.599041
GO:0000177	cytoplasmic exosome (RNase complex)	0.441283	0.60482
GO:0030685	nucleolar preribosome	0.441283	0.6043
GO:0046912	transferase activity, transferring acyl groups, acyl groups converted into alkyl on transfer	0.441283	0.603781
GO:0040001	establishment of mitotic spindle localization	0.441283	0.603263
GO:0030003	cation homeostasis	0.441283	0.602747
GO:0004526	ribonuclease P activity	0.441283	0.602231
GO:0001101	response to acid	0.441283	0.601715
GO:0016226	iron-sulfur cluster assembly	0.441283	0.601201
GO:0000302	response to reactive oxygen species	0.441283	0.600688
GO:0006384	transcription initiation from RNA polymerase III promoter	0.441283	0.600175
GO:0004725	protein tyrosine phosphatase activity	0.441283	0.599663
GO:0006111	regulation of gluconeogenesis	0.441283	0.599153
GO:0004527	exonuclease activity	0.441283	0.598643
GO:0031312	extrinsic to organelle membrane	0.441283	0.598134
GO:0009065	glutamine family amino acid catabolic process	0.441283	0.597626
GO:0006526	arginine biosynthetic process	0.441283	0.597118
GO:0000103	sulfate assimilation	0.441283	0.596612
GO:0000137	Golgi cis cisterna	0.441283	0.596106
GO:0003701	RNA polymerase I transcription factor activity	0.441283	0.595601
GO:0000753	cellular morphogenesis during conjugation with cellular fusion	0.441283	0.595097
GO:0022401	adaptation of signaling pathway	0.441283	0.594594
GO:0000165	MAPKKK cascade	0.441283	0.594092
GO:0004406	H3/H4 histone acetyltransferase activity	0.441283	0.593591
GO:0008415	acyltransferase activity	0.441283	0.59309
GO:0000307	cyclin-dependent protein kinase holoenzyme complex	0.441283	0.592591
GO:0030004	monovalent inorganic cation homeostasis	0.441283	0.592092
GO:0044272	sulfur compound biosynthetic process	0.441283	0.591594
GO:0046933	hydrogen ion transporting ATP synthase activity, rotational mechanism	0.441283	0.591097
GO:0006633	fatty acid biosynthetic process	0.441283	0.590601
GO:0000172	ribonuclease MRP complex	0.441283	0.590105
GO:0016884	carbon-nitrogen ligase activity, with glutamine as amido-N-donor	0.441283	0.58961
GO:0006913	nucleocytoplasmic transport	0.441283	0.589117
GO:0005486	t-SNARE activity	0.441283	0.588624
GO:0003746	translation elongation factor activity	0.441283	0.588131
GO:0008298	intracellular mRNA localization	0.441283	0.58764
GO:0006098	pentose-phosphate shunt	0.441283	0.58715
GO:0006374	nuclear mRNA splicing via U2-type spliceosome	0.441283	0.58666
GO:0005381	iron ion transporter activity	0.441283	0.586171
GO:0007021	tubulin folding	0.441283	0.585683
GO:0006817	phosphate transport	0.441283	0.585196
GO:0005663	DNA replication factor C complex	0.441283	0.584709
GO:0009068	aspartate family amino acid catabolic process	0.441283	0.584224
GO:0030276	clathrin binding	0.441283	0.583739
GO:0030846	transcription termination from Pol II promoter, RNA polymerase(A) coupled	0.441283	0.583255
GO:0006446	regulation of translational initiation	0.441283	0.582772
GO:0015203	polyamine transporter activity	0.441283	0.582289
GO:0016879	ligase activity, forming carbon-nitrogen bonds	0.441283	0.581807
GO:0015174	basic amino acid transporter activity	0.441283	0.581327
GO:0006367	transcription initiation from RNA polymerase II promoter	0.441597	0.58126
GO:0003704	specific RNA polymerase II transcription factor activity	0.441597	0.58078
GO:0006417	regulation of translation	0.441597	0.580302
GO:0008033	tRNA processing	0.456151	0.598932
GO:0006906	vesicle fusion	0.456151	0.598439
GO:0007088	regulation of mitosis	0.456151	0.597947
GO:0019236	response to pheromone	0.456151	0.597456
GO:0030695	GTPase regulator activity	0.456151	0.596965
GO:0007010	cytoskeleton organization and biogenesis	0.456151	0.596476
GO:0019953	sexual reproduction	0.456151	0.595987
GO:0005635	nuclear envelope	0.456684	0.596195
GO:0016197	endosome transport	0.456684	0.595708
GO:0000028	ribosomal small subunit assembly and maintenance	0.472918	0.616379
GO:0043574	peroxisomal transport	0.472918	0.615876
GO:0030503	regulation of cell redox homeostasis	0.472918	0.615373
GO:0030188	chaperone regulator activity	0.472918	0.614871
GO:0045053	protein retention in Golgi	0.472918	0.61437
GO:0000783	nuclear telomere cap complex	0.472918	0.61387
GO:0010035	response to inorganic substance	0.472918	0.61337
GO:0005525	GTP binding	0.472918	0.612871
GO:0006403	RNA localization	0.472918	0.612374
GO:0019843	rRNA binding	0.472918	0.611876
GO:0008301	DNA bending activity	0.472918	0.61138
GO:0005832	chaperonin-containing T-complex	0.472918	0.610885
GO:0051184	cofactor transporter activity	0.472918	0.61039
GO:0015893	drug transport	0.472918	0.609896
GO:0008152	metabolic process	0.472918	0.609403
GO:0000741	karyogamy	0.472918	0.608911
GO:0000243	commitment complex	0.472918	0.60842
GO:0006986	response to unfolded protein	0.472918	0.607929
GO:0004222	metalloendopeptidase activity	0.472918	0.607439
GO:0031123	RNA 3'-end processing	0.472918	0.60695
GO:0042162	telomeric DNA binding	0.472918	0.606462
GO:0009069	serine family amino acid metabolic process	0.472918	0.605974
GO:0019219	regulation of nucleobase, nucleoside, nucleotide and nucleic acid metabolic process	0.472918	0.605487
GO:0046914	transition metal ion binding	0.472918	0.605001
GO:0019395	fatty acid oxidation	0.472918	0.604516
GO:0005744	mitochondrial inner membrane presequence translocase complex	0.472918	0.604032
GO:0009070	serine family amino acid biosynthetic process	0.472918	0.603548
GO:0031011	INO80 complex	0.472918	0.603065
GO:0006450	regulation of translational fidelity	0.472918	0.602583
GO:0016074	snoRNA metabolic process	0.472918	0.602102
GO:0000300	peripheral to membrane of membrane fraction	0.472918	0.601622
GO:0006144	purine base metabolic process	0.472918	0.601142
GO:0000118	histone deacetylase complex	0.475219	0.603585
GO:0030176	integral to endoplasmic reticulum membrane	0.475219	0.603104
GO:0031124	mRNA 3'-end processing	0.475219	0.602624
GO:0005819	spindle	0.475219	0.602145
GO:0006418	tRNA aminoacylation for protein translation	0.475219	0.601667
GO:0006623	protein targeting to vacuole	0.480304	0.607623
GO:0016049	cell growth	0.490884	0.620515
GO:0045893	positive regulation of transcription, DNA-dependent	0.492749	0.622379
GO:0007265	Ras protein signal transduction	0.493878	0.623311
GO:0000002	mitochondrial genome maintenance	0.493878	0.622818
GO:0006164	purine nucleotide biosynthetic process	0.502769	0.633529
GO:0015239	multidrug transporter activity	0.502769	0.633029
GO:0000932	cytoplasmic mRNA processing body	0.502769	0.632529
GO:0006163	purine nucleotide metabolic process	0.502769	0.63203
GO:0000767	cellular morphogenesis during conjugation	0.502769	0.631532
GO:0005782	peroxisomal matrix	0.502769	0.631035
GO:0006825	copper ion transport	0.502769	0.630538
GO:0000508	Rpd3L complex	0.502769	0.630043
GO:0015036	disulfide oxidoreductase activity	0.502769	0.629548
GO:0005978	glycogen biosynthetic process	0.502769	0.629053
GO:0016514	SWI/SNF complex	0.502769	0.62856
GO:0008054	cyclin catabolic process	0.502769	0.628068
GO:0005801	Golgi cis face	0.502769	0.627576
GO:0051087	chaperone binding	0.502769	0.627085
GO:0005665	DNA-directed RNA polymerase II, core complex	0.502769	0.626594
GO:0008028	monocarboxylic acid transporter activity	0.502769	0.626105
GO:0019001	guanyl nucleotide binding	0.502769	0.625616
GO:0009165	nucleotide biosynthetic process	0.502769	0.625128
GO:0009082	branched chain family amino acid biosynthetic process	0.502769	0.624641
GO:0005386	carrier activity	0.502769	0.624154
GO:0030014	CCR4-NOT complex	0.502769	0.623669
GO:0015846	polyamine transport	0.502769	0.623184
GO:0006207	'de novo' pyrimidine base biosynthetic process	0.502769	0.622699
GO:0005686	snRNP U2	0.502769	0.622216
GO:0046394	carboxylic acid biosynthetic process	0.502769	0.621733
GO:0016585	chromatin remodeling complex	0.50507	0.624094
GO:0019538	protein metabolic process	0.529274	0.653495
GO:0006537	glutamate biosynthetic process	0.530936	0.65504
GO:0005689	U12-dependent spliceosome	0.530936	0.654534
GO:0000077	DNA damage checkpoint	0.530936	0.654028
GO:0000176	nuclear exosome (RNase complex)	0.530936	0.653523
GO:0006783	heme biosynthetic process	0.530936	0.653019
GO:0030435	sporulation	0.530936	0.652515
GO:0006612	protein targeting to membrane	0.530936	0.652012
GO:0015171	amino acid transporter activity	0.530936	0.65151
GO:0005826	contractile ring	0.530936	0.651009
GO:0016620	oxidoreductase activity, acting on the aldehyde or oxo group of donors, NAD or NADP as acceptor	0.530936	0.650509
GO:0003755	peptidyl-prolyl cis-trans isomerase activity	0.530936	0.650009
GO:0016050	vesicle organization and biogenesis	0.530936	0.64951
GO:0016789	carboxylic ester hydrolase activity	0.530936	0.649012
GO:0043492	ATPase activity, coupled to movement of substances	0.530936	0.648515
GO:0003779	actin binding	0.530936	0.648018
GO:0046148	pigment biosynthetic process	0.530936	0.647523
GO:0004549	tRNA-specific ribonuclease activity	0.530936	0.647028
GO:0046961	hydrogen ion transporting ATPase activity, rotational mechanism	0.530936	0.646533
GO:0005096	GTPase activator activity	0.530936	0.64604
GO:0006267	pre-replicative complex formation	0.530936	0.645547
GO:0015986	ATP synthesis coupled proton transport	0.530936	0.645055
GO:0042623	ATPase activity, coupled	0.547269	0.664392
GO:0042364	water-soluble vitamin biosynthetic process	0.547269	0.663886
GO:0004812	aminoacyl-tRNA ligase activity	0.547269	0.663382
GO:0008047	enzyme activator activity	0.547269	0.662877
GO:0005774	vacuolar membrane	0.550767	0.666608
GO:0000178	exosome (RNase complex)	0.557513	0.674261
GO:0030154	cell differentiation	0.557513	0.67375
GO:0043284	biopolymer biosynthetic process	0.557513	0.67324
GO:0016471	hydrogen-translocating V-type ATPase complex	0.557513	0.67273
GO:0006119	oxidative phosphorylation	0.557513	0.672221
GO:0006112	energy reserve metabolic process	0.557513	0.671713
GO:0006625	protein targeting to peroxisome	0.557513	0.671206
GO:0009076	histidine family amino acid biosynthetic process	0.557513	0.670699
GO:0008654	phospholipid biosynthetic process	0.557513	0.670193
GO:0006749	glutathione metabolic process	0.557513	0.669688
GO:0030489	processing of 27S pre-rRNA	0.557513	0.669184
GO:0043488	regulation of mRNA stability	0.557513	0.668681
GO:0005275	amine transporter activity	0.557513	0.668178
GO:0016571	histone methylation	0.557513	0.667676
GO:0005844	polysome	0.557513	0.667175
GO:0030488	tRNA methylation	0.557513	0.666674
GO:0005048	signal sequence binding	0.557513	0.666174
GO:0006525	arginine metabolic process	0.557513	0.665675
GO:0000147	actin cortical patch assembly	0.557513	0.665177
GO:0000011	vacuole inheritance	0.557513	0.664679
GO:0005856	cytoskeleton	0.557513	0.664183
GO:0006188	IMP biosynthetic process	0.557513	0.663687
GO:0009066	aspartate family amino acid metabolic process	0.557513	0.663191
GO:0008483	transaminase activity	0.557513	0.662697
GO:0005088	Ras guanyl-nucleotide exchange factor activity	0.557513	0.662203
GO:0003774	motor activity	0.557513	0.66171
GO:0005485	v-SNARE activity	0.557513	0.661218
GO:0000114	G1-specific transcription in mitotic cell cycle	0.557513	0.660726
GO:0044433	cytoplasmic vesicle part	0.557513	0.660235
GO:0005736	DNA-directed RNA polymerase I complex	0.557513	0.659745
GO:0030234	enzyme regulator activity	0.564173	0.66713
GO:0032787	monocarboxylic acid metabolic process	0.564173	0.666636
GO:0043681	protein import into mitochondrion	0.580621	0.685563
GO:0030447	filamentous growth	0.581515	0.68611
GO:0008610	lipid biosynthetic process	0.582591	0.686871
GO:0019725	cell homeostasis	0.582591	0.686363
GO:0000154	rRNA modification	0.582591	0.685856
GO:0007091	mitotic metaphase/anaphase transition	0.582591	0.68535
GO:0006099	tricarboxylic acid cycle	0.582591	0.684845
GO:0019856	pyrimidine base biosynthetic process	0.582591	0.68434
GO:0005656	pre-replicative complex	0.582591	0.683836
GO:0045184	establishment of protein localization	0.582591	0.683333
GO:0006536	glutamate metabolic process	0.582591	0.682831
GO:0010038	response to metal ion	0.582591	0.682329
GO:0005669	transcription factor TFIID complex	0.582591	0.681828
GO:0043283	biopolymer metabolic process	0.582591	0.681328
GO:0004540	ribonuclease activity	0.582591	0.680828
GO:0015629	actin cytoskeleton	0.582591	0.680329
GO:0006073	glucan metabolic process	0.582591	0.679831
GO:0031903	microbody membrane	0.582591	0.679334
GO:0005773	vacuole	0.582591	0.678837
GO:0016763	transferase activity, transferring pentosyl groups	0.582591	0.678342
GO:0008080	N-acetyltransferase activity	0.582591	0.677846
GO:0006352	transcription initiation	0.583297	0.678173
GO:0003924	GTPase activity	0.583297	0.677678
GO:0005624	membrane fraction	0.583297	0.677185
GO:0046907	intracellular transport	0.596176	0.691634
GO:0044437	vacuolar part	0.59661	0.691634
GO:0006888	ER to Golgi vesicle-mediated transport	0.598298	0.693086
GO:0005792	microsome	0.606252	0.701791
GO:0019829	cation-transporting ATPase activity	0.606252	0.701282
GO:0003714	transcription corepressor activity	0.606252	0.700773
GO:0006479	protein amino acid methylation	0.606252	0.700265
GO:0003713	transcription coactivator activity	0.606252	0.699758
GO:0005685	snRNP U1	0.606252	0.699252
GO:0019740	nitrogen utilization	0.606252	0.698746
GO:0005680	anaphase-promoting complex	0.606252	0.698241
GO:0030866	cortical actin cytoskeleton organization and biogenesis	0.606252	0.697737
GO:0016586	RSC complex	0.606252	0.697234
GO:0015698	inorganic anion transport	0.606252	0.696731
GO:0005778	peroxisomal membrane	0.606252	0.696229
GO:0065003	macromolecular complex assembly	0.61214	0.702485
GO:0044432	endoplasmic reticulum part	0.613742	0.703816
GO:0006810	transport	0.622503	0.71335
GO:0030135	coated vesicle	0.627212	0.718229
GO:0030674	protein binding, bridging	0.628578	0.719277
GO:0006100	tricarboxylic acid cycle intermediate metabolic process	0.628578	0.718761
GO:0006826	iron ion transport	0.628578	0.718246
GO:0042147	retrograde transport, endosome to Golgi	0.628578	0.717731
GO:0004003	ATP-dependent DNA helicase activity	0.628578	0.717218
GO:0045324	late endosome to vacuole transport	0.628578	0.716705
GO:0006873	cell ion homeostasis	0.628578	0.716192
GO:0050801	ion homeostasis	0.628578	0.715681
GO:0032507	maintenance of cellular protein localization	0.628578	0.71517
GO:0006875	metal ion homeostasis	0.628578	0.71466
GO:0005666	DNA-directed RNA polymerase III complex	0.628578	0.71415
GO:0001510	RNA methylation	0.628578	0.713642
GO:0006807	nitrogen compound metabolic process	0.628578	0.713134
GO:0051082	unfolded protein binding	0.63324	0.717913
GO:0019866	organelle inner membrane	0.639474	0.724465
GO:0006914	autophagy	0.641826	0.726613
GO:0001403	invasive growth (sensu Saccharomyces)	0.641826	0.726097
GO:0003700	transcription factor activity	0.64506	0.729238
GO:0007049	cell cycle	0.649642	0.733898
GO:0004601	peroxidase activity	0.649642	0.733378
GO:0000175	3'-5'-exoribonuclease activity	0.649642	0.732859
GO:0006790	sulfur metabolic process	0.649642	0.732341
GO:0015631	tubulin binding	0.649642	0.731823
GO:0009636	response to toxin	0.649642	0.731306
GO:0000119	mediator complex	0.649642	0.73079
GO:0045185	maintenance of protein localization	0.649642	0.730275
GO:0016455	RNA polymerase II transcription mediator activity	0.649642	0.72976
GO:0007033	vacuole organization and biogenesis	0.65661	0.737068
GO:0006892	post-Golgi vesicle-mediated transport	0.667889	0.749201
GO:0007124	pseudohyphal growth	0.667889	0.748674
GO:0000776	kinetochore	0.669517	0.749972
GO:0006839	mitochondrial transport	0.669517	0.749445
GO:0009055	electron carrier activity	0.669517	0.748919
GO:0000209	protein polyubiquitination	0.669517	0.748394
GO:0005654	nucleoplasm	0.669517	0.747869
GO:0016462	pyrophosphatase activity	0.669517	0.747346
GO:0006350	transcription	0.669699	0.747026
GO:0005667	transcription factor complex	0.680273	0.758291
GO:0005681	spliceosome	0.682968	0.760762
GO:0046916	transition metal ion homeostasis	0.682968	0.760231
GO:0044255	cellular lipid metabolic process	0.688268	0.765596
GO:0000096	sulfur amino acid metabolic process	0.688268	0.765062
GO:0009108	coenzyme biosynthetic process	0.688268	0.764529
GO:0042775	organelle ATP synthesis coupled electron transport	0.688268	0.763997
GO:0016579	protein deubiquitination	0.688268	0.763465
GO:0051231	spindle elongation	0.688268	0.762934
GO:0044262	cellular carbohydrate metabolic process	0.688268	0.762404
GO:0042274	ribosomal small subunit biogenesis and assembly	0.688268	0.761874
GO:0006513	protein monoubiquitination	0.688268	0.761346
GO:0005838	proteasome regulatory particle (sensu Eukaryota)	0.688268	0.760818
GO:0008652	amino acid biosynthetic process	0.688268	0.76029
GO:0005840	ribosome	0.689633	0.761271
GO:0008094	DNA-dependent ATPase activity	0.695798	0.767545
GO:0006891	intra-Golgi vesicle-mediated transport	0.70596	0.778215
GO:0030150	protein import into mitochondrial matrix	0.70596	0.777678
GO:0006323	DNA packaging	0.70596	0.777141
GO:0042645	mitochondrial nucleoid	0.70596	0.776604
GO:0005746	mitochondrial electron transport chain	0.70596	0.776069
GO:0005770	late endosome	0.70596	0.775534
GO:0005740	mitochondrial envelope	0.708199	0.777458
GO:0006461	protein complex assembly	0.720175	0.790062
GO:0006401	RNA catabolic process	0.720175	0.789518
GO:0007035	vacuolar acidification	0.722651	0.791688
GO:0005083	small GTPase regulator activity	0.722651	0.791144
GO:0005743	mitochondrial inner membrane	0.724377	0.79249
GO:0030036	actin cytoskeleton organization and biogenesis	0.725239	0.792888
GO:0045944	positive regulation of transcription from RNA polymerase II promoter	0.729893	0.797429
GO:0043565	sequence-specific DNA binding	0.731737	0.798897
GO:0008408	3'-5' exonuclease activity	0.738398	0.805617
GO:0016575	histone deacetylation	0.738398	0.805066
GO:0048311	mitochondrion distribution	0.738398	0.804516
GO:0005977	glycogen metabolic process	0.738398	0.803967
GO:0016896	exoribonuclease activity, producing 5'-phosphomonoesters	0.738398	0.803418
GO:0000288	mRNA catabolic process, deadenylation-dependent decay	0.738398	0.80287
GO:0004721	phosphoprotein phosphatase activity	0.738398	0.802322
GO:0016787	hydrolase activity	0.738398	0.801776
GO:0000784	nuclear chromosome, telomeric region	0.738398	0.80123
GO:0006626	protein targeting to mitochondrion	0.742892	0.805558
GO:0005484	SNAP receptor activity	0.753255	0.81624
GO:0019213	deacetylase activity	0.753255	0.815685
GO:0030005	di-, tri-valent inorganic cation homeostasis	0.753649	0.815558
GO:0000749	response to pheromone during conjugation with cellular fusion	0.764018	0.826217
GO:0022618	protein-RNA complex assembly	0.764018	0.825657
GO:0000750	pheromone-dependent signal transduction during conjugation with cellular fusion	0.767272	0.828612
GO:0046540	U4/U6 x U5 tri-snRNP complex	0.767272	0.828051
GO:0008757	S-adenosylmethionine-dependent methyltransferase activity	0.767272	0.82749
GO:0005777	peroxisome	0.767272	0.826931
GO:0006476	protein amino acid deacetylation	0.767272	0.826372
GO:0006368	RNA elongation from RNA polymerase II promoter	0.774007	0.833063
GO:0016071	mRNA metabolic process	0.774007	0.832501
GO:0031202	RNA splicing factor activity, transesterification mechanism	0.774007	0.83194
GO:0006457	protein folding	0.774337	0.831734
GO:0000054	ribosome export from nucleus	0.780495	0.837784
GO:0005758	mitochondrial intermembrane space	0.780495	0.83722
GO:0003743	translation initiation factor activity	0.780495	0.836657
GO:0016765	transferase activity, transferring alkyl or aryl (other than methyl) groups	0.780495	0.836095
GO:0044439	peroxisomal part	0.780495	0.835533
GO:0007186	G-protein coupled receptor protein signaling pathway	0.780495	0.834972
GO:0045449	regulation of transcription	0.783626	0.83776
GO:0007059	chromosome segregation	0.792885	0.847091
GO:0016616	oxidoreductase activity, acting on the CH-OH group of donors, NAD or NADP as acceptor	0.792885	0.846523
GO:0006865	amino acid transport	0.79297	0.846047
GO:0006879	iron ion homeostasis	0.79297	0.845481
GO:0030515	snoRNA binding	0.79297	0.844915
GO:0009084	glutamine family amino acid biosynthetic process	0.79297	0.844351
GO:0004004	ATP-dependent RNA helicase activity	0.79297	0.843787
GO:0031090	organelle membrane	0.800167	0.850878
GO:0048193	Golgi vesicle transport	0.800783	0.850966
GO:0006979	response to oxidative stress	0.801794	0.851472
GO:0004842	ubiquitin-protein ligase activity	0.801794	0.850906
GO:0006402	mRNA catabolic process	0.801794	0.850339
GO:0006354	RNA elongation	0.801794	0.849774
GO:0051170	nuclear import	0.804738	0.852327
GO:0004722	protein serine/threonine phosphatase activity	0.804738	0.851761
GO:0006470	protein amino acid dephosphorylation	0.804738	0.851196
GO:0006118	electron transport	0.804738	0.850632
GO:0008186	RNA-dependent ATPase activity	0.804738	0.850068
GO:0005811	lipid particle	0.804738	0.849505
GO:0019898	extrinsic to membrane	0.804738	0.848943
GO:0015837	amine transport	0.804738	0.848381
GO:0006800	oxygen and reactive oxygen species metabolic process	0.810363	0.853746
GO:0005215	transporter activity	0.812633	0.855573
GO:0016311	dephosphorylation	0.81584	0.858382
GO:0031970	organelle envelope lumen	0.81584	0.857816
GO:0006893	Golgi to plasma membrane transport	0.81584	0.857251
GO:0004407	histone deacetylase activity	0.81584	0.856686
GO:0006360	transcription from RNA polymerase I promoter	0.826314	0.867112
GO:0019787	small conjugating protein ligase activity	0.826518	0.866756
GO:0043161	proteasomal ubiquitin-dependent protein catabolic process	0.834124	0.874158
GO:0008639	small protein conjugating enzyme activity	0.834124	0.873583
GO:0000747	conjugation with cellular fusion	0.834124	0.87301
GO:0005763	mitochondrial small ribosomal subunit	0.836194	0.874601
GO:0055029	nuclear DNA-directed RNA polymerase complex	0.836194	0.874028
GO:0016567	protein ubiquitination	0.841429	0.878924
GO:0030433	ER-associated protein catabolic process	0.845514	0.882612
GO:0003729	mRNA binding	0.845514	0.882035
GO:0006631	fatty acid metabolic process	0.845514	0.881458
GO:0031980	mitochondrial lumen	0.848442	0.883933
GO:0006338	chromatin remodeling	0.848442	0.883355
GO:0003712	transcription cofactor activity	0.854306	0.888879
GO:0016070	RNA metabolic process	0.854306	0.8883
GO:0045333	cellular respiration	0.855173	0.888622
GO:0003899	DNA-directed RNA polymerase activity	0.862599	0.895754
GO:0006515	misfolded or incompletely synthesized protein catabolic process	0.862599	0.895171
GO:0016568	chromatin modification	0.867826	0.900009
GO:0005768	endosome	0.873765	0.90558
GO:0007005	mitochondrion organization and biogenesis	0.873765	0.904992
GO:0006383	transcription from RNA polymerase III promoter	0.877802	0.908582
GO:0017038	protein import	0.877802	0.907992
GO:0008026	ATP-dependent helicase activity	0.877802	0.907403
GO:0000027	ribosomal large subunit assembly and maintenance	0.884763	0.914006
GO:0048308	organelle inheritance	0.884763	0.913414
GO:0007031	peroxisome organization and biogenesis	0.884763	0.912823
GO:0008135	translation factor activity, nucleic acid binding	0.891328	0.919002
GO:0016811	hydrolase activity, acting on carbon-nitrogen (but not peptide) bonds, in linear amides	0.891328	0.918408
GO:0006413	translational initiation	0.897522	0.924192
GO:0031968	organelle outer membrane	0.904539	0.930817
GO:0005684	U2-dependent spliceosome	0.908873	0.934673
GO:0030490	processing of 20S pre-rRNA	0.908873	0.934071
GO:0005762	mitochondrial large ribosomal subunit	0.908873	0.933469
GO:0003724	RNA helicase activity	0.908873	0.932868
GO:0009451	RNA modification	0.908873	0.932268
GO:0005741	mitochondrial outer membrane	0.913139	0.936041
GO:0015078	hydrogen ion transporter activity	0.91407	0.936393
GO:0009060	aerobic respiration	0.92101	0.942897
GO:0003702	RNA polymerase II transcription factor activity	0.922235	0.943545
GO:0006400	tRNA modification	0.923595	0.94433
GO:0016072	rRNA metabolic process	0.92469	0.944844
GO:0044455	mitochondrial membrane part	0.92469	0.944239
GO:0006399	tRNA metabolic process	0.927955	0.946966
GO:0006605	protein targeting	0.933511	0.952026
GO:0015934	large ribosomal subunit	0.934787	0.952718
GO:0004175	endopeptidase activity	0.935947	0.95329
GO:0007034	vacuolar transport	0.93706	0.953815
GO:0008565	protein transporter activity	0.939605	0.955794
GO:0032446	protein modification by small protein conjugation	0.939605	0.955185
GO:0016779	nucleotidyltransferase activity	0.939605	0.954576
GO:0042257	ribosomal subunit assembly	0.939605	0.953968
GO:0006512	ubiquitin cycle	0.946308	0.960163
GO:0006396	RNA processing	0.948829	0.962108
GO:0005759	mitochondrial matrix	0.95127	0.963969
GO:0044451	nucleoplasm part	0.951403	0.963492
GO:0005732	small nucleolar ribonucleoprotein complex	0.95227	0.963758
GO:0006511	ubiquitin-dependent protein catabolic process	0.953599	0.96449
GO:0030532	small nuclear ribonucleoprotein complex	0.96	0.970349
GO:0007015	actin filament organization	0.96	0.969734
GO:0015935	small ribosomal subunit	0.964447	0.973609
GO:0019941	modification-dependent protein catabolic process	0.966482	0.975046
GO:0016251	general RNA polymerase II transcription factor activity	0.966482	0.974429
GO:0042273	ribosomal large subunit biogenesis and assembly	0.970211	0.97757
GO:0016282	eukaryotic 43S preinitiation complex	0.979095	0.985898
GO:0016591	DNA-directed RNA polymerase II, holoenzyme	0.979095	0.985276
GO:0009987	cellular process	0.981127	0.986698
GO:0000377	RNA splicing, via transesterification reactions with bulged adenosine as nucleophile	0.981425	0.986375
GO:0006397	mRNA processing	0.986109	0.990458
GO:0000398	nuclear mRNA splicing, via spliceosome	0.986179	0.989905
GO:0005730	nucleolus	0.987518	0.990625
GO:0006365	35S primary transcript processing	0.987722	0.990207
GO:0006351	transcription, DNA-dependent	0.988095	0.989959
GO:0005761	mitochondrial ribosome	0.988428	0.98967
GO:0005830	cytosolic ribosome (sensu Eukaryota)	0.991448	0.99207
GO:0044452	nucleolar part	0.992797	0.992797

## Sheet: ermineJ_GSR
ID	Name	GSR Pval	GSR CorrectedPvalue
GO:0007131	meiotic recombination	1e-12	1.594e-09
GO:0007062	sister chromatid cohesion	1e-12	7.97e-10
GO:0007127	meiosis I	1e-12	5.313e-10
GO:0005354	galactose transporter activity	1e-12	3.985e-10
GO:0006273	lagging strand elongation	1e-12	3.188e-10
GO:0030036	actin cytoskeleton organization and biogenesis	1e-12	2.657e-10
GO:0006665	sphingolipid metabolic process	1e-12	2.277e-10
GO:0043601	nuclear replisome	1e-12	1.992e-10
GO:0006139	nucleobase, nucleoside, nucleotide and nucleic acid metabolic process	1e-12	1.771e-10
GO:0030864	cortical actin cytoskeleton	1e-12	1.594e-10
GO:0005625	soluble fraction	1e-12	1.449e-10
GO:0000323	lytic vacuole	1e-12	1.328e-10
GO:0005816	spindle pole body	1e-12	1.226e-10
GO:0044464	cell part	1e-12	1.139e-10
GO:0005200	structural constituent of cytoskeleton	1e-12	1.063e-10
GO:0000786	nucleosome	1e-12	9.962e-11
GO:0003678	DNA helicase activity	1e-12	9.376e-11
GO:0045005	maintenance of fidelity during DNA-dependent DNA replication	1e-12	8.856e-11
GO:0016301	kinase activity	1e-12	8.389e-11
GO:0000819	sister chromatid segregation	1e-12	7.97e-11
GO:0007059	chromosome segregation	1e-12	7.59e-11
GO:0005694	chromosome	1e-12	7.245e-11
GO:0019887	protein kinase regulator activity	1e-12	6.93e-11
GO:0005935	bud neck	1e-12	6.642e-11
GO:0006312	mitotic recombination	1e-12	6.376e-11
GO:0051329	interphase of mitotic cell cycle	1e-12	6.131e-11
GO:0000082	G1/S transition of mitotic cell cycle	1e-12	5.904e-11
GO:0005618	cell wall	1e-12	5.693e-11
GO:0006325	establishment and/or maintenance of chromatin architecture	1e-12	5.497e-11
GO:0022403	cell cycle phase	1e-12	5.313e-11
GO:0045892	negative regulation of transcription, DNA-dependent	1e-12	5.142e-11
GO:0035091	phosphoinositide binding	1e-12	4.981e-11
GO:0000780	condensed nuclear chromosome, pericentric region	1e-12	4.83e-11
GO:0044454	nuclear chromosome part	1e-12	4.688e-11
GO:0030384	phosphoinositide metabolic process	1e-12	4.554e-11
GO:0030261	chromosome condensation	1e-12	4.428e-11
GO:0005815	microtubule organizing center	1e-12	4.308e-11
GO:0044463	cell projection part	1e-12	4.195e-11
GO:0030148	sphingolipid biosynthetic process	1e-12	4.087e-11
GO:0007020	microtubule nucleation	1e-12	3.985e-11
GO:0000030	mannosyltransferase activity	1e-12	3.888e-11
GO:0000083	G1/S-specific transcription in mitotic cell cycle	1e-12	3.795e-11
GO:0000074	regulation of progression through cell cycle	1e-12	3.707e-11
GO:0003887	DNA-directed DNA polymerase activity	1e-12	3.623e-11
GO:0045132	meiotic chromosome segregation	1e-12	3.542e-11
GO:0000282	bud site selection	1e-12	3.465e-11
GO:0000922	spindle pole	1e-12	3.391e-11
GO:0006493	protein amino acid O-linked glycosylation	1e-12	3.321e-11
GO:0006355	regulation of transcription, DNA-dependent	1e-12	3.253e-11
GO:0006487	protein amino acid N-linked glycosylation	1e-12	3.188e-11
GO:0007121	bipolar bud site selection	1e-12	3.125e-11
GO:0006271	DNA strand elongation during DNA replication	1e-12	3.065e-11
GO:0012505	endomembrane system	1e-12	3.008e-11
GO:0006301	postreplication repair	1e-12	2.952e-11
GO:0016887	ATPase activity	1e-12	2.898e-11
GO:0005937	mating projection	1e-12	2.846e-11
GO:0006970	response to osmotic stress	1e-12	2.796e-11
GO:0006333	chromatin assembly or disassembly	1e-12	2.748e-11
GO:0006486	protein amino acid glycosylation	1e-12	2.702e-11
GO:0006310	DNA recombination	1e-12	2.657e-11
GO:0000411	positive regulation of transcription by galactose	1e-12	2.613e-11
GO:0005829	cytosol	1e-12	2.571e-11
GO:0007103	spindle pole body duplication in nuclear envelope	1e-12	2.53e-11
GO:0004672	protein kinase activity	1e-12	2.491e-11
GO:0006272	leading strand elongation	1e-12	2.452e-11
GO:0044450	microtubule organizing center part	1e-12	2.415e-11
GO:0008645	hexose transport	1e-12	2.379e-11
GO:0006348	chromatin silencing at telomere	1e-12	2.344e-11
GO:0000267	cell fraction	1e-12	2.31e-11
GO:0016563	transcriptional activator activity	1e-12	2.277e-11
GO:0006302	double-strand break repair	1e-12	2.245e-11
GO:0006888	ER to Golgi vesicle-mediated transport	1e-12	2.214e-11
GO:0006298	mismatch repair	1e-12	2.184e-11
GO:0010324	membrane invagination	1e-12	2.154e-11
GO:0000794	condensed nuclear chromosome	1e-12	2.125e-11
GO:0035251	UDP-glucosyltransferase activity	1e-12	2.097e-11
GO:0016021	integral to membrane	1e-12	2.07e-11
GO:0005934	bud tip	1e-12	2.044e-11
GO:0030479	actin cortical patch	1e-12	2.018e-11
GO:0006289	nucleotide-excision repair	1e-12	1.992e-11
GO:0000777	condensed chromosome kinetochore	1e-12	1.968e-11
GO:0006605	protein targeting	1e-12	1.944e-11
GO:0007346	regulation of progression through mitotic cell cycle	1e-12	1.92e-11
GO:0017111	nucleoside-triphosphatase activity	1e-12	1.898e-11
GO:0031090	organelle membrane	1e-12	1.875e-11
GO:0005876	spindle microtubule	1e-12	1.853e-11
GO:0015926	glucosidase activity	1e-12	1.832e-11
GO:0030468	establishment of cell polarity (sensu Fungi)	1e-12	1.811e-11
GO:0009277	chitin- and beta-glucan-containing cell wall	1e-12	1.791e-11
GO:0030010	establishment of cell polarity	1e-12	1.771e-11
GO:0016570	histone modification	1e-12	1.752e-11
GO:0006012	galactose metabolic process	1e-12	1.733e-11
GO:0000075	cell cycle checkpoint	1e-12	1.714e-11
GO:0006281	DNA repair	1e-12	1.696e-11
GO:0046467	membrane lipid biosynthetic process	1e-12	1.678e-11
GO:0030472	mitotic spindle organization and biogenesis in nucleus	1e-12	1.66e-11
GO:0000228	nuclear chromosome	1e-12	1.643e-11
GO:0044448	cell cortex part	1e-12	1.627e-11
GO:0007126	meiosis	1e-12	1.61e-11
GO:0000324	vacuole, cell cycle-correlated morphology	1e-12	1.594e-11
GO:0000902	cell morphogenesis	1e-12	1.578e-11
GO:0007067	mitosis	1e-12	1.563e-11
GO:0030467	establishment and/or maintenance of cell polarity (sensu Fungi)	1e-12	1.548e-11
GO:0030427	site of polarized growth	1e-12	1.533e-11
GO:0030474	spindle pole body duplication	1e-12	1.518e-11
GO:0019318	hexose metabolic process	1e-12	1.504e-11
GO:0006261	DNA-dependent DNA replication	1e-12	1.49e-11
GO:0007114	cell budding	1e-12	1.476e-11
GO:0000070	mitotic sister chromatid segregation	1e-12	1.462e-11
GO:0016566	specific transcriptional repressor activity	1e-12	1.449e-11
GO:0007047	cell wall organization and biogenesis	1e-12	1.436e-11
GO:0006897	endocytosis	1e-12	1.423e-11
GO:0030473	nuclear migration, microtubule-mediated	1e-12	1.411e-11
GO:0050896	response to stimulus	1e-12	1.398e-11
GO:0015149	hexose transporter activity	1e-12	1.386e-11
GO:0030437	sporulation (sensu Fungi)	1e-12	1.374e-11
GO:0031224	intrinsic to membrane	1e-12	1.362e-11
GO:0006468	protein amino acid phosphorylation	1e-12	1.351e-11
GO:0007064	mitotic sister chromatid cohesion	1e-12	1.339e-11
GO:0000722	telomere maintenance via recombination	1e-12	1.328e-11
GO:0030466	chromatin silencing at silent mating-type cassette	1e-12	1.317e-11
GO:0000084	S phase of mitotic cell cycle	1e-12	1.307e-11
GO:0044459	plasma membrane part	1e-12	1.296e-11
GO:0006260	DNA replication	1e-12	1.285e-11
GO:0007001	chromosome organization and biogenesis (sensu Eukaryota)	1e-12	1.275e-11
GO:0016773	phosphotransferase activity, alcohol group as acceptor	1e-12	1.265e-11
GO:0016310	phosphorylation	1e-12	1.255e-11
GO:0006342	chromatin silencing	1e-12	1.245e-11
GO:0000226	microtubule cytoskeleton organization and biogenesis	1e-12	1.236e-11
GO:0051327	M phase of meiotic cell cycle	1e-12	1.226e-11
GO:0005933	bud	1e-12	1.217e-11
GO:0006974	response to DNA damage stimulus	1e-12	1.208e-11
GO:0044431	Golgi apparatus part	1e-12	1.198e-11
GO:0000079	regulation of cyclin-dependent protein kinase activity	1e-12	1.19e-11
GO:0045229	external encapsulating structure organization and biogenesis	1e-12	1.181e-11
GO:0000790	nuclear chromatin	1e-12	1.172e-11
GO:0005355	glucose transporter activity	1e-12	1.164e-11
GO:0000778	condensed nuclear chromosome kinetochore	1e-12	1.155e-11
GO:0005940	septin ring	1e-12	1.147e-11
GO:0016585	chromatin remodeling complex	1e-12	1.139e-11
GO:0005657	replication fork	1e-12	1.13e-11
GO:0044427	chromosomal part	1e-12	1.123e-11
GO:0042493	response to drug	1e-12	1.115e-11
GO:0016538	cyclin-dependent protein kinase regulator activity	1e-12	1.107e-11
GO:0005576	extracellular region	1e-12	1.099e-11
GO:0044430	cytoskeletal part	1e-12	1.092e-11
GO:0006338	chromatin remodeling	1e-12	1.084e-11
GO:0045859	regulation of protein kinase activity	1e-12	1.077e-11
GO:0000122	negative regulation of transcription from RNA polymerase II promoter	1e-12	1.07e-11
GO:0007120	axial bud site selection	1e-12	1.063e-11
GO:0045893	positive regulation of transcription, DNA-dependent	1e-12	1.056e-11
GO:0016564	transcriptional repressor activity	0.001	0.0104868
GO:0065008	regulation of biological quality	0.001	0.0104183
GO:0044432	endoplasmic reticulum part	0.001	0.0103506
GO:0042244	spore wall assembly	0.001	0.0102839
GO:0007052	mitotic spindle organization and biogenesis	0.001	0.0102179
GO:0042175	nuclear envelope-endoplasmic reticulum network	0.001	0.0101529
GO:0006279	premeiotic DNA synthesis	0.001	0.0100886
GO:0004169	dolichyl-phosphate-mannose-protein mannosyltransferase activity	0.001	0.0100252
GO:0044453	nuclear membrane part	0.001	0.009963
GO:0006887	exocytosis	0.001	0.009901
GO:0009628	response to abiotic stimulus	0.001	0.00984
GO:0005774	vacuolar membrane	0.001	0.009779
GO:0006284	base-excision repair	0.001	0.00972
GO:0016868	intramolecular transferase activity, phosphotransferases	0.001	0.009661
GO:0008361	regulation of cell size	0.001	0.009602
GO:0006810	transport	0.001	0.009545
GO:0043332	mating projection tip	0.001	0.009488
GO:0007569	cell aging	0.001	0.009432
GO:0016568	chromatin modification	0.001	0.009376
GO:0007076	mitotic chromosome condensation	0.001	0.009322
GO:0000018	regulation of DNA recombination	0.001	0.009267
GO:0004386	helicase activity	0.001	0.009214
GO:0004674	protein serine/threonine kinase activity	0.001	0.009161
GO:0003700	transcription factor activity	0.001	0.009109
GO:0006351	transcription, DNA-dependent	0.001	0.009057
GO:0008094	DNA-dependent ATPase activity	0.001	0.009006
GO:0044238	primary metabolic process	0.001	0.008955
GO:0030447	filamentous growth	0.001	0.008905
GO:0006606	protein import into nucleus	0.001	0.008856
GO:0050789	regulation of biological process	0.001	0.008807
GO:0045910	negative regulation of DNA recombination	0.001	0.008758
GO:0007266	Rho protein signal transduction	0.001	0.00871
GO:0005789	endoplasmic reticulum membrane	0.002	0.0173261
GO:0000731	DNA synthesis during DNA repair	0.002	0.0172324
GO:0000776	kinetochore	0.002	0.0171398
GO:0005353	fructose transporter activity	0.002	0.0170481
GO:0006473	protein amino acid acetylation	0.002	0.0169574
GO:0042575	DNA polymerase complex	0.002	0.0168677
GO:0030478	actin cap	0.002	0.016779
GO:0019200	carbohydrate kinase activity	0.002	0.0166911
GO:0005874	microtubule	0.002	0.0166042
GO:0000775	chromosome, pericentric region	0.002	0.0165181
GO:0006311	meiotic gene conversion	0.002	0.016433
GO:0005667	transcription factor complex	0.002	0.0163487
GO:0048193	Golgi vesicle transport	0.002	0.0162653
GO:0022413	reproductive process in single-celled organism	0.002	0.0161827
GO:0005658	alpha DNA polymerase:primase complex	0.002	0.016101
GO:0006354	RNA elongation	0.002	0.0160201
GO:0005991	trehalose metabolic process	0.002	0.01594
GO:0000742	karyogamy during conjugation with cellular fusion	0.002	0.0158607
GO:0003702	RNA polymerase II transcription factor activity	0.002	0.0157822
GO:0015749	monosaccharide transport	0.002	0.0157044
GO:0000710	meiotic mismatch repair	0.002	0.0156275
GO:0045449	regulation of transcription	0.002	0.0155512
GO:0016049	cell growth	0.002	0.0154757
GO:0006944	membrane fusion	0.002	0.015401
GO:0005624	membrane fraction	0.002	0.0153269
GO:0007534	gene conversion at mating-type locus	0.002	0.0152536
GO:0009987	cellular process	0.002	0.015181
GO:0007265	Ras protein signal transduction	0.002	0.015109
GO:0006275	regulation of DNA replication	0.002	0.0150377
GO:0000785	chromatin	0.002	0.0149671
GO:0007018	microtubule-based movement	0.002	0.0148972
GO:0000217	DNA secondary structure binding	0.002	0.0148279
GO:0030120	vesicle coat	0.002	0.0147593
GO:0006280	mutagenesis	0.002	0.0146912
GO:0006869	lipid transport	0.002	0.0146239
GO:0004558	alpha-glucosidase activity	0.002	0.0145571
GO:0006368	RNA elongation from RNA polymerase II promoter	0.003	0.0217364
GO:0046930	pore complex	0.003	0.021638
GO:0019866	organelle inner membrane	0.003	0.0215405
GO:0005743	mitochondrial inner membrane	0.003	0.0214439
GO:0000131	incipient bud site	0.003	0.0213482
GO:0032989	cellular structure morphogenesis	0.003	0.0212533
GO:0019203	carbohydrate phosphatase activity	0.003	0.0211593
GO:0016573	histone acetylation	0.003	0.0210661
GO:0001302	replicative cell aging	0.003	0.0209737
GO:0005828	kinetochore microtubule	0.003	0.0208821
GO:0051726	regulation of cell cycle	0.003	0.0207913
GO:0032156	septin cytoskeleton	0.003	0.0207013
GO:0022607	cellular component assembly	0.003	0.0206121
GO:0005819	spindle	0.003	0.0205236
GO:0006997	nuclear organization and biogenesis	0.003	0.0204359
GO:0016740	transferase activity	0.003	0.0203489
GO:0051168	nuclear export	0.003	0.0202627
GO:0031226	intrinsic to plasma membrane	0.004	0.0269029
GO:0015630	microtubule cytoskeleton	0.004	0.0267899
GO:0000781	chromosome, telomeric region	0.004	0.0266778
GO:0005875	microtubule associated complex	0.004	0.0265667
GO:0003916	DNA topoisomerase activity	0.004	0.0264564
GO:0006608	snRNP protein import into nucleus	0.004	0.0263471
GO:0007105	cytokinesis, site selection	0.004	0.0262387
GO:0007130	synaptonemal complex assembly	0.004	0.0261311
GO:0000798	nuclear cohesin complex	0.004	0.0260245
GO:0006006	glucose metabolic process	0.004	0.0259187
GO:0043565	sequence-specific DNA binding	0.004	0.0258138
GO:0044237	cellular metabolic process	0.004	0.0257097
GO:0019538	protein metabolic process	0.004	0.0256064
GO:0000086	G2/M transition of mitotic cell cycle	0.004	0.025504
GO:0000793	condensed chromosome	0.004	0.0254024
GO:0008092	cytoskeletal protein binding	0.004	0.0253016
GO:0006269	DNA replication, synthesis of RNA primer	0.004	0.0252016
GO:0007097	nuclear migration	0.004	0.0251024
GO:0016757	transferase activity, transferring glycosyl groups	0.005	0.0312549
GO:0006405	RNA export from nucleus	0.005	0.0311328
GO:0000400	four-way junction DNA binding	0.005	0.0310117
GO:0004553	hydrolase activity, hydrolyzing O-glycosyl compounds	0.005	0.0308915
GO:0044451	nucleoplasm part	0.005	0.0307722
GO:0032135	DNA insertion or deletion binding	0.005	0.0306538
GO:0007034	vacuolar transport	0.005	0.0305364
GO:0042764	prospore	0.005	0.0304198
GO:0005543	phospholipid binding	0.005	0.0303042
GO:0001558	regulation of cell growth	0.005	0.0301894
GO:0006623	protein targeting to vacuole	0.006	0.0360906
GO:0006611	protein export from nucleus	0.006	0.0359549
GO:0000109	nucleotide-excision repair complex	0.006	0.0358202
GO:0005768	endosome	0.006	0.0356866
GO:0007004	telomere maintenance via telomerase	0.006	0.0355539
GO:0046352	disaccharide catabolic process	0.006	0.0354222
GO:0006406	mRNA export from nucleus	0.006	0.0352915
GO:0045944	positive regulation of transcription from RNA polymerase II promoter	0.006	0.0351618
GO:0007005	mitochondrion organization and biogenesis	0.006	0.035033
GO:0008643	carbohydrate transport	0.006	0.0349051
GO:0006350	transcription	0.006	0.0347782
GO:0042623	ATPase activity, coupled	0.007	0.0404275
GO:0032506	cytokinetic process	0.007	0.0402816
GO:0007165	signal transduction	0.008	0.0458705
GO:0006520	amino acid metabolic process	0.008	0.0457061
GO:0000910	cytokinesis	0.008	0.0455429
GO:0006609	mRNA-binding (hnRNP) protein import into nucleus	0.008	0.0453808
GO:0042144	vacuole fusion, non-autophagic	0.008	0.0452199
GO:0007129	synapsis	0.008	0.0450601
GO:0004888	transmembrane receptor activity	0.008	0.0449014
GO:0004519	endonuclease activity	0.008	0.0447439
GO:0015391	nucleobase:cation symporter activity	0.008	0.0445874
GO:0040008	regulation of growth	0.008	0.0444321
GO:0045143	homologous chromosome segregation	0.008	0.0442778
GO:0005524	ATP binding	0.008	0.0441246
GO:0007096	regulation of exit from mitosis	0.008	0.0439724
GO:0008599	protein phosphatase type 1 regulator activity	0.009	0.049299
GO:0016491	oxidoreductase activity	0.009	0.0491301
GO:0005794	Golgi apparatus	0.009	0.0489625
GO:0000329	membrane of vacuole with cell cycle-correlated morphology	0.009	0.0487959
GO:0007033	vacuole organization and biogenesis	0.009	0.0486305
GO:0015758	glucose transport	0.009	0.0484662
GO:0007117	budding cell bud growth	0.009	0.048303
GO:0008324	cation transporter activity	0.009	0.0481409
GO:0000123	histone acetyltransferase complex	0.009	0.0479799
GO:0043413	biopolymer glycosylation	0.009	0.04782
GO:0031967	organelle envelope	0.009	0.0476611
GO:0006508	proteolysis	0.01	0.0527815
GO:0004712	protein threonine/tyrosine kinase activity	0.01	0.0526073
GO:0006739	NADP metabolic process	0.01	0.0524342
GO:0005545	phosphatidylinositol binding	0.01	0.0522623
GO:0022616	DNA strand elongation	0.01	0.0520915
GO:0006643	membrane lipid metabolic process	0.011	0.057114
GO:0006265	DNA topological change	0.011	0.0569286
GO:0051246	regulation of protein metabolic process	0.011	0.0567443
GO:0032182	small conjugating protein binding	0.011	0.0565613
GO:0006334	nucleosome assembly	0.011	0.0563794
GO:0019888	protein phosphatase regulator activity	0.011	0.0561987
GO:0060089	molecular transducer activity	0.011	0.0560192
GO:0051028	mRNA transport	0.011	0.0558408
GO:0048622	reproductive sporulation	0.011	0.0556635
GO:0003682	chromatin binding	0.011	0.0554873
GO:0006631	fatty acid metabolic process	0.011	0.0553123
GO:0051031	tRNA transport	0.012	0.0601509
GO:0051029	rRNA transport	0.012	0.0599624
GO:0007124	pseudohyphal growth	0.012	0.059775
GO:0016791	phosphoric monoester hydrolase activity	0.012	0.0595888
GO:0030695	GTPase regulator activity	0.012	0.0594037
GO:0006270	DNA replication initiation	0.012	0.0592198
GO:0031109	microtubule polymerization or depolymerization	0.012	0.059037
GO:0008639	small protein conjugating enzyme activity	0.012	0.0588554
GO:0004437	inositol or phosphatidylinositol phosphatase activity	0.012	0.0586749
GO:0042626	ATPase activity, coupled to transmembrane movement of substances	0.012	0.0584954
GO:0006409	tRNA export from nucleus	0.012	0.0583171
GO:0000747	conjugation with cellular fusion	0.012	0.0581398
GO:0016567	protein ubiquitination	0.012	0.0579636
GO:0042578	phosphoric ester hydrolase activity	0.012	0.0577885
GO:0030491	heteroduplex formation	0.012	0.0576145
GO:0030001	metal ion transport	0.013	0.0622282
GO:0005992	trehalose biosynthetic process	0.013	0.0620419
GO:0000139	Golgi membrane	0.013	0.0618567
GO:0000743	nuclear migration during conjugation with cellular fusion	0.013	0.0616726
GO:0005798	Golgi-associated vesicle	0.013	0.0614896
GO:0005980	glycogen catabolic process	0.014	0.0660237
GO:0007154	cell communication	0.014	0.0658289
GO:0030029	actin filament-based process	0.014	0.0656353
GO:0031505	chitin- and beta-glucan-containing cell wall organization and biogenesis	0.014	0.0654428
GO:0006075	1,3-beta-glucan biosynthetic process	0.014	0.0652515
GO:0005938	cell cortex	0.014	0.0650612
GO:0030554	adenyl nucleotide binding	0.015	0.0695058
GO:0032508	DNA duplex unwinding	0.015	0.0693044
GO:0007088	regulation of mitosis	0.015	0.0691041
GO:0000749	response to pheromone during conjugation with cellular fusion	0.015	0.0689049
GO:0051278	chitin- and beta-glucan-containing cell wall polysaccharide biosynthetic process	0.015	0.0687069
GO:0016861	intramolecular oxidoreductase activity, interconverting aldoses and ketoses	0.015	0.06851
GO:0030133	transport vesicle	0.016	0.0728686
GO:0003824	catalytic activity	0.016	0.072661
GO:0003697	single-stranded DNA binding	0.016	0.0724546
GO:0048017	inositol lipid-mediated signaling	0.016	0.0722493
GO:0005215	transporter activity	0.016	0.0720452
GO:0009266	response to temperature stimulus	0.016	0.0718422
GO:0050794	regulation of cellular process	0.016	0.0716404
GO:0006650	glycerophospholipid metabolic process	0.016	0.0714398
GO:0006090	pyruvate metabolic process	0.016	0.0712402
GO:0016023	cytoplasmic membrane-bound vesicle	0.016	0.0710418
GO:0000784	nuclear chromosome, telomeric region	0.016	0.0708444
GO:0000796	condensin complex	0.016	0.0706482
GO:0008023	transcription elongation factor complex	0.017	0.0748564
GO:0008233	peptidase activity	0.017	0.0746501
GO:0031160	spore wall	0.017	0.074445
GO:0006352	transcription initiation	0.017	0.0742411
GO:0005619	spore wall (sensu Fungi)	0.017	0.0740382
GO:0004842	ubiquitin-protein ligase activity	0.017	0.0738365
GO:0019787	small conjugating protein ligase activity	0.017	0.0736359
GO:0043566	structure-specific DNA binding	0.017	0.0734363
GO:0046907	intracellular transport	0.017	0.0732378
GO:0016044	membrane organization and biogenesis	0.017	0.0730404
GO:0007015	actin filament organization	0.017	0.0728441
GO:0006568	tryptophan metabolic process	0.018	0.0769222
GO:0006892	post-Golgi vesicle-mediated transport	0.018	0.0767166
GO:0006457	protein folding	0.018	0.076512
GO:0008142	oxysterol binding	0.018	0.0763085
GO:0005741	mitochondrial outer membrane	0.018	0.0761061
GO:0043161	proteasomal ubiquitin-dependent protein catabolic process	0.018	0.0759048
GO:0000751	cell cycle arrest in response to pheromone	0.018	0.0757045
GO:0030469	maintenance of cell polarity (sensu Fungi)	0.018	0.0755053
GO:0005881	cytoplasmic microtubule	0.019	0.0794908
GO:0016776	phosphotransferase activity, phosphate group as acceptor	0.019	0.0792827
GO:0005635	nuclear envelope	0.019	0.0790757
GO:0030163	protein catabolic process	0.019	0.0788698
GO:0015914	phospholipid transport	0.019	0.0786649
GO:0006740	NADPH regeneration	0.019	0.0784611
GO:0007242	intracellular signaling cascade	0.019	0.0782584
GO:0030127	COPII vesicle coat	0.019	0.0780567
GO:0000726	non-recombinational repair	0.02	0.0819537
GO:0005887	integral to plasma membrane	0.02	0.0817436
GO:0006999	nuclear pore organization and biogenesis	0.02	0.0815345
GO:0008622	epsilon DNA polymerase complex	0.021	0.0853929
GO:0007050	cell cycle arrest	0.022	0.0892316
GO:0032774	RNA biosynthetic process	0.022	0.0890051
GO:0046856	phosphoinositide dephosphorylation	0.022	0.0887798
GO:0016810	hydrolase activity, acting on carbon-nitrogen (but not peptide) bonds	0.022	0.0885556
GO:0051274	beta-glucan biosynthetic process	0.023	0.0923476
GO:0009651	response to salt stress	0.024	0.0961206
GO:0009228	thiamin biosynthetic process	0.024	0.0958797
GO:0031968	organelle outer membrane	0.024	0.09564
GO:0042625	ATPase activity, coupled to transmembrane movement of ions	0.024	0.0954015
GO:0016591	DNA-directed RNA polymerase II, holoenzyme	0.024	0.0951642
GO:0006094	gluconeogenesis	0.024	0.094928
GO:0005840	ribosome	0.024	0.0946931
GO:0000724	double-strand break repair via homologous recombination	0.024	0.0944593
GO:0000725	recombinational repair	0.024	0.0942266
GO:0051053	negative regulation of DNA metabolic process	0.024	0.0939951
GO:0051276	chromosome organization and biogenesis	0.025	0.0976716
GO:0000737	DNA catabolic process, endonucleolytic	0.025	0.0974328
GO:0009719	response to endogenous stimulus	0.025	0.0971951
GO:0006417	regulation of translation	0.025	0.0969586
GO:0030135	coated vesicle	0.025	0.0967233
GO:0042724	thiamin and derivative biosynthetic process	0.025	0.0964891
GO:0006057	mannoprotein biosynthetic process	0.026	0.100106
GO:0005759	mitochondrial matrix	0.026	0.0998651
GO:0008289	lipid binding	0.026	0.099625
GO:0004620	phospholipase activity	0.026	0.0993861
GO:0000920	cell separation during cytokinesis	0.026	0.0991483
GO:0000135	septin checkpoint	0.026	0.0989117
GO:0005792	microsome	0.027	0.102471
GO:0007017	microtubule-based process	0.027	0.102228
GO:0045003	double-strand break repair via synthesis-dependent strand annealing	0.027	0.101986
GO:0045121	lipid raft	0.027	0.101745
GO:0004402	histone acetyltransferase activity	0.028	0.105264
GO:0006644	phospholipid metabolic process	0.028	0.105016
GO:0015179	L-amino acid transporter activity	0.029	0.108512
GO:0003774	motor activity	0.029	0.108258
GO:0031497	chromatin assembly	0.029	0.108005
GO:0006367	transcription initiation from RNA polymerase II promoter	0.03	0.111469
GO:0005802	Golgi trans face	0.03	0.111209
GO:0043492	ATPase activity, coupled to movement of substances	0.03	0.110951
GO:0005622	intracellular	0.03	0.110694
GO:0000133	polarisome	0.03	0.110439
GO:0005823	central plaque of spindle pole body	0.03	0.110184
GO:0006397	mRNA processing	0.031	0.113595
GO:0030126	COPI vesicle coat	0.031	0.113335
GO:0005880	nuclear microtubule	0.031	0.113076
GO:0005678	chromatin assembly complex	0.031	0.112817
GO:0051082	unfolded protein binding	0.032	0.116191
GO:0016251	general RNA polymerase II transcription factor activity	0.032	0.115927
GO:0031980	mitochondrial lumen	0.032	0.115664
GO:0015031	protein transport	0.033	0.119009
GO:0031985	Golgi cisterna	0.033	0.11874
GO:0031301	integral to organelle membrane	0.033	0.118473
GO:0051128	regulation of cellular component organization and biogenesis	0.033	0.118207
GO:0006388	tRNA splicing	0.033	0.117942
GO:0008234	cysteine-type peptidase activity	0.033	0.117678
GO:0008047	enzyme activator activity	0.033	0.117415
GO:0006268	DNA unwinding during replication	0.033	0.117154
GO:0004003	ATP-dependent DNA helicase activity	0.034	0.120436
GO:0031577	spindle checkpoint	0.034	0.120169
GO:0043623	cellular protein complex assembly	0.034	0.119903
GO:0015980	energy derivation by oxidation of organic compounds	0.034	0.119638
GO:0040007	growth	0.034	0.119374
GO:0006914	autophagy	0.034	0.119112
GO:0048590	non-developmental growth	0.034	0.118851
GO:0006772	thiamin metabolic process	0.034	0.118591
GO:0015405	P-P-bond-hydrolysis-driven transporter activity	0.034	0.118332
GO:0031110	regulation of microtubule polymerization or depolymerization	0.035	0.121547
GO:0000903	cellular morphogenesis during vegetative growth	0.036	0.124748
GO:0005085	guanyl-nucleotide exchange factor activity	0.037	0.127935
GO:0051170	nuclear import	0.037	0.127658
GO:0009055	electron carrier activity	0.038	0.130825
GO:0030134	ER to Golgi transport vesicle	0.038	0.130543
GO:0045814	negative regulation of gene expression, epigenetic	0.038	0.130262
GO:0000026	alpha-1,2-mannosyltransferase activity	0.038	0.129983
GO:0019237	centromeric DNA binding	0.038	0.129705
GO:0006998	nuclear membrane organization and biogenesis	0.038	0.129427
GO:0004622	lysophospholipase activity	0.038	0.129151
GO:0009308	amine metabolic process	0.038	0.128877
GO:0008296	3'-5'-exodeoxyribonuclease activity	0.039	0.131987
GO:0000002	mitochondrial genome maintenance	0.039	0.131708
GO:0005099	Ras GTPase activator activity	0.04	0.134799
GO:0044255	cellular lipid metabolic process	0.04	0.134515
GO:0005083	small GTPase regulator activity	0.04	0.134232
GO:0043044	ATP-dependent chromatin remodeling	0.04	0.13395
GO:0032446	protein modification by small protein conjugation	0.04	0.133669
GO:0006555	methionine metabolic process	0.04	0.133389
GO:0006303	double-strand break repair via nonhomologous end joining	0.04	0.133111
GO:0006886	intracellular protein transport	0.04	0.132833
GO:0042995	cell projection	0.04	0.132557
GO:0004518	nuclease activity	0.04	0.132282
GO:0006506	GPI anchor biosynthetic process	0.04	0.132008
GO:0007093	mitotic checkpoint	0.04	0.131736
GO:0031202	RNA splicing factor activity, transesterification mechanism	0.04	0.131464
GO:0006890	retrograde vesicle-mediated transport, Golgi to ER	0.04	0.131193
GO:0030952	establishment and/or maintenance of cytoskeleton polarity	0.04	0.130924
GO:0000164	protein phosphatase type 1 complex	0.041	0.133922
GO:0000404	loop DNA binding	0.041	0.133648
GO:0006904	vesicle docking during exocytosis	0.042	0.136629
GO:0003704	specific RNA polymerase II transcription factor activity	0.042	0.13635
GO:0017038	protein import	0.042	0.136073
GO:0000080	G1 phase of mitotic cell cycle	0.042	0.135797
GO:0016485	protein processing	0.042	0.135522
GO:0000288	mRNA catabolic process, deadenylation-dependent decay	0.042	0.135248
GO:0006461	protein complex assembly	0.042	0.134976
GO:0006896	Golgi to vacuole transport	0.042	0.134704
GO:0016197	endosome transport	0.042	0.134434
GO:0065003	macromolecular complex assembly	0.042	0.134164
GO:0016888	endodeoxyribonuclease activity, producing 5'-phosphomonoesters	0.043	0.137084
GO:0004536	deoxyribonuclease activity	0.043	0.13681
GO:0005773	vacuole	0.043	0.136538
GO:0006083	acetate metabolic process	0.043	0.136266
GO:0031570	DNA integrity checkpoint	0.044	0.139159
GO:0040020	regulation of meiosis	0.044	0.138883
GO:0015662	ATPase activity, coupled to transmembrane movement of ions, phosphorylative mechanism	0.044	0.138609
GO:0004520	endodeoxyribonuclease activity	0.044	0.138335
GO:0009894	regulation of catabolic process	0.044	0.138063
GO:0006402	mRNA catabolic process	0.045	0.140923
GO:0003924	GTPase activity	0.045	0.140647
GO:0006512	ubiquitin cycle	0.045	0.140372
GO:0031507	heterochromatin formation	0.045	0.140098
GO:0045934	negative regulation of nucleobase, nucleoside, nucleotide and nucleic acid metabolic process	0.045	0.139825
GO:0005548	phospholipid transporter activity	0.047	0.145755
GO:0016126	sterol biosynthetic process	0.047	0.145472
GO:0003712	transcription cofactor activity	0.048	0.148279
GO:0005977	glycogen metabolic process	0.048	0.147992
GO:0015082	di-, tri-valent inorganic cation transporter activity	0.048	0.147707
GO:0004721	phosphoprotein phosphatase activity	0.048	0.147422
GO:0007264	small GTPase mediated signal transduction	0.048	0.147138
GO:0016787	hydrolase activity	0.048	0.146856
GO:0004871	signal transducer activity	0.048	0.146575
GO:0032787	monocarboxylic acid metabolic process	0.048	0.146294
GO:0009086	methionine biosynthetic process	0.049	0.149057
GO:0035267	NuA4 histone acetyltransferase complex	0.05	0.15181
GO:0005096	GTPase activator activity	0.05	0.151521
GO:0019752	carboxylic acid metabolic process	0.051	0.154258
GO:0031011	INO80 complex	0.051	0.153966
GO:0051234	establishment of localization	0.052	0.156688
GO:0005730	nucleolus	0.052	0.156392
GO:0044455	mitochondrial membrane part	0.053	0.1591
GO:0009060	aerobic respiration	0.053	0.158801
GO:0000335	negative regulation of DNA transposition	0.053	0.158503
GO:0043285	biopolymer catabolic process	0.054	0.161191
GO:0042364	water-soluble vitamin biosynthetic process	0.054	0.16089
GO:0004812	aminoacyl-tRNA ligase activity	0.054	0.16059
GO:0000209	protein polyubiquitination	0.054	0.160291
GO:0019783	small conjugating protein-specific protease activity	0.054	0.159993
GO:0016071	mRNA metabolic process	0.055	0.162653
GO:0045332	phospholipid translocation	0.055	0.162352
GO:0005681	spliceosome	0.056	0.164998
GO:0005740	mitochondrial envelope	0.056	0.164694
GO:0046323	glucose import	0.056	0.16439
GO:0005811	lipid particle	0.057	0.167018
GO:0006418	tRNA aminoacylation for protein translation	0.057	0.166712
GO:0019953	sexual reproduction	0.057	0.166407
GO:0001400	mating projection base	0.057	0.166102
GO:0005975	carbohydrate metabolic process	0.059	0.171617
GO:0005978	glycogen biosynthetic process	0.059	0.171304
GO:0032297	negative regulation of DNA replication initiation	0.059	0.170993
GO:0006000	fructose metabolic process	0.059	0.170682
GO:0008204	ergosterol metabolic process	0.06	0.173261
GO:0042546	cell wall biogenesis	0.06	0.172948
GO:0043170	macromolecule metabolic process	0.062	0.17839
GO:0000307	cyclin-dependent protein kinase holoenzyme complex	0.062	0.178068
GO:0006113	fermentation	0.062	0.177748
GO:0016616	oxidoreductase activity, acting on the CH-OH group of donors, NAD or NADP as acceptor	0.063	0.180291
GO:0000146	microfilament motor activity	0.064	0.182824
GO:0004523	ribonuclease H activity	0.064	0.182497
GO:0032161	cleavage apparatus septin structure	0.065	0.185018
GO:0000278	mitotic cell cycle	0.065	0.184688
GO:0016780	phosphotransferase activity, for other substituted phosphate groups	0.065	0.184359
GO:0006091	generation of precursor metabolites and energy	0.066	0.186863
GO:0008250	oligosaccharyl transferase complex	0.066	0.186532
GO:0009101	glycoprotein biosynthetic process	0.067	0.189023
GO:0006505	GPI anchor metabolic process	0.067	0.188689
GO:0016125	sterol metabolic process	0.069	0.193979
GO:0016586	RSC complex	0.069	0.193637
GO:0006396	RNA processing	0.071	0.1989
GO:0031106	septin ring organization	0.071	0.198551
GO:0005871	kinesin complex	0.071	0.198203
GO:0005979	regulation of glycogen biosynthetic process	0.072	0.200643
GO:0008375	acetylglucosaminyltransferase activity	0.072	0.200293
GO:0006513	protein monoubiquitination	0.072	0.199944
GO:0005826	contractile ring	0.074	0.205141
GO:0048278	vesicle docking	0.074	0.204785
GO:0006081	aldehyde metabolic process	0.075	0.207192
GO:0008033	tRNA processing	0.075	0.206834
GO:0000779	condensed chromosome, pericentric region	0.075	0.206477
GO:0045002	double-strand break repair via single-strand annealing	0.075	0.206121
GO:0015918	sterol transport	0.075	0.205766
GO:0019236	response to pheromone	0.075	0.205412
GO:0000097	sulfur amino acid biosynthetic process	0.075	0.20506
GO:0004468	lysine N-acetyltransferase activity	0.075	0.204709
GO:0006336	DNA replication-independent nucleosome assembly	0.075	0.204359
GO:0000090	mitotic anaphase	0.075	0.20401
GO:0016072	rRNA metabolic process	0.076	0.206378
GO:0000398	nuclear mRNA splicing, via spliceosome	0.076	0.206027
GO:0003724	RNA helicase activity	0.078	0.21109
GO:0016311	dephosphorylation	0.08	0.216136
GO:0031970	organelle envelope lumen	0.08	0.21577
GO:0006893	Golgi to plasma membrane transport	0.08	0.215405
GO:0009749	response to glucose stimulus	0.08	0.215042
GO:0016410	N-acyltransferase activity	0.08	0.21468
GO:0031931	TORC 1 complex	0.08	0.214319
GO:0031385	regulation of termination of mating projection growth	0.08	0.21396
GO:0051318	G1 phase	0.08	0.213601
GO:0003711	transcriptional elongation regulator activity	0.081	0.21591
GO:0043283	biopolymer metabolic process	0.081	0.215549
GO:0000183	chromatin silencing at rDNA	0.082	0.217847
GO:0032507	maintenance of cellular protein localization	0.082	0.217484
GO:0019213	deacetylase activity	0.083	0.219771
GO:0031227	intrinsic to endoplasmic reticulum membrane	0.083	0.219406
GO:0032940	secretion by cell	0.083	0.219043
GO:0004033	aldo-keto reductase activity	0.083	0.218681
GO:0015674	di-, tri-valent inorganic cation transport	0.084	0.22095
GO:0016070	RNA metabolic process	0.086	0.225839
GO:0005824	outer plaque of spindle pole body	0.086	0.225467
GO:0033100	NuA3 histone acetyltransferase complex	0.086	0.225097
GO:0006045	N-acetylglucosamine biosynthetic process	0.086	0.224728
GO:0006621	protein retention in ER	0.086	0.22436
GO:0006013	mannose metabolic process	0.086	0.223993
GO:0006865	amino acid transport	0.087	0.226228
GO:0006109	regulation of carbohydrate metabolic process	0.09	0.233648
GO:0016811	hydrolase activity, acting on carbon-nitrogen (but not peptide) bonds, in linear amides	0.09	0.233268
GO:0003689	DNA clamp loader activity	0.09	0.23289
GO:0031410	cytoplasmic vesicle	0.09	0.232512
GO:0045182	translation regulator activity	0.09	0.232136
GO:0006403	RNA localization	0.09	0.231761
GO:0000182	rDNA binding	0.09	0.231387
GO:0008237	metallopeptidase activity	0.09	0.231014
GO:0007031	peroxisome organization and biogenesis	0.09	0.230643
GO:0001403	invasive growth (sensu Saccharomyces)	0.09	0.230273
GO:0008026	ATP-dependent helicase activity	0.09	0.229904
GO:0000300	peripheral to membrane of membrane fraction	0.09	0.229536
GO:0045333	cellular respiration	0.091	0.231716
GO:0004708	MAP kinase kinase activity	0.091	0.231346
GO:0008422	beta-glucosidase activity	0.092	0.233516
GO:0006511	ubiquitin-dependent protein catabolic process	0.092	0.233145
GO:0031228	intrinsic to Golgi membrane	0.092	0.232775
GO:0005830	cytosolic ribosome (sensu Eukaryota)	0.093	0.234932
GO:0016575	histone deacetylation	0.095	0.239604
GO:0004843	ubiquitin-specific protease activity	0.095	0.239226
GO:0006616	SRP-dependent cotranslational protein targeting to membrane, translocation	0.095	0.238849
GO:0046489	phosphoinositide biosynthetic process	0.095	0.238472
GO:0016628	oxidoreductase activity, acting on the CH-CH group of donors, NAD or NADP as acceptor	0.097	0.24311
GO:0006414	translational elongation	0.099	0.247733
GO:0000152	nuclear ubiquitin ligase complex	0.099	0.247345
GO:0046942	carboxylic acid transport	0.099	0.246958
GO:0000376	RNA splicing, via transesterification reactions with guanosine as nucleophile	0.101	0.251553
GO:0006672	ceramide metabolic process	0.101	0.251161
GO:0015693	magnesium ion transport	0.101	0.250769
GO:0000149	SNARE binding	0.102	0.252858
GO:0005981	regulation of glycogen catabolic process	0.102	0.252466
GO:0043248	proteasome assembly	0.102	0.252074
GO:0030532	small nuclear ribonucleoprotein complex	0.103	0.254152
GO:0006515	misfolded or incompletely synthesized protein catabolic process	0.103	0.253759
GO:0003714	transcription corepressor activity	0.103	0.253367
GO:0006479	protein amino acid methylation	0.103	0.252977
GO:0030234	enzyme regulator activity	0.103	0.252588
GO:0003713	transcription coactivator activity	0.103	0.2522
GO:0030433	ER-associated protein catabolic process	0.103	0.251813
GO:0044437	vacuolar part	0.103	0.251427
GO:0000124	SAGA complex	0.103	0.251043
GO:0030866	cortical actin cytoskeleton organization and biogenesis	0.103	0.25066
GO:0003729	mRNA binding	0.103	0.250277
GO:0005844	polysome	0.104	0.252323
GO:0006839	mitochondrial transport	0.104	0.251939
GO:0000147	actin cortical patch assembly	0.104	0.251557
GO:0005839	proteasome core complex (sensu Eukaryota)	0.104	0.251176
GO:0015247	aminophospholipid transporter activity	0.104	0.250796
GO:0000754	adaptation to pheromone during conjugation with cellular fusion	0.105	0.252825
GO:0016514	SWI/SNF complex	0.105	0.252443
GO:0016788	hydrolase activity, acting on ester bonds	0.105	0.252063
GO:0000290	deadenylation-dependent decapping	0.105	0.251684
GO:0007533	mating type switching	0.105	0.251306
GO:0005199	structural constituent of cell wall	0.105	0.25093
GO:0000377	RNA splicing, via transesterification reactions with bulged adenosine as nucleophile	0.106	0.25294
GO:0006464	protein modification	0.108	0.257327
GO:0006906	vesicle fusion	0.108	0.256943
GO:0030176	integral to endoplasmic reticulum membrane	0.108	0.25656
GO:0006696	ergosterol biosynthetic process	0.108	0.256179
GO:0015837	amine transport	0.108	0.255798
GO:0031383	regulation of mating projection biogenesis	0.108	0.255418
GO:0016668	oxidoreductase activity, acting on sulfur group of donors, NAD or NADP as acceptor	0.108	0.25504
GO:0042147	retrograde transport, endosome to Golgi	0.109	0.257021
GO:0006873	cell ion homeostasis	0.109	0.256641
GO:0008287	protein serine/threonine phosphatase complex	0.109	0.256263
GO:0043162	ubiquitin-dependent protein catabolic process via the multivesicular body pathway	0.109	0.255885
GO:0007231	osmosensory signaling pathway	0.109	0.255509
GO:0043141	ATP-dependent 5' to 3' DNA helicase activity	0.11	0.257474
GO:0008565	protein transporter activity	0.11	0.257097
GO:0006626	protein targeting to mitochondrion	0.11	0.25672
GO:0016779	nucleotidyltransferase activity	0.11	0.256345
GO:0006399	tRNA metabolic process	0.11	0.255971
GO:0004175	endopeptidase activity	0.11	0.255598
GO:0001402	signal transduction during filamentous growth	0.11	0.255226
GO:0045047	protein targeting to ER	0.112	0.259488
GO:0000750	pheromone-dependent signal transduction during conjugation with cellular fusion	0.112	0.259112
GO:0016896	exoribonuclease activity, producing 5'-phosphomonoesters	0.112	0.258736
GO:0006476	protein amino acid deacetylation	0.112	0.258362
GO:0006641	triacylglycerol metabolic process	0.112	0.257988
GO:0031384	regulation of initiation of mating projection growth	0.112	0.257616
GO:0005822	inner plaque of spindle pole body	0.112	0.257245
GO:0006066	alcohol metabolic process	0.113	0.259168
GO:0015631	tubulin binding	0.113	0.258796
GO:0045185	maintenance of protein localization	0.113	0.258425
GO:0016481	negative regulation of transcription	0.114	0.260338
GO:0000103	sulfate assimilation	0.116	0.264526
GO:0016944	RNA polymerase II transcription elongation factor activity	0.116	0.264149
GO:0007039	vacuolar protein catabolic process	0.116	0.263772
GO:0000812	SWR1 complex	0.119	0.270208
GO:0006073	glucan metabolic process	0.119	0.269824
GO:0065004	protein-DNA complex assembly	0.119	0.26944
GO:0009408	response to heat	0.119	0.269058
GO:0016758	transferase activity, transferring hexosyl groups	0.119	0.268677
GO:0051231	spindle elongation	0.119	0.268297
GO:0006007	glucose catabolic process	0.119	0.267918
GO:0006497	protein amino acid lipidation	0.119	0.26754
GO:0042816	vitamin B6 metabolic process	0.12	0.269408
GO:0043331	response to dsRNA	0.12	0.26903
GO:0005097	Rab GTPase activator activity	0.12	0.268652
GO:0016413	O-acetyltransferase activity	0.12	0.268275
GO:0008614	pyridoxine metabolic process	0.12	0.267899
GO:0005261	cation channel activity	0.12	0.267524
GO:0000795	synaptonemal complex	0.12	0.267151
GO:0007163	establishment and/or maintenance of cell polarity	0.12	0.266778
GO:0044426	cell wall part	0.12	0.266407
GO:0046915	transition metal ion transporter activity	0.121	0.268253
GO:0006796	phosphate metabolic process	0.121	0.267881
GO:0000014	single-stranded DNA specific endodeoxyribonuclease activity	0.122	0.26972
GO:0006629	lipid metabolic process	0.124	0.273762
GO:0016891	endoribonuclease activity, producing 5'-phosphomonoesters	0.124	0.273383
GO:0003899	DNA-directed RNA polymerase activity	0.125	0.275207
GO:0043681	protein import into mitochondrion	0.125	0.274828
GO:0004028	3-chloroallyl aldehyde dehydrogenase activity	0.125	0.274449
GO:0008173	RNA methyltransferase activity	0.125	0.274072
GO:0004467	long-chain-fatty-acid-CoA ligase activity	0.125	0.273695
GO:0006816	calcium ion transport	0.125	0.27332
GO:0016050	vesicle organization and biogenesis	0.126	0.275129
GO:0046695	SLIK (SAGA-like) complex	0.126	0.274752
GO:0030136	clathrin-coated vesicle	0.126	0.274377
GO:0009251	glucan catabolic process	0.128	0.278352
GO:0003690	double-stranded DNA binding	0.129	0.280144
GO:0005788	endoplasmic reticulum lumen	0.129	0.279763
GO:0043486	histone exchange	0.129	0.279383
GO:0045941	positive regulation of transcription	0.129	0.279004
GO:0006369	transcription termination from RNA polymerase II promoter	0.129	0.278626
GO:0009067	aspartate family amino acid biosynthetic process	0.129	0.278249
GO:0000741	karyogamy	0.129	0.277873
GO:0004177	aminopeptidase activity	0.129	0.277498
GO:0006096	glycolysis	0.129	0.277124
GO:0008104	protein localization	0.129	0.276751
GO:0006359	regulation of transcription from RNA polymerase III promoter	0.129	0.276379
GO:0031146	SCF-dependent proteasomal ubiquitin-dependent protein catabolic process	0.129	0.276008
GO:0019395	fatty acid oxidation	0.129	0.275638
GO:0006488	dolichol-linked oligosaccharide biosynthetic process	0.13	0.277403
GO:0000096	sulfur amino acid metabolic process	0.13	0.277032
GO:0004190	aspartic-type endopeptidase activity	0.131	0.27879
GO:0007010	cytoskeleton organization and biogenesis	0.131	0.278419
GO:0019898	extrinsic to membrane	0.131	0.278048
GO:0008443	phosphofructokinase activity	0.131	0.277678
GO:0000348	nuclear mRNA branch site recognition	0.131	0.277309
GO:0051058	negative regulation of small GTPase mediated signal transduction	0.131	0.276942
GO:0006353	transcription termination	0.133	0.280797
GO:0046872	metal ion binding	0.133	0.280426
GO:0000087	M phase of mitotic cell cycle	0.133	0.280055
GO:0006979	response to oxidative stress	0.135	0.283892
GO:0006800	oxygen and reactive oxygen species metabolic process	0.135	0.283518
GO:0032266	phosphatidylinositol 3-phosphate binding	0.135	0.283145
GO:0003777	microtubule motor activity	0.137	0.286962
GO:0048284	organelle fusion	0.139	0.290769
GO:0005100	Rho GTPase activator activity	0.142	0.296655
GO:0006071	glycerol metabolic process	0.142	0.296267
GO:0008320	protein carrier activity	0.142	0.29588
GO:0000245	spliceosome assembly	0.142	0.295493
GO:0008017	microtubule binding	0.142	0.295108
GO:0008610	lipid biosynthetic process	0.143	0.296799
GO:0007091	mitotic metaphase/anaphase transition	0.143	0.296414
GO:0031578	spindle orientation checkpoint	0.145	0.300169
GO:0016614	oxidoreductase activity, acting on CH-OH group of donors	0.145	0.29978
GO:0019323	pentose catabolic process	0.145	0.299391
GO:0000735	removal of nonhomologous ends	0.145	0.299004
GO:0015175	neutral amino acid transporter activity	0.145	0.298618
GO:0016571	histone methylation	0.146	0.300289
GO:0000502	proteasome complex (sensu Eukaryota)	0.146	0.299902
GO:0000054	ribosome export from nucleus	0.147	0.301568
GO:0004722	protein serine/threonine phosphatase activity	0.147	0.30118
GO:0006470	protein amino acid dephosphorylation	0.147	0.300793
GO:0000118	histone deacetylase complex	0.147	0.300408
GO:0006118	electron transport	0.147	0.300023
GO:0005758	mitochondrial intermembrane space	0.147	0.299639
GO:0031124	mRNA 3'-end processing	0.147	0.299257
GO:0044439	peroxisomal part	0.147	0.298875
GO:0031461	cullin-RING ubiquitin ligase complex	0.148	0.300525
GO:0006031	chitin biosynthetic process	0.148	0.300142
GO:0007323	peptide pheromone maturation	0.149	0.301787
GO:0043139	5' to 3' DNA helicase activity	0.149	0.301404
GO:0000119	mediator complex	0.15	0.303042
GO:0051184	cofactor transporter activity	0.152	0.306694
GO:0006986	response to unfolded protein	0.152	0.306306
GO:0042162	telomeric DNA binding	0.152	0.305919
GO:0009452	RNA capping	0.152	0.305533
GO:0005825	half bridge of spindle pole body	0.152	0.305149
GO:0005849	mRNA cleavage factor complex	0.153	0.30677
GO:0005654	nucleoplasm	0.153	0.306384
GO:0003709	RNA polymerase III transcription factor activity	0.153	0.306
GO:0018024	histone-lysine N-methyltransferase activity	0.153	0.305617
GO:0005684	U2-dependent spliceosome	0.155	0.309224
GO:0006400	tRNA modification	0.155	0.308837
GO:0006401	RNA catabolic process	0.155	0.308452
GO:0009451	RNA modification	0.155	0.308067
GO:0031903	microbody membrane	0.156	0.309669
GO:0004407	histone deacetylase activity	0.156	0.309284
GO:0005847	mRNA cleavage and polyadenylation specificity factor complex	0.156	0.308899
GO:0046943	carboxylic acid transporter activity	0.156	0.308516
GO:0016593	Cdc73/Paf1 complex	0.156	0.308134
GO:0030140	trans-Golgi network transport vesicle	0.156	0.307752
GO:0006379	mRNA cleavage	0.157	0.309342
GO:0016836	hydro-lyase activity	0.157	0.30896
GO:0005777	peroxisome	0.157	0.30858
GO:0007118	budding cell apical bud growth	0.157	0.3082
GO:0006895	Golgi to endosome transport	0.157	0.30782
GO:0008298	intracellular mRNA localization	0.157	0.307442
GO:0005663	DNA replication factor C complex	0.157	0.307065
GO:0030674	protein binding, bridging	0.16	0.312549
GO:0006378	mRNA polyadenylation	0.16	0.312166
GO:0050801	ion homeostasis	0.16	0.311785
GO:0008186	RNA-dependent ATPase activity	0.16	0.311404
GO:0007186	G-protein coupled receptor protein signaling pathway	0.16	0.311024
GO:0016579	protein deubiquitination	0.162	0.314529
GO:0008652	amino acid biosynthetic process	0.162	0.314146
GO:0000437	negative regulation of transcription from RNA polymerase II promoter by carbon catabolites	0.163	0.315701
GO:0009409	response to cold	0.163	0.315318
GO:0004428	inositol or phosphatidylinositol kinase activity	0.163	0.314936
GO:0006793	phosphorus metabolic process	0.163	0.314554
GO:0042277	peptide binding	0.163	0.314174
GO:0008134	transcription factor binding	0.163	0.313795
GO:0006365	35S primary transcript processing	0.165	0.317262
GO:0000755	cytogamy	0.166	0.3188
GO:0000717	nucleotide-excision repair, DNA duplex unwinding	0.166	0.318416
GO:0042124	1,3-beta-glucanosyltransferase activity	0.166	0.318034
GO:0009064	glutamine family amino acid metabolic process	0.166	0.317652
GO:0051640	organelle localization	0.166	0.317271
GO:0016233	telomere capping	0.166	0.316891
GO:0005384	manganese ion transporter activity	0.166	0.316512
GO:0015079	potassium ion transporter activity	0.166	0.316134
GO:0005086	ARF guanyl-nucleotide exchange factor activity	0.166	0.315757
GO:0030435	sporulation	0.167	0.31728
GO:0006085	acetyl-CoA biosynthetic process	0.167	0.316902
GO:0040001	establishment of mitotic spindle localization	0.169	0.320316
GO:0007166	cell surface receptor linked signal transduction	0.169	0.319936
GO:0004406	H3/H4 histone acetyltransferase activity	0.169	0.319556
GO:0006116	NADH oxidation	0.171	0.322955
GO:0005941	unlocalized protein complex	0.171	0.322573
GO:0000161	MAPKKK cascade during osmolarity sensing	0.171	0.322191
GO:0051049	regulation of transport	0.172	0.323693
GO:0006624	vacuolar protein processing or maturation	0.174	0.327071
GO:0009267	cellular response to starvation	0.176	0.330441
GO:0006383	transcription from RNA polymerase III promoter	0.177	0.331927
GO:0048308	organelle inheritance	0.177	0.331537
GO:0019725	cell homeostasis	0.18	0.336761
GO:0006465	signal peptide processing	0.18	0.336366
GO:0045184	establishment of protein localization	0.18	0.335972
GO:0046021	regulation of transcription from RNA polymerase II promoter, mitotic	0.18	0.335579
GO:0006551	leucine metabolic process	0.18	0.335187
GO:0008408	3'-5' exonuclease activity	0.181	0.336656
GO:0046540	U4/U6 x U5 tri-snRNP complex	0.181	0.336263
GO:0048311	mitochondrion distribution	0.181	0.335872
GO:0043631	RNA polyadenylation	0.181	0.335481
GO:0019674	NAD metabolic process	0.181	0.335092
GO:0005770	late endosome	0.181	0.334703
GO:0015173	aromatic amino acid transporter activity	0.181	0.334315
GO:0030162	regulation of proteolysis	0.181	0.333928
GO:0051377	mannose-ethanolamine phosphotransferase activity	0.181	0.333542
GO:0030295	protein kinase activator activity	0.182	0.334998
GO:0046470	phosphatidylcholine metabolic process	0.182	0.334611
GO:0030005	di-, tri-valent inorganic cation homeostasis	0.182	0.334226
GO:0016298	lipase activity	0.182	0.333841
GO:0022618	protein-RNA complex assembly	0.182	0.333457
GO:0042787	protein ubiquitination during ubiquitin-dependent protein catabolic process	0.182	0.333075
GO:0042138	meiotic DNA double-strand break formation	0.184	0.336349
GO:0000077	DNA damage checkpoint	0.184	0.335963
GO:0008374	O-acyltransferase activity	0.184	0.335579
GO:0016620	oxidoreductase activity, acting on the aldehyde or oxo group of donors, NAD or NADP as acceptor	0.184	0.335195
GO:0015718	monocarboxylic acid transport	0.184	0.334813
GO:0016789	carboxylic ester hydrolase activity	0.184	0.334431
GO:0000056	ribosomal small subunit export from nucleus	0.184	0.33405
GO:0000145	exocyst	0.184	0.33367
GO:0016646	oxidoreductase activity, acting on the CH-NH group of donors, NAD or NADP as acceptor	0.185	0.335102
GO:0048285	organelle fission	0.185	0.334722
GO:0007109	cytokinesis, completion of separation	0.185	0.334342
GO:0045041	protein import into mitochondrial intermembrane space	0.185	0.333964
GO:0006206	pyrimidine base metabolic process	0.185	0.333586
GO:0000783	nuclear telomere cap complex	0.186	0.33501
GO:0019219	regulation of nucleobase, nucleoside, nucleotide and nucleic acid metabolic process	0.186	0.334632
GO:0046916	transition metal ion homeostasis	0.187	0.336052
GO:0006360	transcription from RNA polymerase I promoter	0.188	0.337468
GO:0055029	nuclear DNA-directed RNA polymerase complex	0.188	0.337089
GO:0008654	phospholipid biosynthetic process	0.192	0.343874
GO:0043488	regulation of mRNA stability	0.192	0.343488
GO:0009066	aspartate family amino acid metabolic process	0.192	0.343103
GO:0005088	Ras guanyl-nucleotide exchange factor activity	0.192	0.342719
GO:0015174	basic amino acid transporter activity	0.196	0.349468
GO:0005742	mitochondrial outer membrane translocase complex	0.197	0.350858
GO:0006760	folic acid and derivative metabolic process	0.197	0.350467
GO:0032045	guanyl-nucleotide exchange factor complex	0.197	0.350076
GO:0001324	age-dependent response to oxidative stress during chronological cell aging	0.197	0.349686
GO:0045912	negative regulation of carbohydrate metabolic process	0.197	0.349297
GO:0006828	manganese ion transport	0.197	0.348909
GO:0018456	aryl-alcohol dehydrogenase activity	0.197	0.348522
GO:0016831	carboxy-lyase activity	0.199	0.35167
GO:0016455	RNA polymerase II transcription mediator activity	0.199	0.35128
GO:0016462	pyrophosphatase activity	0.199	0.350892
GO:0046112	nucleobase biosynthetic process	0.2	0.352265
GO:0051181	cofactor transport	0.2	0.351876
GO:0031324	negative regulation of cellular metabolic process	0.2	0.351488
GO:0030008	TRAPP complex	0.2	0.351101
GO:0033036	macromolecule localization	0.2	0.350715
GO:0007007	inner mitochondrial membrane organization and biogenesis	0.2	0.35033
GO:0006635	fatty acid beta-oxidation	0.2	0.349945
GO:0030847	transcription termination from Pol II promoter, RNA polymerase(A)-independent	0.2	0.349561
GO:0005680	anaphase-promoting complex	0.2	0.349179
GO:0042597	periplasmic space	0.2	0.348797
GO:0006038	cell wall chitin biosynthetic process	0.2	0.348415
GO:0005778	peroxisomal membrane	0.2	0.348035
GO:0007119	budding cell isotropic bud growth	0.201	0.349394
GO:0000151	ubiquitin ligase complex	0.201	0.349013
GO:0007068	negative regulation of transcription, mitotic	0.201	0.348633
GO:0051248	negative regulation of protein metabolic process	0.201	0.348254
GO:0030915	Smc5-Smc6 complex	0.201	0.347876
GO:0009607	response to biotic stimulus	0.201	0.347499
GO:0045053	protein retention in Golgi	0.203	0.350576
GO:0015893	drug transport	0.203	0.350197
GO:0008152	metabolic process	0.203	0.349818
GO:0006732	coenzyme metabolic process	0.203	0.349441
GO:0006694	steroid biosynthetic process	0.204	0.350783
GO:0006413	translational initiation	0.206	0.353841
GO:0005342	organic acid transporter activity	0.207	0.355175
GO:0043169	cation binding	0.207	0.354794
GO:0030154	cell differentiation	0.208	0.356125
GO:0016282	eukaryotic 43S preinitiation complex	0.208	0.355742
GO:0016833	oxo-acid-lyase activity	0.208	0.355361
GO:0000417	HIR complex	0.208	0.354981
GO:0004696	glycogen synthase kinase 3 activity	0.208	0.354601
GO:0047429	nucleoside-triphosphate diphosphatase activity	0.208	0.354222
GO:0035004	phosphoinositide 3-kinase activity	0.208	0.353844
GO:0046873	metal ion transporter activity	0.209	0.355166
GO:0005724	nuclear telomeric heterochromatin	0.209	0.354788
GO:0015071	protein phosphatase type 2C activity	0.209	0.354411
GO:0044452	nucleolar part	0.214	0.362504
GO:0003688	DNA replication origin binding	0.216	0.365503
GO:0000932	cytoplasmic mRNA processing body	0.216	0.365116
GO:0008054	cyclin catabolic process	0.216	0.364729
GO:0031306	intrinsic to mitochondrial outer membrane	0.216	0.364343
GO:0008202	steroid metabolic process	0.216	0.363958
GO:0046394	carboxylic acid biosynthetic process	0.216	0.363573
GO:0019941	modification-dependent protein catabolic process	0.221	0.371597
GO:0015935	small ribosomal subunit	0.221	0.371205
GO:0006614	SRP-dependent cotranslational protein targeting to membrane	0.223	0.374171
GO:0009636	response to toxin	0.223	0.373777
GO:0042393	histone binding	0.223	0.373384
GO:0042645	mitochondrial nucleoid	0.223	0.372993
GO:0005884	actin filament	0.223	0.372602
GO:0050658	RNA transport	0.223	0.372212
GO:0009306	protein secretion	0.223	0.371822
GO:0030015	CCR4-NOT core complex	0.223	0.371434
GO:0043021	ribonucleoprotein binding	0.223	0.371046
GO:0004004	ATP-dependent RNA helicase activity	0.223	0.370659
GO:0017022	myosin binding	0.223	0.370273
GO:0006972	hyperosmotic response	0.226	0.374864
GO:0030003	cation homeostasis	0.226	0.374474
GO:0000120	RNA polymerase I transcription factor complex	0.226	0.374085
GO:0031965	nuclear membrane	0.226	0.373697
GO:0000184	mRNA catabolic process, nonsense-mediated decay	0.226	0.37331
GO:0006374	nuclear mRNA splicing via U2-type spliceosome	0.226	0.372923
GO:0016879	ligase activity, forming carbon-nitrogen bonds	0.226	0.372538
GO:0005484	SNAP receptor activity	0.227	0.3738
GO:0006099	tricarboxylic acid cycle	0.228	0.375059
GO:0006826	iron ion transport	0.228	0.374672
GO:0045324	late endosome to vacuole transport	0.228	0.374286
GO:0015629	actin cytoskeleton	0.228	0.373901
GO:0044440	endosomal part	0.228	0.373517
GO:0016763	transferase activity, transferring pentosyl groups	0.228	0.373133
GO:0006807	nitrogen compound metabolic process	0.228	0.372751
GO:0008301	DNA bending activity	0.228	0.372369
GO:0016074	snoRNA metabolic process	0.228	0.371988
GO:0017112	Rab guanyl-nucleotide exchange factor activity	0.23	0.374867
GO:0009112	nucleobase metabolic process	0.23	0.374484
GO:0030121	AP-1 adaptor complex	0.23	0.374102
GO:0000338	protein deneddylation	0.23	0.373721
GO:0016407	acetyltransferase activity	0.23	0.37334
GO:0006491	N-glycan processing	0.232	0.376203
GO:0031010	ISWI complex	0.232	0.375821
GO:0044264	cellular polysaccharide metabolic process	0.232	0.37544
GO:0019897	extrinsic to plasma membrane	0.235	0.379909
GO:0008028	monocarboxylic acid transporter activity	0.235	0.379524
GO:0005386	carrier activity	0.235	0.37914
GO:0005686	snRNP U2	0.235	0.378756
GO:0019209	kinase activator activity	0.237	0.381594
GO:0000127	transcription factor TFIIIC complex	0.237	0.381209
GO:0006276	plasmid maintenance	0.237	0.380825
GO:0000137	Golgi cis cisterna	0.238	0.382046
GO:0000753	cellular morphogenesis during conjugation with cellular fusion	0.238	0.381662
GO:0044272	sulfur compound biosynthetic process	0.238	0.381278
GO:0006633	fatty acid biosynthetic process	0.238	0.380896
GO:0015672	monovalent inorganic cation transport	0.238	0.380514
GO:0030276	clathrin binding	0.238	0.380132
GO:0006446	regulation of translational initiation	0.238	0.379752
GO:0019005	SCF ubiquitin ligase complex	0.24	0.38256
GO:0030137	COPI-coated vesicle	0.24	0.382178
GO:0000509	Rpd3S complex	0.24	0.381796
GO:0006499	N-terminal protein myristoylation	0.24	0.381416
GO:0046834	lipid phosphorylation	0.24	0.381036
GO:0000099	sulfur amino acid transporter activity	0.24	0.380657
GO:0000266	mitochondrial fission	0.24	0.380278
GO:0000350	generation of catalytic spliceosome for second transesterification step	0.242	0.383067
GO:0015883	FAD transport	0.242	0.382687
GO:0009898	internal side of plasma membrane	0.242	0.382307
GO:0016036	cellular response to phosphate starvation	0.242	0.381929
GO:0009081	branched chain family amino acid metabolic process	0.243	0.383128
GO:0001308	loss of chromatin silencing during replicative cell aging	0.243	0.382749
GO:0005689	U12-dependent spliceosome	0.252	0.396533
GO:0006783	heme biosynthetic process	0.252	0.396142
GO:0046961	hydrogen ion transporting ATPase activity, rotational mechanism	0.252	0.395752
GO:0000154	rRNA modification	0.254	0.3985
GO:0008135	translation factor activity, nucleic acid binding	0.254	0.398108
GO:0009063	amino acid catabolic process	0.255	0.399283
GO:0019954	asexual reproduction	0.255	0.398891
GO:0000727	double-strand break repair via break-induced replication	0.255	0.3985
GO:0006376	mRNA splice site selection	0.255	0.39811
GO:0015833	peptide transport	0.255	0.39772
GO:0000101	sulfur amino acid transport	0.255	0.397331
GO:0009269	response to desiccation	0.255	0.396943
GO:0008415	acyltransferase activity	0.256	0.398111
GO:0042257	ribosomal subunit assembly	0.258	0.40083
GO:0006734	NADH metabolic process	0.26	0.403544
GO:0006525	arginine metabolic process	0.26	0.403152
GO:0000011	vacuole inheritance	0.26	0.40276
GO:0000114	G1-specific transcription in mitotic cell cycle	0.26	0.402369
GO:0044433	cytoplasmic vesicle part	0.26	0.401979
GO:0000767	cellular morphogenesis during conjugation	0.262	0.404678
GO:0005665	DNA-directed RNA polymerase II, core complex	0.262	0.404287
GO:0016706	oxidoreductase activity, acting on paired donors, with incorporation or reduction of molecular oxygen, 2-oxoglutarate as one donor, and incorporation of one atom each of oxygen into both donors	0.264	0.406979
GO:0031326	regulation of cellular biosynthetic process	0.264	0.406586
GO:0000092	mitotic anaphase B	0.264	0.406193
GO:0008053	mitochondrial fusion	0.264	0.405801
GO:0016615	malate dehydrogenase activity	0.264	0.40541
GO:0048188	COMPASS complex	0.267	0.409623
GO:0003684	damaged DNA binding	0.267	0.409229
GO:0004872	receptor activity	0.267	0.408836
GO:0007531	mating type determination	0.267	0.408443
GO:0006345	loss of chromatin silencing	0.267	0.408052
GO:0015680	intracellular copper ion transport	0.27	0.412241
GO:0008283	cell proliferation	0.27	0.411847
GO:0000715	nucleotide-excision repair, DNA damage recognition	0.27	0.411453
GO:0043254	regulation of protein complex assembly	0.27	0.41106
GO:0000393	spliceosomal conformational changes to generate catalytic conformation	0.27	0.410668
GO:0009396	folic acid and derivative biosynthetic process	0.27	0.410276
GO:0016073	snRNA metabolic process	0.271	0.411404
GO:0006415	translational termination	0.271	0.411012
GO:0030968	unfolded protein response	0.271	0.410622
GO:0008154	actin polymerization and/or depolymerization	0.271	0.410232
GO:0018345	protein palmitoylation	0.271	0.409842
GO:0009058	biosynthetic process	0.271	0.409454
GO:0006855	multidrug transport	0.271	0.409066
GO:0046019	regulation of transcription from RNA polymerase II promoter by pheromones	0.271	0.408679
GO:0051183	vitamin transporter activity	0.271	0.408293
GO:0004364	glutathione transferase activity	0.271	0.407907
GO:0016778	diphosphotransferase activity	0.271	0.407523
GO:0006620	posttranslational protein targeting to membrane	0.271	0.407139
GO:0004857	enzyme inhibitor activity	0.271	0.406755
GO:0009435	NAD biosynthetic process	0.271	0.406373
GO:0019239	deaminase activity	0.271	0.405991
GO:0019773	proteasome core complex, alpha-subunit complex (sensu Eukaryota)	0.271	0.405609
GO:0004026	alcohol O-acetyltransferase activity	0.273	0.40822
GO:0004702	receptor signaling protein serine/threonine kinase activity	0.278	0.415306
GO:0000243	commitment complex	0.278	0.414918
GO:0006144	purine base metabolic process	0.278	0.414529
GO:0006267	pre-replicative complex formation	0.278	0.414142
GO:0015802	basic amino acid transport	0.279	0.415244
GO:0000128	flocculation	0.279	0.414856
GO:0005656	pre-replicative complex	0.279	0.41447
GO:0051015	actin filament binding	0.279	0.414084
GO:0004540	ribonuclease activity	0.279	0.413699
GO:0042026	protein refolding	0.279	0.413314
GO:0009072	aromatic amino acid family metabolic process	0.279	0.41293
GO:0007049	cell cycle	0.283	0.418462
GO:0015078	hydrogen ion transporter activity	0.283	0.418074
GO:0006518	peptide metabolic process	0.285	0.420639
GO:0005675	holo TFIIH complex	0.285	0.42025
GO:0043233	organelle lumen	0.285	0.419861
GO:0016925	protein sumoylation	0.285	0.419474
GO:0030131	clathrin adaptor complex	0.285	0.419087
GO:0000508	Rpd3L complex	0.286	0.42017
GO:0030014	CCR4-NOT complex	0.286	0.419783
GO:0000347	THO complex	0.286	0.419397
GO:0008238	exopeptidase activity	0.286	0.419011
GO:0004806	triacylglycerol lipase activity	0.286	0.418626
GO:0051261	protein depolymerization	0.286	0.418242
GO:0000916	cytokinesis, contractile ring contraction	0.286	0.417859
GO:0000019	regulation of mitotic recombination	0.286	0.417476
GO:0008194	UDP-glycosyltransferase activity	0.287	0.418553
GO:0051017	actin filament bundle formation	0.287	0.41817
GO:0009982	pseudouridine synthase activity	0.287	0.417788
GO:0000051	urea cycle intermediate metabolic process	0.287	0.417407
GO:0009410	response to xenobiotic stimulus	0.287	0.417026
GO:0003756	protein disulfide isomerase activity	0.287	0.416647
GO:0003906	DNA-(apurinic or apyrimidinic site) lyase activity	0.287	0.416268
GO:0006878	copper ion homeostasis	0.287	0.415889
GO:0006885	regulation of pH	0.287	0.415511
GO:0048869	cellular developmental process	0.287	0.415134
GO:0000033	alpha-1,3-mannosyltransferase activity	0.287	0.414758
GO:0000707	meiotic DNA recombinase assembly	0.287	0.414382
GO:0000049	tRNA binding	0.287	0.414007
GO:0051320	S phase	0.287	0.413633
GO:0009051	pentose-phosphate shunt, oxidative branch	0.287	0.413259
GO:0006875	metal ion homeostasis	0.289	0.415764
GO:0007089	traversing start control point of mitotic cell cycle	0.29	0.416826
GO:0000112	nucleotide-excision repair factor 3 complex	0.29	0.41645
GO:0008276	protein methyltransferase activity	0.29	0.416076
GO:0006384	transcription initiation from RNA polymerase III promoter	0.291	0.417135
GO:0006111	regulation of gluconeogenesis	0.291	0.41676
GO:0043284	biopolymer biosynthetic process	0.292	0.417817
GO:0006112	energy reserve metabolic process	0.292	0.417442
GO:0019829	cation-transporting ATPase activity	0.293	0.418496
GO:0019740	nitrogen utilization	0.293	0.418122
GO:0030515	snoRNA binding	0.294	0.419174
GO:0016881	acid-amino acid ligase activity	0.294	0.418799
GO:0006528	asparagine metabolic process	0.294	0.418425
GO:0019932	second-messenger-mediated signaling	0.294	0.418052
GO:0019655	glucose catabolic process to ethanol	0.294	0.417679
GO:0006891	intra-Golgi vesicle-mediated transport	0.297	0.421565
GO:0030150	protein import into mitochondrial matrix	0.297	0.42119
GO:0007035	vacuolar acidification	0.297	0.420816
GO:0006323	DNA packaging	0.297	0.420442
GO:0009108	coenzyme biosynthetic process	0.297	0.420069
GO:0003779	actin binding	0.298	0.42111
GO:0046148	pigment biosynthetic process	0.298	0.420737
GO:0031123	RNA 3'-end processing	0.3	0.423186
GO:0016279	protein-lysine N-methyltransferase activity	0.3	0.422812
GO:0004709	MAP kinase kinase kinase activity	0.3	0.422438
GO:0042910	xenobiotic transporter activity	0.3	0.422065
GO:0042149	cellular response to glucose starvation	0.301	0.423099
GO:0016742	hydroxymethyl-, formyl- and related transferase activity	0.301	0.422726
GO:0006110	regulation of glycolysis	0.301	0.422354
GO:0030904	retromer complex	0.301	0.421982
GO:0004551	nucleotide diphosphatase activity	0.301	0.421612
GO:0006530	asparagine catabolic process	0.301	0.421241
GO:0016281	eukaryotic translation initiation factor 4F complex	0.301	0.420872
GO:0010033	response to organic substance	0.301	0.420503
GO:0051083	cotranslational protein folding	0.301	0.420135
GO:0043001	Golgi to plasma membrane protein transport	0.301	0.419767
GO:0005761	mitochondrial ribosome	0.303	0.422187
GO:0015934	large ribosomal subunit	0.303	0.421818
GO:0042255	ribosome assembly	0.303	0.42145
GO:0004860	protein kinase inhibitor activity	0.306	0.425252
GO:0001323	age-dependent general metabolic decline during chronological cell aging	0.31	0.430436
GO:0004680	casein kinase activity	0.31	0.430061
GO:0005782	peroxisomal matrix	0.312	0.432459
GO:0005801	Golgi cis face	0.312	0.432083
GO:0009082	branched chain family amino acid biosynthetic process	0.312	0.431708
GO:0000302	response to reactive oxygen species	0.316	0.436864
GO:0004527	exonuclease activity	0.316	0.436485
GO:0009065	glutamine family amino acid catabolic process	0.316	0.436107
GO:0006098	pentose-phosphate shunt	0.316	0.43573
GO:0007021	tubulin folding	0.316	0.435354
GO:0005732	small nucleolar ribonucleoprotein complex	0.318	0.437731
GO:0019856	pyrimidine base biosynthetic process	0.318	0.437353
GO:0006536	glutamate metabolic process	0.318	0.436976
GO:0010038	response to metal ion	0.318	0.436599
GO:0005669	transcription factor TFIID complex	0.318	0.436224
GO:0008080	N-acetyltransferase activity	0.318	0.435849
GO:0006790	sulfur metabolic process	0.319	0.436844
GO:0001405	presequence translocase-associated import motor	0.324	0.44331
GO:0016681	oxidoreductase activity, acting on diphenols and related substances as donors, cytochrome as acceptor	0.324	0.44293
GO:0043144	snoRNA processing	0.324	0.44255
GO:0001671	ATPase stimulator activity	0.324	0.442171
GO:0015238	drug transporter activity	0.324	0.441793
GO:0006656	phosphatidylcholine biosynthetic process	0.324	0.441415
GO:0006100	tricarboxylic acid cycle intermediate metabolic process	0.325	0.4424
GO:0001510	RNA methylation	0.325	0.442022
GO:0006537	glutamate biosynthetic process	0.325	0.441645
GO:0015171	amino acid transporter activity	0.325	0.441269
GO:0004549	tRNA-specific ribonuclease activity	0.325	0.440894
GO:0015986	ATP synthesis coupled proton transport	0.325	0.440519
GO:0016846	carbon-sulfur lyase activity	0.327	0.442853
GO:0008180	signalosome complex	0.327	0.442477
GO:0015103	inorganic anion transporter activity	0.327	0.442102
GO:0006768	biotin metabolic process	0.327	0.441727
GO:0017148	negative regulation of protein biosynthetic process	0.327	0.441353
GO:0031930	mitochondrial signaling pathway	0.327	0.44098
GO:0008235	metalloexopeptidase activity	0.327	0.440607
GO:0000346	transcription export complex	0.327	0.440235
GO:0051233	spindle midzone	0.327	0.439863
GO:0030490	processing of 20S pre-rRNA	0.33	0.443524
GO:0019363	pyridine nucleotide biosynthetic process	0.331	0.444494
GO:0044260	cellular macromolecule metabolic process	0.334	0.448145
GO:0017016	Ras GTPase binding	0.334	0.447768
GO:0019201	nucleotide kinase activity	0.334	0.447392
GO:0031386	protein tag	0.334	0.447016
GO:0016835	carbon-oxygen lyase activity	0.334	0.446641
GO:0030007	potassium ion homeostasis	0.334	0.446267
GO:0008380	RNA splicing	0.334	0.445893
GO:0008081	phosphoric diester hydrolase activity	0.334	0.44552
GO:0042134	rRNA primary transcript binding	0.334	0.445147
GO:0006808	regulation of nitrogen utilization	0.334	0.444775
GO:0009098	leucine biosynthetic process	0.334	0.444404
GO:0006725	aromatic compound metabolic process	0.334	0.444033
GO:0010008	endosome membrane	0.335	0.444992
GO:0044262	cellular carbohydrate metabolic process	0.335	0.444621
GO:0010035	response to inorganic substance	0.336	0.445577
GO:0004222	metalloendopeptidase activity	0.336	0.445207
GO:0042273	ribosomal large subunit biogenesis and assembly	0.338	0.447485
GO:0042176	regulation of protein catabolic process	0.34	0.449759
GO:0004439	phosphoinositide 5-phosphatase activity	0.34	0.449386
GO:0042577	lipid phosphatase activity	0.34	0.449014
GO:0019210	kinase inhibitor activity	0.34	0.448642
GO:0016602	CCAAT-binding factor complex	0.34	0.448271
GO:0003701	RNA polymerase I transcription factor activity	0.342	0.450536
GO:0003746	translation elongation factor activity	0.342	0.450163
GO:0006037	cell wall chitin metabolic process	0.342	0.449792
GO:0006879	iron ion homeostasis	0.345	0.453364
GO:0003743	translation initiation factor activity	0.345	0.45299
GO:0009084	glutamine family amino acid biosynthetic process	0.345	0.452617
GO:0016765	transferase activity, transferring alkyl or aryl (other than methyl) groups	0.345	0.452245
GO:0009250	glucan biosynthetic process	0.348	0.455803
GO:0000009	alpha-1,6-mannosyltransferase activity	0.348	0.455429
GO:0016772	transferase activity, transferring phosphorus-containing groups	0.348	0.455055
GO:0000328	lumen of vacuole with cell cycle-correlated morphology	0.351	0.458602
GO:0031231	intrinsic to peroxisomal membrane	0.351	0.458226
GO:0042727	riboflavin and derivative biosynthetic process	0.351	0.457851
GO:0006829	zinc ion transport	0.351	0.457477
GO:0008535	cytochrome c oxidase complex assembly	0.351	0.457103
GO:0006089	lactate metabolic process	0.356	0.463236
GO:0030686	90S preribosome	0.356	0.462858
GO:0019541	propionate metabolic process	0.356	0.462481
GO:0030482	actin cable	0.356	0.462104
GO:0046487	glyoxylate metabolic process	0.356	0.461728
GO:0006077	1,6-beta-glucan metabolic process	0.356	0.461353
GO:0005753	mitochondrial proton-transporting ATP synthase complex	0.356	0.460978
GO:0008519	ammonium transporter activity	0.356	0.460604
GO:0050000	chromosome localization	0.356	0.46023
GO:0042765	GPI-anchor transamidase complex	0.356	0.459857
GO:0008409	5'-3' exonuclease activity	0.356	0.459485
GO:0006813	potassium ion transport	0.356	0.459113
GO:0006827	high affinity iron ion transport	0.356	0.458742
GO:0000729	DNA double-strand break processing	0.356	0.458372
GO:0000407	pre-autophagosomal structure	0.359	0.461861
GO:0007006	mitochondrial membrane organization and biogenesis	0.359	0.461489
GO:0017119	Golgi transport complex	0.359	0.461117
GO:0000221	hydrogen ion transporting ATPase V1 domain	0.359	0.460746
GO:0004312	fatty-acid synthase activity	0.359	0.460375
GO:0000027	ribosomal large subunit assembly and maintenance	0.36	0.461286
GO:0016471	hydrogen-translocating V-type ATPase complex	0.362	0.463476
GO:0008168	methyltransferase activity	0.362	0.463104
GO:0005048	signal sequence binding	0.362	0.462733
GO:0005856	cytoskeleton	0.362	0.462362
GO:0006612	protein targeting to membrane	0.364	0.464544
GO:0008757	S-adenosylmethionine-dependent methyltransferase activity	0.365	0.465448
GO:0000028	ribosomal small subunit assembly and maintenance	0.365	0.465076
GO:0005685	snRNP U1	0.365	0.464704
GO:0009069	serine family amino acid metabolic process	0.365	0.464334
GO:0005744	mitochondrial inner membrane presequence translocase complex	0.365	0.463963
GO:0006450	regulation of translational fidelity	0.365	0.463594
GO:0015698	inorganic anion transport	0.365	0.463225
GO:0000055	ribosomal large subunit export from nucleus	0.365	0.462856
GO:0046474	glycerophospholipid biosynthetic process	0.365	0.462488
GO:0006474	N-terminal protein amino acid acetylation	0.365	0.462121
GO:0030681	multimeric ribonuclease P complex	0.365	0.461754
GO:0042168	heme metabolic process	0.365	0.461388
GO:0006067	ethanol metabolic process	0.365	0.461022
GO:0035064	methylated histone residue binding	0.365	0.460657
GO:0015846	polyamine transport	0.369	0.465337
GO:0030665	clathrin coated vesicle membrane	0.369	0.464969
GO:0031669	cellular response to nutrient levels	0.369	0.464602
GO:0004659	prenyltransferase activity	0.369	0.464235
GO:0005746	mitochondrial electron transport chain	0.371	0.466383
GO:0042775	organelle ATP synthesis coupled electron transport	0.371	0.466016
GO:0043634	polyadenylation-dependent ncRNA catabolic process	0.372	0.466904
GO:0008175	tRNA methyltransferase activity	0.372	0.466537
GO:0043648	dicarboxylic acid metabolic process	0.375	0.469929
GO:0009113	purine base biosynthetic process	0.375	0.46956
GO:0019795	nonprotein amino acid biosynthetic process	0.375	0.469192
GO:0005763	mitochondrial small ribosomal subunit	0.381	0.476325
GO:0005762	mitochondrial large ribosomal subunit	0.385	0.480948
GO:0015891	siderophore transport	0.388	0.484316
GO:0000158	protein phosphatase type 2A activity	0.388	0.483937
GO:0003727	single-stranded RNA binding	0.39	0.486052
GO:0000188	inactivation of MAPK activity	0.39	0.485672
GO:0004652	polynucleotide adenylyltransferase activity	0.39	0.485293
GO:0009073	aromatic amino acid family biosynthetic process	0.39	0.484914
GO:0043629	ncRNA polyadenylation	0.39	0.484536
GO:0001300	chronological cell aging	0.39	0.484159
GO:0004634	phosphopyruvate hydratase activity	0.39	0.483782
GO:0000176	nuclear exosome (RNase complex)	0.391	0.484645
GO:0003755	peptidyl-prolyl cis-trans isomerase activity	0.391	0.484269
GO:0006874	calcium ion homeostasis	0.393	0.486368
GO:0030508	thiol-disulfide exchange intermediate activity	0.393	0.485991
GO:0006730	one-carbon compound metabolic process	0.393	0.485614
GO:0006123	mitochondrial electron transport, cytochrome c to oxygen	0.393	0.485238
GO:0006749	glutathione metabolic process	0.394	0.486096
GO:0005275	amine transporter activity	0.394	0.48572
GO:0005485	v-SNARE activity	0.394	0.485345
GO:0015239	multidrug transporter activity	0.395	0.486201
GO:0051087	chaperone binding	0.395	0.485826
GO:0004737	pyruvate decarboxylase activity	0.397	0.487909
GO:0045021	error-free DNA repair	0.397	0.487533
GO:0000500	RNA polymerase I upstream activating factor complex	0.397	0.487158
GO:0015197	peptide transporter activity	0.397	0.486783
GO:0043167	ion binding	0.397	0.486409
GO:0019413	acetate biosynthetic process	0.397	0.486035
GO:0009083	branched chain family amino acid catabolic process	0.397	0.485662
GO:0019843	rRNA binding	0.398	0.486512
GO:0005832	chaperonin-containing T-complex	0.398	0.486139
GO:0019933	cAMP-mediated signaling	0.399	0.486988
GO:0045913	positive regulation of carbohydrate metabolic process	0.399	0.486615
GO:0030897	HOPS complex	0.399	0.486243
GO:0046912	transferase activity, transferring acyl groups, acyl groups converted into alkyl on transfer	0.403	0.490743
GO:0006882	zinc ion homeostasis	0.403	0.490368
GO:0022401	adaptation of signaling pathway	0.403	0.489994
GO:0030004	monovalent inorganic cation homeostasis	0.403	0.48962
GO:0005381	iron ion transporter activity	0.403	0.489248
GO:0005666	DNA-directed RNA polymerase III complex	0.404	0.490088
GO:0005751	mitochondrial respiratory chain complex IV	0.412	0.499413
GO:0009085	lysine biosynthetic process	0.412	0.499033
GO:0031163	metallo-sulfur cluster assembly	0.412	0.498655
GO:0018346	protein amino acid prenylation	0.417	0.504323
GO:0043543	protein amino acid acylation	0.417	0.503941
GO:0000275	mitochondrial proton-transporting ATP synthase complex, catalytic core F(1)	0.417	0.503559
GO:0006498	N-terminal protein lipidation	0.417	0.503178
GO:0040023	establishment of nucleus localization	0.417	0.502797
GO:0000301	retrograde transport, vesicle recycling within Golgi	0.417	0.502417
GO:0031205	endoplasmic reticulum Sec complex	0.422	0.508057
GO:0007155	cell adhesion	0.422	0.507674
GO:0030867	rough endoplasmic reticulum membrane	0.422	0.507291
GO:0005688	snRNP U6	0.422	0.506909
GO:0030503	regulation of cell redox homeostasis	0.423	0.507727
GO:0030188	chaperone regulator activity	0.423	0.507345
GO:0005525	GTP binding	0.423	0.506964
GO:0046914	transition metal ion binding	0.423	0.506583
GO:0009070	serine family amino acid biosynthetic process	0.423	0.506203
GO:0004526	ribonuclease P activity	0.425	0.508215
GO:0016884	carbon-nitrogen ligase activity, with glutamine as amido-N-donor	0.425	0.507834
GO:0005486	t-SNARE activity	0.425	0.507453
GO:0030846	transcription termination from Pol II promoter, RNA polymerase(A) coupled	0.425	0.507073
GO:0000041	transition metal ion transport	0.426	0.507886
GO:0042274	ribosomal small subunit biogenesis and assembly	0.426	0.507507
GO:0046686	response to cadmium ion	0.427	0.508318
GO:0004197	cysteine-type endopeptidase activity	0.427	0.507939
GO:0015300	solute:solute antiporter activity	0.427	0.50756
GO:0017056	structural constituent of nuclear pore	0.427	0.507182
GO:0005869	dynactin complex	0.427	0.506804
GO:0005089	Rho guanyl-nucleotide exchange factor activity	0.427	0.506427
GO:0005784	translocon complex	0.427	0.506051
GO:0017137	Rab GTPase binding	0.427	0.505675
GO:0000752	agglutination during conjugation with cellular fusion	0.427	0.505299
GO:0019935	cyclic-nucleotide-mediated signaling	0.427	0.504924
GO:0000175	3'-5'-exoribonuclease activity	0.431	0.509277
GO:0006164	purine nucleotide biosynthetic process	0.434	0.512441
GO:0006163	purine nucleotide metabolic process	0.434	0.512062
GO:0015036	disulfide oxidoreductase activity	0.434	0.511683
GO:0009165	nucleotide biosynthetic process	0.434	0.511305
GO:0007029	endoplasmic reticulum organization and biogenesis	0.436	0.513282
GO:0006915	apoptosis	0.436	0.512903
GO:0005507	copper ion binding	0.436	0.512525
GO:0009071	serine family amino acid catabolic process	0.436	0.512147
GO:0006020	inositol metabolic process	0.436	0.51177
GO:0005279	amino acid-polyamine transporter activity	0.436	0.511394
GO:0031126	snoRNA 3'-end processing	0.436	0.511018
GO:0046685	response to arsenic	0.442	0.517669
GO:0030687	nucleolar preribosome, large subunit precursor	0.442	0.517289
GO:0045935	positive regulation of nucleobase, nucleoside, nucleotide and nucleic acid metabolic process	0.442	0.51691
GO:0005677	chromatin silencing complex	0.442	0.516531
GO:0016814	hydrolase activity, acting on carbon-nitrogen (but not peptide) bonds, in cyclic amidines	0.442	0.516152
GO:0015908	fatty acid transport	0.449	0.523943
GO:0016209	antioxidant activity	0.449	0.52356
GO:0008236	serine-type peptidase activity	0.449	0.523177
GO:0004521	endoribonuclease activity	0.449	0.522795
GO:0006119	oxidative phosphorylation	0.459	0.534048
GO:0030488	tRNA methylation	0.459	0.533659
GO:0008483	transaminase activity	0.459	0.53327
GO:0031312	extrinsic to organelle membrane	0.459	0.532881
GO:0009068	aspartate family amino acid catabolic process	0.459	0.532493
GO:0006995	cellular response to nitrogen starvation	0.463	0.536743
GO:0051247	positive regulation of protein metabolic process	0.463	0.536353
GO:0000166	nucleotide binding	0.463	0.535964
GO:0017076	purine nucleotide binding	0.463	0.535575
GO:0001100	negative regulation of exit from mitosis	0.463	0.535186
GO:0045257	succinate dehydrogenase complex (ubiquinone)	0.463	0.534799
GO:0000304	response to singlet oxygen	0.463	0.534411
GO:0030869	RENT complex	0.463	0.534025
GO:0050072	m7G(5')pppN diphosphatase activity	0.463	0.533638
GO:0008177	succinate dehydrogenase (ubiquinone) activity	0.463	0.533253
GO:0007188	G-protein signaling, coupled to cAMP nucleotide second messenger	0.463	0.532868
GO:0016439	tRNA-pseudouridine synthase activity	0.463	0.532483
GO:0009268	response to pH	0.463	0.532099
GO:0006122	mitochondrial electron transport, ubiquinol to cytochrome c	0.465	0.534013
GO:0045275	respiratory chain complex III	0.465	0.533629
GO:0006458	'de novo' protein folding	0.465	0.533245
GO:0006812	cation transport	0.465	0.532861
GO:0043614	multi-eIF complex	0.465	0.532478
GO:0016409	palmitoyltransferase activity	0.465	0.532096
GO:0051180	vitamin transport	0.465	0.531714
GO:0009117	nucleotide metabolic process	0.465	0.531333
GO:0006825	copper ion transport	0.47	0.536662
GO:0016272	prefoldin complex	0.472	0.53856
GO:0031501	mannosyltransferase complex	0.472	0.538175
GO:0015677	copper ion import	0.472	0.53779
GO:0007243	protein kinase cascade	0.472	0.537406
GO:0019238	cyclohydrolase activity	0.472	0.537022
GO:0005375	copper ion transporter activity	0.472	0.536639
GO:0019321	pentose metabolic process	0.472	0.536257
GO:0008641	small protein activating enzyme activity	0.472	0.535875
GO:0004067	asparaginase activity	0.472	0.535493
GO:0000159	protein phosphatase type 2A complex	0.472	0.535112
GO:0051704	multi-organism process	0.472	0.534732
GO:0005478	intracellular transporter activity	0.472	0.534352
GO:0017171	serine hydrolase activity	0.479	0.541892
GO:0007023	post-chaperonin tubulin folding pathway	0.479	0.541508
GO:0000506	glycosylphosphatidylinositol-N-acetylglucosaminyltransferase (GPI-GnT) complex	0.479	0.541124
GO:0004457	lactate dehydrogenase activity	0.479	0.540741
GO:0008172	S-methyltransferase activity	0.479	0.540358
GO:0016832	aldehyde-lyase activity	0.479	0.539976
GO:0005537	mannose binding	0.479	0.539594
GO:0019207	kinase regulator activity	0.479	0.539213
GO:0008623	chromatin accessibility complex	0.479	0.538833
GO:0043166	H4/H2A histone acetyltransferase activity	0.479	0.538453
GO:0046020	negative regulation of transcription from RNA polymerase II promoter by pheromones	0.479	0.538073
GO:0001101	response to acid	0.494	0.554532
GO:0004725	protein tyrosine phosphatase activity	0.494	0.554142
GO:0006526	arginine biosynthetic process	0.494	0.553752
GO:0000165	MAPKKK cascade	0.494	0.553363
GO:0043624	cellular protein complex disassembly	0.499	0.558572
GO:0000255	allantoin metabolic process	0.499	0.55818
GO:0048029	monosaccharide binding	0.499	0.557788
GO:0006560	proline metabolic process	0.499	0.557397
GO:0001522	pseudouridine synthesis	0.499	0.557007
GO:0045116	protein neddylation	0.499	0.556617
GO:0004730	pseudouridylate synthase activity	0.499	0.556228
GO:0031518	CBF3 complex	0.499	0.555839
GO:0005057	receptor signaling protein activity	0.499	0.555451
GO:0031463	Cul3-RING ubiquitin ligase complex	0.499	0.555064
GO:0005838	proteasome regulatory particle (sensu Eukaryota)	0.501	0.5569
GO:0006207	'de novo' pyrimidine base biosynthetic process	0.502	0.557622
GO:0004601	peroxidase activity	0.51	0.566114
GO:0005775	vacuolar lumen	0.522	0.579031
GO:0031414	N-terminal protein acetyltransferase complex	0.522	0.578629
GO:0006779	porphyrin biosynthetic process	0.522	0.578227
GO:0016651	oxidoreductase activity, acting on NADH or NADPH	0.522	0.577825
GO:0000808	origin recognition complex	0.525	0.580743
GO:0005385	zinc ion transporter activity	0.525	0.58034
GO:0015791	polyol transport	0.525	0.579938
GO:0000178	exosome (RNase complex)	0.526	0.58064
GO:0009076	histidine family amino acid biosynthetic process	0.526	0.580238
GO:0006188	IMP biosynthetic process	0.526	0.579837
GO:0005736	DNA-directed RNA polymerase I complex	0.526	0.579436
GO:0046933	hydrogen ion transporting ATP synthase activity, rotational mechanism	0.531	0.58454
GO:0000172	ribonuclease MRP complex	0.531	0.584137
GO:0006913	nucleocytoplasmic transport	0.531	0.583734
GO:0019001	guanyl nucleotide binding	0.536	0.588824
GO:0042542	response to hydrogen peroxide	0.536	0.588419
GO:0044265	cellular macromolecule catabolic process	0.536	0.588014
GO:0000390	spliceosome disassembly	0.536	0.587609
GO:0015343	siderophore-iron transporter activity	0.536	0.587206
GO:0006356	regulation of transcription from RNA polymerase I promoter	0.536	0.586802
GO:0048468	cell development	0.536	0.586399
GO:0009109	coenzyme catabolic process	0.536	0.585997
GO:0005996	monosaccharide metabolic process	0.536	0.585596
GO:0030689	Noc complex	0.536	0.585195
GO:0030037	actin filament reorganization during cell cycle	0.536	0.584794
GO:0042710	biofilm formation	0.536	0.584394
GO:0000313	organellar ribosome	0.536	0.583995
GO:0005286	basic amino acid permease activity	0.536	0.583596
GO:0015077	monovalent inorganic cation transporter activity	0.548	0.596254
GO:0043226	organelle	0.548	0.595847
GO:0007008	outer mitochondrial membrane organization and biogenesis	0.548	0.595441
GO:0008540	proteasome regulatory particle, base subcomplex (sensu Eukaryota)	0.55	0.597207
GO:0015939	pantothenate metabolic process	0.55	0.596801
GO:0005852	eukaryotic translation initiation factor 3 complex	0.555	0.601816
GO:0019774	proteasome core complex, beta-subunit complex (sensu Eukaryota)	0.555	0.601407
GO:0004022	alcohol dehydrogenase activity	0.555	0.600999
GO:0007532	regulation of transcription, mating-type specific	0.555	0.600591
GO:0015359	amino acid permease activity	0.555	0.600183
GO:0015892	siderophore-iron transport	0.555	0.599776
GO:0019660	glycolytic fermentation	0.555	0.59937
GO:0000220	hydrogen ion transporting ATPase V0 domain	0.555	0.598964
GO:0045039	protein import into mitochondrial inner membrane	0.555	0.598559
GO:0042555	MCM complex	0.555	0.598154
GO:0030685	nucleolar preribosome	0.566	0.609597
GO:0016226	iron-sulfur cluster assembly	0.566	0.609186
GO:0006817	phosphate transport	0.566	0.608775
GO:0006566	threonine metabolic process	0.572	0.614813
GO:0019878	lysine biosynthetic process via aminoadipic acid	0.572	0.614399
GO:0017136	NAD-dependent histone deacetylase activity	0.572	0.613985
GO:0008541	proteasome regulatory particle, lid subcomplex (sensu Eukaryota)	0.572	0.613572
GO:0004693	cyclin-dependent protein kinase activity	0.572	0.613159
GO:0043633	modification-dependent RNA catabolic process	0.573	0.613819
GO:0000408	EKC/KEOPS protein complex	0.573	0.613406
GO:0017183	peptidyl-diphthamide biosynthetic process from peptidyl-histidine	0.573	0.612995
GO:0000196	MAPKKK cascade during cell wall biogenesis	0.573	0.612583
GO:0006769	nicotinamide metabolic process	0.573	0.612173
GO:0008655	pyrimidine salvage	0.573	0.611763
GO:0016078	tRNA catabolic process	0.573	0.611353
GO:0016744	transferase activity, transferring aldehyde or ketonic groups	0.573	0.610944
GO:0016077	snoRNA catabolic process	0.573	0.610536
GO:0006078	1,6-beta-glucan biosynthetic process	0.573	0.610128
GO:0030026	manganese ion homeostasis	0.573	0.609721
GO:0016237	microautophagy	0.579	0.615694
GO:0046983	protein dimerization activity	0.579	0.615284
GO:0000276	mitochondrial proton-transporting ATP synthase complex, coupling factor F(o)	0.579	0.614874
GO:0006166	purine ribonucleoside salvage	0.579	0.614465
GO:0006591	ornithine metabolic process	0.579	0.614056
GO:0015114	phosphate transporter activity	0.579	0.613648
GO:0018409	peptide or protein amino-terminal blocking	0.579	0.61324
GO:0031314	extrinsic to mitochondrial inner membrane	0.595	0.629768
GO:0046337	phosphatidylethanolamine metabolic process	0.595	0.62935
GO:0018344	protein geranylgeranylation	0.595	0.628932
GO:0046982	protein heterodimerization activity	0.595	0.628516
GO:0006101	citrate metabolic process	0.595	0.628099
GO:0000938	GARP complex	0.595	0.627684
GO:0006592	ornithine biosynthetic process	0.595	0.627269
GO:0030123	AP-3 adaptor complex	0.595	0.626854
GO:0001401	mitochondrial sorting and assembly machinery complex	0.595	0.62644
GO:0016624	oxidoreductase activity, acting on the aldehyde or oxo group of donors, disulfide as acceptor	0.595	0.626026
GO:0018065	protein-cofactor linkage	0.595	0.625613
GO:0016774	phosphotransferase activity, carboxyl group as acceptor	0.595	0.625201
GO:0015793	glycerol transport	0.595	0.624789
GO:0008536	Ran GTPase binding	0.595	0.624378
GO:0016863	intramolecular oxidoreductase activity, transposing C=C bonds	0.595	0.623967
GO:0019206	nucleoside kinase activity	0.595	0.623557
GO:0045835	negative regulation of meiosis	0.597	0.625242
GO:0016973	poly(A)+ mRNA export from nucleus	0.597	0.624831
GO:0006627	mitochondrial protein processing	0.597	0.624421
GO:0045129	NAD-independent histone deacetylase activity	0.597	0.624012
GO:0042721	mitochondrial inner membrane protein insertion complex	0.608	0.635093
GO:0030118	clathrin coat	0.608	0.634677
GO:0005296	L-proline permease activity	0.608	0.634262
GO:0006562	proline catabolic process	0.608	0.633847
GO:0006596	polyamine biosynthetic process	0.62	0.645935
GO:0008299	isoprenoid biosynthetic process	0.62	0.645513
GO:0018410	peptide or protein carboxyl-terminal blocking	0.62	0.645091
GO:0009371	positive regulation of transcription by pheromones	0.62	0.644671
GO:0015992	proton transport	0.62	0.64425
GO:0015606	spermidine transporter activity	0.62	0.643831
GO:0017069	snRNA binding	0.62	0.643411
GO:0006501	C-terminal protein lipidation	0.62	0.642993
GO:0000297	spermine transporter activity	0.62	0.642575
GO:0016653	oxidoreductase activity, acting on NADH or NADPH, heme protein as acceptor	0.62	0.642157
GO:0006097	glyoxylate cycle	0.62	0.64174
GO:0005787	signal peptidase complex	0.62	0.641324
GO:0003993	acid phosphatase activity	1	1
GO:0045254	pyruvate dehydrogenase complex	1	1
GO:0016723	oxidoreductase activity, oxidizing metal ions, NAD or NADP as acceptor	1	1
GO:0043574	peroxisomal transport	1	1
GO:0017004	cytochrome complex assembly	1	1
GO:0006625	protein targeting to peroxisome	1	1
GO:0031902	late endosome membrane	1	1
GO:0030489	processing of 27S pre-rRNA	1	1
GO:0004749	ribose phosphate diphosphokinase activity	1	1
GO:0006613	cotranslational protein targeting to membrane	1	1
GO:0030688	nucleolar preribosome, small subunit precursor	1	1
GO:0032447	protein urmylation	1	1
GO:0009092	homoserine metabolic process	1	1
GO:0006544	glycine metabolic process	1	1
GO:0008170	N-methyltransferase activity	1	1
GO:0006811	ion transport	1	1
GO:0005885	Arp2/3 protein complex	1	1
GO:0004448	isocitrate dehydrogenase activity	1	1
GO:0008379	thioredoxin peroxidase activity	1	1
GO:0004707	MAP kinase activity	1	1
GO:0009231	riboflavin biosynthetic process	1	1
GO:0032040	small subunit processome	1	1
GO:0005851	eukaryotic translation initiation factor 2B complex	1	1
GO:0000177	cytoplasmic exosome (RNase complex)	1	1
GO:0015291	porter activity	1	1
GO:0043412	biopolymer modification	1	1
GO:0016755	transferase activity, transferring amino-acyl groups	1	1
GO:0016592	Srb-mediator complex	1	1
GO:0004602	glutathione peroxidase activity	1	1
GO:0006617	SRP-dependent cotranslational protein targeting to membrane, signal sequence recognition	1	1
GO:0016423	tRNA (guanine) methyltransferase activity	1	1
GO:0045426	quinone cofactor biosynthetic process	1	1
GO:0016558	protein import into peroxisome matrix	1	1
GO:0015203	polyamine transporter activity	1	1
GO:0016642	oxidoreductase activity, acting on the CH-NH2 group of donors, disulfide as acceptor	1	1
GO:0015146	pentose transporter activity	1	1
GO:0000813	ESCRT I complex	1	1
GO:0031207	Sec62/Sec63 complex	1	1
GO:0005315	inorganic phosphate transporter activity	1	1
GO:0000059	protein import into nucleus, docking	1	1
GO:0044248	cellular catabolic process	1	1
GO:0017150	tRNA dihydrouridine synthase activity	1	1
GO:0016709	oxidoreductase activity, acting on paired donors, with incorporation or reduction of molecular oxygen, NADH or NADPH as one donor, and incorporation of one atom of oxygen	1	1
GO:0046688	response to copper ion	1	1
GO:0000772	mating pheromone activity	1	1
GO:0015559	multidrug efflux pump activity	1	1
GO:0017169	CDP-alcohol phosphatidyltransferase activity	1	1
GO:0030071	regulation of mitotic metaphase/anaphase transition	1	1
GO:0015145	monosaccharide transporter activity	1	1
GO:0006529	asparagine biosynthetic process	1	1
GO:0008270	zinc ion binding	1	1
GO:0000815	ESCRT III complex	1	1
GO:0005955	calcineurin complex	1	1

## Sheet: Ontologizer_term-for-term
ID	name	term-for-term p	term-for-term p.adjusted
GO:0006260	DNA replication	3.06419e-24	3.06419e-24
GO:0005694	chromosome	4.84901e-19	4.84901e-19
GO:0006261	DNA-dependent DNA replication	6.05909e-19	6.05909e-19
GO:0005657	replication fork	2.11886e-17	2.11886e-17
GO:0006259	DNA metabolic process	2.79753e-17	2.79753e-17
GO:0044427	chromosomal part	7.57486e-17	7.57486e-17
GO:0006271	DNA strand elongation during DNA replication	2.84307e-15	2.84307e-15
GO:0022616	DNA strand elongation	2.84307e-15	2.84307e-15
GO:0006281	DNA repair	6.64754e-15	6.64754e-15
GO:0006974	response to DNA damage stimulus	5.31698e-14	5.31698e-14
GO:0009719	response to endogenous stimulus	2.17677e-13	2.17677e-13
GO:0007049	cell cycle	4.15995e-13	4.15995e-13
GO:0006273	lagging strand elongation	4.96125e-13	4.96125e-13
GO:0007064	mitotic sister chromatid cohesion	4.96125e-13	4.96125e-13
GO:0007062	sister chromatid cohesion	8.05657e-13	8.05657e-13
GO:0022402	cell cycle process	8.54613e-13	8.54613e-13
GO:0043601	nuclear replisome	9.12914e-13	9.12914e-13
GO:0030894	replisome	9.12914e-13	9.12914e-13
GO:0000228	nuclear chromosome	1.16801e-11	1.16801e-11
GO:0000278	mitotic cell cycle	7.0543e-11	7.0543e-11
GO:0043596	nuclear replication fork	1.52471e-10	1.52471e-10
GO:0045005	maintenance of fidelity during DNA-dependent DNA replication	2.91592e-10	2.91592e-10
GO:0006298	mismatch repair	2.91592e-10	2.91592e-10
GO:0006310	DNA recombination	1.11273e-09	1.11273e-09
GO:0044450	microtubule organizing center part	2.69569e-09	2.69569e-09
GO:0044454	nuclear chromosome part	7.79624e-09	7.79624e-09
GO:0005819	spindle	1.83479e-08	1.83479e-08
GO:0007020	microtubule nucleation	5.18673e-08	5.18673e-08
GO:0006950	response to stress	6.489e-08	6.489e-08
GO:0006272	leading strand elongation	8.02394e-08	8.02394e-08
GO:0030427	site of polarized growth	1.00803e-07	1.00803e-07
GO:0000819	sister chromatid segregation	1.07713e-07	1.07713e-07
GO:0022403	cell cycle phase	1.16223e-07	1.16223e-07
GO:0007059	chromosome segregation	1.29478e-07	1.29478e-07
GO:0015630	microtubule cytoskeleton	1.36288e-07	1.36288e-07
GO:0007017	microtubule-based process	1.93151e-07	1.93151e-07
GO:0006301	postreplication repair	3.15045e-07	3.15045e-07
GO:0007001	chromosome organization and biogenesis (sensu Eukaryota)	3.96699e-07	3.96699e-07
GO:0000070	mitotic sister chromatid segregation	4.62358e-07	4.62358e-07
GO:0005815	microtubule organizing center	4.62358e-07	4.62358e-07
GO:0005816	spindle pole body	4.62358e-07	4.62358e-07
GO:0000725	recombinational repair	4.76539e-07	4.76539e-07
GO:0051276	chromosome organization and biogenesis	5.37243e-07	5.37243e-07
GO:0006289	nucleotide-excision repair	5.53406e-07	5.53406e-07
GO:0044430	cytoskeletal part	6.33082e-07	6.33082e-07
GO:0005935	bud neck	8.25281e-07	8.25281e-07
GO:0000226	microtubule cytoskeleton organization and biogenesis	9.68821e-07	9.68821e-07
GO:0000922	spindle pole	1.13059e-06	1.13059e-06
GO:0003887	DNA-directed DNA polymerase activity	1.6226e-06	1.6226e-06
GO:0005856	cytoskeleton	2.48022e-06	2.48022e-06
GO:0005933	bud	3.09729e-06	3.09729e-06
GO:0043232	intracellular non-membrane-bound organelle	3.91516e-06	3.91516e-06
GO:0043228	non-membrane-bound organelle	3.91516e-06	3.91516e-06
GO:0051052	regulation of DNA metabolic process	5.01458e-06	5.01458e-06
GO:0006284	base-excision repair	5.48545e-06	5.48545e-06
GO:0000793	condensed chromosome	5.93068e-06	5.93068e-06
GO:0000731	DNA synthesis during DNA repair	6.10301e-06	6.10301e-06
GO:0005822	inner plaque of spindle pole body	6.10301e-06	6.10301e-06
GO:0006312	mitotic recombination	6.475e-06	6.475e-06
GO:0006302	double-strand break repair	7.86966e-06	7.86966e-06
GO:0000279	M phase	8.93741e-06	8.93741e-06
GO:0000722	telomere maintenance via recombination	9.03505e-06	9.03505e-06
GO:0000724	double-strand break repair via homologous recombination	1.26916e-05	1.26916e-05
GO:0016798	hydrolase activity, acting on glycosyl bonds	1.41811e-05	1.41811e-05
GO:0005200	structural constituent of cytoskeleton	2.54238e-05	2.54238e-05
GO:0006269	DNA replication, synthesis of RNA primer	2.93146e-05	2.93146e-05
GO:0005824	outer plaque of spindle pole body	2.93146e-05	2.93146e-05
GO:0005823	central plaque of spindle pole body	2.93146e-05	2.93146e-05
GO:0007067	mitosis	3.10673e-05	3.10673e-05
GO:0042575	DNA polymerase complex	3.20178e-05	3.20178e-05
GO:0000087	M phase of mitotic cell cycle	3.4745e-05	3.4745e-05
GO:0000075	cell cycle checkpoint	3.76185e-05	3.76185e-05
GO:0050896	response to stimulus	4.5635e-05	4.5635e-05
GO:0051300	spindle pole body organization and biogenesis	5.01408e-05	5.01408e-05
GO:0031023	microtubule organizing center organization and biogenesis	5.01408e-05	5.01408e-05
GO:0006270	DNA replication initiation	7.77671e-05	7.77671e-05
GO:0000798	nuclear cohesin complex	8.44896e-05	8.44896e-05
GO:0008278	cohesin complex	8.44896e-05	8.44896e-05
GO:0045934	negative regulation of nucleobase, nucleoside, nucleotide and nucleic acid metabolic process	0.00011346	0.00011346
GO:0008297	single-stranded DNA specific exodeoxyribonuclease activity	0.000123579	0.000123579
GO:0008310	single-stranded DNA specific 3'-5' exodeoxyribonuclease activity	0.000123579	0.000123579
GO:0003891	delta DNA polymerase activity	0.000123579	0.000123579
GO:0000928	gamma-tubulin small complex, spindle pole body	0.000123579	0.000123579
GO:0000930	gamma-tubulin complex	0.000123579	0.000123579
GO:0005662	DNA replication factor A complex	0.000123579	0.000123579
GO:0008275	gamma-tubulin small complex	0.000123579	0.000123579
GO:0032299	ribonuclease H2 complex	0.000123579	0.000123579
GO:0043625	delta DNA polymerase complex	0.000123579	0.000123579
GO:0051053	negative regulation of DNA metabolic process	0.000163786	0.000163786
GO:0007010	cytoskeleton organization and biogenesis	0.000167126	0.000167126
GO:0000794	condensed nuclear chromosome	0.000169383	0.000169383
GO:0006275	regulation of DNA replication	0.000177731	0.000177731
GO:0005658	alpha DNA polymerase:primase complex	0.000189411	0.000189411
GO:0016779	nucleotidyltransferase activity	0.000194419	0.000194419
GO:0016740	transferase activity	0.000205409	0.000205409
GO:0004536	deoxyribonuclease activity	0.000207424	0.000207424
GO:0007051	spindle organization and biogenesis	0.000254985	0.000254985
GO:0007103	spindle pole body duplication in nuclear envelope	0.000277117	0.000277117
GO:0048519	negative regulation of biological process	0.000291871	0.000291871
GO:0000074	regulation of progression through cell cycle	0.000306393	0.000306393
GO:0051726	regulation of cell cycle	0.000306393	0.000306393
GO:0048523	negative regulation of cellular process	0.000327995	0.000327995
GO:0016758	transferase activity, transferring hexosyl groups	0.000328638	0.000328638
GO:0009892	negative regulation of metabolic process	0.000352257	0.000352257
GO:0016458	gene silencing	0.000366549	0.000366549
GO:0045814	negative regulation of gene expression, epigenetic	0.000366549	0.000366549
GO:0006342	chromatin silencing	0.000366549	0.000366549
GO:0031507	heterochromatin formation	0.000366549	0.000366549
GO:0009987	cellular process	0.000408109	0.000408109
GO:0030474	spindle pole body duplication	0.000413633	0.000413633
GO:0000079	regulation of cyclin-dependent protein kinase activity	0.000413633	0.000413633
GO:0031324	negative regulation of cellular metabolic process	0.000450256	0.000450256
GO:0000135	septin checkpoint	0.000476007	0.000476007
GO:0004523	ribonuclease H activity	0.000476007	0.000476007
GO:0016772	transferase activity, transferring phosphorus-containing groups	0.000499627	0.000499627
GO:0004519	endonuclease activity	0.000506414	0.000506414
GO:0016538	cyclin-dependent protein kinase regulator activity	0.000555979	0.000555979
GO:0016893	endonuclease activity, active with either ribo- or deoxyribonucleic acids and producing 5'-phosphomonoesters	0.000555979	0.000555979
GO:0003677	DNA binding	0.00055951	0.00055951
GO:0032506	cytokinetic process	0.000600065	0.000600065
GO:0006280	mutagenesis	0.000629564	0.000629564
GO:0040029	regulation of gene expression, epigenetic	0.000634227	0.000634227
GO:0043566	structure-specific DNA binding	0.000820733	0.000820733
GO:0031497	chromatin assembly	0.000953182	0.000953182
GO:0006996	organelle organization and biogenesis	0.000974228	0.000974228
GO:0004553	hydrolase activity, hydrolyzing O-glycosyl compounds	0.000998106	0.000998106
GO:0000217	DNA secondary structure binding	0.00100832	0.00100832
GO:0005663	DNA replication factor C complex	0.00100832	0.00100832
GO:0007052	mitotic spindle organization and biogenesis	0.00109644	0.00109644
GO:0032185	septin cytoskeleton organization and biogenesis	0.00114605	0.00114605
GO:0000921	septin ring assembly	0.00114605	0.00114605
GO:0030491	heteroduplex formation	0.00114605	0.00114605
GO:0031106	septin ring organization	0.00114605	0.00114605
GO:0006279	premeiotic DNA synthesis	0.00114605	0.00114605
GO:0000076	DNA replication checkpoint	0.00114605	0.00114605
GO:0032297	negative regulation of DNA replication initiation	0.00114605	0.00114605
GO:0048256	flap endonuclease activity	0.00114605	0.00114605
GO:0008296	3'-5'-exodeoxyribonuclease activity	0.00114605	0.00114605
GO:0017108	5'-flap endonuclease activity	0.00114605	0.00114605
GO:0003916	DNA topoisomerase activity	0.00114605	0.00114605
GO:0016888	endodeoxyribonuclease activity, producing 5'-phosphomonoesters	0.00114605	0.00114605
GO:0000910	cytokinesis	0.00115742	0.00115742
GO:0043283	biopolymer metabolic process	0.00126295	0.00126295
GO:0004518	nuclease activity	0.00127755	0.00127755
GO:0000723	telomere maintenance	0.00143092	0.00143092
GO:0032200	telomere organization and biogenesis	0.00143092	0.00143092
GO:0000003	reproduction	0.00147121	0.00147121
GO:0031570	DNA integrity checkpoint	0.00150143	0.00150143
GO:0007534	gene conversion at mating-type locus	0.00150143	0.00150143
GO:0030312	external encapsulating structure	0.00155939	0.00155939
GO:0005618	cell wall	0.00155939	0.00155939
GO:0009277	chitin- and beta-glucan-containing cell wall	0.00155939	0.00155939
GO:0000082	G1/S transition of mitotic cell cycle	0.00173327	0.00173327
GO:0051301	cell division	0.00177888	0.00177888
GO:0000775	chromosome, pericentric region	0.00183474	0.00183474
GO:0005576	extracellular region	0.0019557	0.0019557
GO:0006139	nucleobase, nucleoside, nucleotide and nucleic acid metabolic process	0.00199812	0.00199812
GO:0000083	G1/S-specific transcription in mitotic cell cycle	0.00219526	0.00219526
GO:0030174	regulation of DNA replication initiation	0.0022076	0.0022076
GO:0016799	hydrolase activity, hydrolyzing N-glycosyl compounds	0.0022076	0.0022076
GO:0004169	dolichyl-phosphate-mannose-protein mannosyltransferase activity	0.0022076	0.0022076
GO:0032135	DNA insertion or deletion binding	0.0022076	0.0022076
GO:0030983	mismatched DNA binding	0.0022076	0.0022076
GO:0016895	exodeoxyribonuclease activity, producing 5'-phosphomonoesters	0.0022076	0.0022076
GO:0000078	cell morphogenesis checkpoint	0.00249162	0.00249162
GO:0045740	positive regulation of DNA replication	0.00249162	0.00249162
GO:0003889	alpha DNA polymerase activity	0.00249162	0.00249162
GO:0032138	single base insertion or deletion binding	0.00249162	0.00249162
GO:0004791	thioredoxin-disulfide reductase activity	0.00249162	0.00249162
GO:0030472	mitotic spindle organization and biogenesis in nucleus	0.00250285	0.00250285
GO:0030466	chromatin silencing at silent mating-type cassette	0.00263751	0.00263751
GO:0016757	transferase activity, transferring glycosyl groups	0.00272729	0.00272729
GO:0005934	bud tip	0.00300162	0.00300162
GO:0045003	double-strand break repair via synthesis-dependent strand annealing	0.00304777	0.00304777
GO:0006334	nucleosome assembly	0.00304777	0.00304777
GO:0007120	axial bud site selection	0.00315319	0.00315319
GO:0000131	incipient bud site	0.00323206	0.00323206
GO:0006333	chromatin assembly or disassembly	0.00356907	0.00356907
GO:0051321	meiotic cell cycle	0.00366132	0.00366132
GO:0051327	M phase of meiotic cell cycle	0.00366132	0.00366132
GO:0007126	meiosis	0.00366132	0.00366132
GO:0000710	meiotic mismatch repair	0.00372124	0.00372124
GO:0007109	cytokinesis, completion of separation	0.00372124	0.00372124
GO:0008156	negative regulation of DNA replication	0.00372124	0.00372124
GO:0004529	exodeoxyribonuclease activity	0.00372124	0.00372124
GO:0000030	mannosyltransferase activity	0.0037353	0.0037353
GO:0015926	glucosidase activity	0.00391708	0.00391708
GO:0045892	negative regulation of transcription, DNA-dependent	0.00392187	0.00392187
GO:0000018	regulation of DNA recombination	0.00410143	0.00410143
GO:0003824	catalytic activity	0.00422175	0.00422175
GO:0022414	reproductive process	0.00443104	0.00443104
GO:0051329	interphase of mitotic cell cycle	0.00526533	0.00526533
GO:0051325	interphase	0.00526533	0.00526533
GO:0006493	protein amino acid O-linked glycosylation	0.00537635	0.00537635
GO:0003697	single-stranded DNA binding	0.00537635	0.00537635
GO:0032156	septin cytoskeleton	0.00537635	0.00537635
GO:0005940	septin ring	0.00537635	0.00537635
GO:0016481	negative regulation of transcription	0.00546246	0.00546246
GO:0009262	deoxyribonucleotide metabolic process	0.0057356	0.0057356
GO:0006313	transposition, DNA-mediated	0.0057356	0.0057356
GO:0000335	negative regulation of DNA transposition	0.0057356	0.0057356
GO:0000337	regulation of DNA transposition	0.0057356	0.0057356
GO:0008422	beta-glucosidase activity	0.0057356	0.0057356
GO:0004338	glucan 1,3-beta-glucosidase activity	0.0057356	0.0057356
GO:0030915	Smc5-Smc6 complex	0.0057356	0.0057356
GO:0043549	regulation of kinase activity	0.00582666	0.00582666
GO:0007533	mating type switching	0.00582666	0.00582666
GO:0045859	regulation of protein kinase activity	0.00582666	0.00582666
GO:0050789	regulation of biological process	0.00594452	0.00594452
GO:0005634	nucleus	0.00617153	0.00617153
GO:0050794	regulation of cellular process	0.00660921	0.00660921
GO:0003690	double-stranded DNA binding	0.00689145	0.00689145
GO:0051338	regulation of transferase activity	0.00699255	0.00699255
GO:0007090	regulation of S phase of mitotic cell cycle	0.0072277	0.0072277
GO:0006664	glycolipid metabolic process	0.0072277	0.0072277
GO:0006688	glycosphingolipid biosynthetic process	0.0072277	0.0072277
GO:0009247	glycolipid biosynthetic process	0.0072277	0.0072277
GO:0051054	positive regulation of DNA metabolic process	0.0072277	0.0072277
GO:0009263	deoxyribonucleotide biosynthetic process	0.0072277	0.0072277
GO:0006687	glycosphingolipid metabolic process	0.0072277	0.0072277
GO:0005034	osmosensor activity	0.0072277	0.0072277
GO:0032137	guanine/thymine mispair binding	0.0072277	0.0072277
GO:0032134	mispaired DNA binding	0.0072277	0.0072277
GO:0032196	transposition	0.00828861	0.00828861
GO:0000920	cell separation during cytokinesis	0.00828861	0.00828861
GO:0051320	S phase	0.00828861	0.00828861
GO:0000084	S phase of mitotic cell cycle	0.00828861	0.00828861
GO:0006486	protein amino acid glycosylation	0.00905894	0.00905894
GO:0043413	biopolymer glycosylation	0.00905894	0.00905894
GO:0030148	sphingolipid biosynthetic process	0.0107108	0.0107108
GO:0031509	telomeric heterochromatin formation	0.0113376	0.0113376
GO:0006348	chromatin silencing at telomere	0.0113376	0.0113376
GO:0000776	kinetochore	0.0113376	0.0113376
GO:0005678	chromatin assembly complex	0.0114087	0.0114087
GO:0007531	mating type determination	0.0114504	0.0114504
GO:0003006	reproductive developmental process	0.0114504	0.0114504
GO:0007530	sex determination	0.0114504	0.0114504
GO:0000324	vacuole, cell cycle-correlated morphology	0.0116524	0.0116524
GO:0000323	lytic vacuole	0.0116524	0.0116524
GO:0000322	storage vacuole	0.0116524	0.0116524
GO:0000282	bud site selection	0.0124031	0.0124031
GO:0007105	cytokinesis, site selection	0.0124031	0.0124031
GO:0009101	glycoprotein biosynthetic process	0.0127605	0.0127605
GO:0006665	sphingolipid metabolic process	0.0132864	0.0132864
GO:0009100	glycoprotein metabolic process	0.0138403	0.0138403
GO:0015883	FAD transport	0.0139794	0.0139794
GO:0016728	oxidoreductase activity, acting on CH2 groups, disulfide as acceptor	0.0139794	0.0139794
GO:0016725	oxidoreductase activity, acting on CH2 groups	0.0139794	0.0139794
GO:0015230	FAD transporter activity	0.0139794	0.0139794
GO:0000400	four-way junction DNA binding	0.0139794	0.0139794
GO:0004748	ribonucleoside-diphosphate reductase activity	0.0139794	0.0139794
GO:0005186	pheromone activity	0.0139794	0.0139794
GO:0003893	epsilon DNA polymerase activity	0.0139794	0.0139794
GO:0005102	receptor binding	0.0139794	0.0139794
GO:0000772	mating pheromone activity	0.0139794	0.0139794
GO:0000404	loop DNA binding	0.0139794	0.0139794
GO:0008622	epsilon DNA polymerase complex	0.0139794	0.0139794
GO:0005971	ribonucleoside-diphosphate reductase complex	0.0139794	0.0139794
GO:0032505	reproduction of a single-celled organism	0.014263	0.014263
GO:0006338	chromatin remodeling	0.0144304	0.0144304
GO:0045910	negative regulation of DNA recombination	0.015116	0.015116
GO:0000777	condensed chromosome kinetochore	0.015147	0.015147
GO:0000778	condensed nuclear chromosome kinetochore	0.015147	0.015147
GO:0004520	endodeoxyribonuclease activity	0.0156811	0.0156811
GO:0065009	regulation of a molecular function	0.0169556	0.0169556
GO:0050790	regulation of catalytic activity	0.0169556	0.0169556
GO:0019887	protein kinase regulator activity	0.0169556	0.0169556
GO:0046467	membrane lipid biosynthetic process	0.0191317	0.0191317
GO:0006268	DNA unwinding during replication	0.0194229	0.0194229
GO:0030478	actin cap	0.0194229	0.0194229
GO:0005874	microtubule	0.0199577	0.0199577
GO:0000747	conjugation with cellular fusion	0.0206676	0.0206676
GO:0000746	conjugation	0.0206676	0.0206676
GO:0019953	sexual reproduction	0.0206676	0.0206676
GO:0019207	kinase regulator activity	0.0210079	0.0210079
GO:0008283	cell proliferation	0.022535	0.022535
GO:0009225	nucleotide-sugar metabolic process	0.022535	0.022535
GO:0008526	phosphatidylinositol transporter activity	0.022535	0.022535
GO:0042123	glucanosyltransferase activity	0.022535	0.022535
GO:0005519	cytoskeletal regulatory protein binding	0.022535	0.022535
GO:0042124	1,3-beta-glucanosyltransferase activity	0.022535	0.022535
GO:0019104	DNA N-glycosylase activity	0.022535	0.022535
GO:0000133	polarisome	0.022535	0.022535
GO:0003678	DNA helicase activity	0.0225925	0.0225925
GO:0030467	establishment and/or maintenance of cell polarity (sensu Fungi)	0.0233187	0.0233187
GO:0007163	establishment and/or maintenance of cell polarity	0.0233187	0.0233187
GO:0007346	regulation of progression through mitotic cell cycle	0.0243354	0.0243354
GO:0016278	lysine N-methyltransferase activity	0.0243354	0.0243354
GO:0016279	protein-lysine N-methyltransferase activity	0.0243354	0.0243354
GO:0000779	condensed chromosome, pericentric region	0.0256709	0.0256709
GO:0000780	condensed nuclear chromosome, pericentric region	0.0256709	0.0256709
GO:0030010	establishment of cell polarity	0.026749	0.026749
GO:0030468	establishment of cell polarity (sensu Fungi)	0.026749	0.026749
GO:0019219	regulation of nucleobase, nucleoside, nucleotide and nucleic acid metabolic process	0.0278986	0.0278986
GO:0008194	UDP-glycosyltransferase activity	0.0294307	0.0294307
GO:0005524	ATP binding	0.0298538	0.0298538
GO:0031505	chitin- and beta-glucan-containing cell wall organization and biogenesis	0.0318113	0.0318113
GO:0016787	hydrolase activity	0.0320457	0.0320457
GO:0008375	acetylglucosaminyltransferase activity	0.0326986	0.0326986
GO:0016668	oxidoreductase activity, acting on sulfur group of donors, NAD or NADP as acceptor	0.0326986	0.0326986
GO:0051233	spindle midzone	0.0326986	0.0326986
GO:0004521	endoribonuclease activity	0.0337047	0.0337047
GO:0007131	meiotic recombination	0.0338806	0.0338806
GO:0065007	biological regulation	0.0345282	0.0345282
GO:0004672	protein kinase activity	0.0345658	0.0345658
GO:0000742	karyogamy during conjugation with cellular fusion	0.0359732	0.0359732
GO:0045132	meiotic chromosome segregation	0.0359732	0.0359732
GO:0030473	nuclear migration, microtubule-mediated	0.0359732	0.0359732
GO:0000741	karyogamy	0.0359732	0.0359732
GO:0007018	microtubule-based movement	0.0359732	0.0359732
GO:0016566	specific transcriptional repressor activity	0.0359732	0.0359732
GO:0016788	hydrolase activity, acting on ester bonds	0.0362645	0.0362645
GO:0048610	reproductive cellular process	0.0388921	0.0388921
GO:0022413	reproductive process in single-celled organism	0.0388921	0.0388921
GO:0007114	cell budding	0.0397302	0.0397302
GO:0019954	asexual reproduction	0.0397302	0.0397302
GO:0016043	cellular component organization and biogenesis	0.0398584	0.0398584
GO:0006044	N-acetylglucosamine metabolic process	0.0426843	0.0426843
GO:0006041	glucosamine metabolic process	0.0426843	0.0426843
GO:0006040	amino sugar metabolic process	0.0426843	0.0426843
GO:0000781	chromosome, telomeric region	0.0432826	0.0432826
GO:0005991	trehalose metabolic process	0.0442896	0.0442896
GO:0003689	DNA clamp loader activity	0.0442896	0.0442896
GO:0019237	centromeric DNA binding	0.0442896	0.0442896
GO:0051704	multi-organism process	0.0468881	0.0468881
GO:0007266	Rho protein signal transduction	0.0499743	0.0499743
GO:0030705	cytoskeleton-dependent intracellular transport	0.0499743	0.0499743
GO:0016891	endoribonuclease activity, producing 5'-phosphomonoesters	0.0499743	0.0499743
GO:0008276	protein methyltransferase activity	0.0499743	0.0499743
GO:0009177	pyrimidine deoxyribonucleoside monophosphate biosynthetic process	0.0500223	0.0500223
GO:0009162	deoxyribonucleoside monophosphate metabolic process	0.0500223	0.0500223
GO:0009130	pyrimidine nucleoside monophosphate biosynthetic process	0.0500223	0.0500223
GO:0009176	pyrimidine deoxyribonucleoside monophosphate metabolic process	0.0500223	0.0500223
GO:0006675	mannose inositol phosphoceramide metabolic process	0.0500223	0.0500223
GO:0000115	S-phase-specific transcription in mitotic cell cycle	0.0500223	0.0500223
GO:0006231	dTMP biosynthetic process	0.0500223	0.0500223
GO:0006266	DNA ligation	0.0500223	0.0500223
GO:0009129	pyrimidine nucleoside monophosphate metabolic process	0.0500223	0.0500223
GO:0046073	dTMP metabolic process	0.0500223	0.0500223
GO:0031498	chromatin disassembly	0.0500223	0.0500223
GO:0009157	deoxyribonucleoside monophosphate biosynthetic process	0.0500223	0.0500223
GO:0006335	DNA replication-dependent nucleosome assembly	0.0500223	0.0500223
GO:0000728	gene conversion at mating-type locus, DNA double-strand break formation	0.0500223	0.0500223
GO:0030149	sphingolipid catabolic process	0.0500223	0.0500223
GO:0042148	strand invasion	0.0500223	0.0500223
GO:0008105	asymmetric protein localization	0.0500223	0.0500223
GO:0006337	nucleosome disassembly	0.0500223	0.0500223
GO:0006165	nucleoside diphosphate phosphorylation	0.0500223	0.0500223
GO:0046939	nucleotide phosphorylation	0.0500223	0.0500223
GO:0004568	chitinase activity	0.0500223	0.0500223
GO:0008574	plus-end-directed microtubule motor activity	0.0500223	0.0500223
GO:0016823	hydrolase activity, acting on acid carbon-carbon bonds, in ketonic substances	0.0500223	0.0500223
GO:0004307	ethanolaminephosphotransferase activity	0.0500223	0.0500223
GO:0005294	neutral L-amino acid porter activity	0.0500223	0.0500223
GO:0004645	phosphorylase activity	0.0500223	0.0500223
GO:0042083	5,10-methylenetetrahydrofolate-dependent methyltransferase activity	0.0500223	0.0500223
GO:0008843	endochitinase activity	0.0500223	0.0500223
GO:0004250	aminopeptidase I activity	0.0500223	0.0500223
GO:0004475	mannose-1-phosphate guanylyltransferase activity	0.0500223	0.0500223
GO:0000102	L-methionine porter activity	0.0500223	0.0500223
GO:0003977	UDP-N-acetylglucosamine diphosphorylase activity	0.0500223	0.0500223
GO:0004573	mannosyl-oligosaccharide glucosidase activity	0.0500223	0.0500223
GO:0050263	ribosylpyrimidine nucleosidase activity	0.0500223	0.0500223
GO:0004799	thymidylate synthase activity	0.0500223	0.0500223
GO:0008905	mannose-phosphate guanylyltransferase activity	0.0500223	0.0500223
GO:0004550	nucleoside diphosphate kinase activity	0.0500223	0.0500223
GO:0030337	DNA polymerase processivity factor activity	0.0500223	0.0500223
GO:0009049	aspartic-type signal peptidase activity	0.0500223	0.0500223
GO:0004685	calcium- and calmodulin-dependent protein kinase activity	0.0500223	0.0500223
GO:0016822	hydrolase activity, acting on acid carbon-carbon bonds	0.0500223	0.0500223
GO:0030429	kynureninase activity	0.0500223	0.0500223
GO:0032216	glucosaminyl-phosphotidylinositol O-acyltransferase activity	0.0500223	0.0500223
GO:0008184	glycogen phosphorylase activity	0.0500223	0.0500223
GO:0004844	uracil DNA N-glycosylase activity	0.0500223	0.0500223
GO:0005797	Golgi medial cisterna	0.0500223	0.0500223
GO:0043626	PCNA complex	0.0500223	0.0500223
GO:0005821	intermediate layer of spindle pole body	0.0500223	0.0500223
GO:0007127	meiosis I	0.0518208	0.0518208
GO:0005938	cell cortex	0.052112	0.052112
GO:0000086	G2/M transition of mitotic cell cycle	0.0542362	0.0542362
GO:0004190	aspartic-type endopeptidase activity	0.0571409	0.0571409
GO:0007047	cell wall organization and biogenesis	0.0575644	0.0575644
GO:0045229	external encapsulating structure organization and biogenesis	0.0575644	0.0575644
GO:0006643	membrane lipid metabolic process	0.0576115	0.0576115
GO:0032508	DNA duplex unwinding	0.057827	0.057827
GO:0032392	DNA geometric change	0.057827	0.057827
GO:0044448	cell cortex part	0.0642284	0.0642284
GO:0040023	establishment of nucleus localization	0.0662236	0.0662236
GO:0051647	nucleus localization	0.0662236	0.0662236
GO:0006308	DNA catabolic process	0.0662236	0.0662236
GO:0007097	nuclear migration	0.0662236	0.0662236
GO:0030554	adenyl nucleotide binding	0.0662236	0.0662236
GO:0008610	lipid biosynthetic process	0.0664142	0.0664142
GO:0031226	intrinsic to plasma membrane	0.0665493	0.0665493
GO:0042995	cell projection	0.0666244	0.0666244
GO:0005937	mating projection	0.0666244	0.0666244
GO:0007076	mitotic chromosome condensation	0.0710987	0.0710987
GO:0003777	microtubule motor activity	0.0710987	0.0710987
GO:0019222	regulation of metabolic process	0.073653	0.073653
GO:0048284	organelle fusion	0.0751428	0.0751428
GO:0031323	regulation of cellular metabolic process	0.0835302	0.0835302
GO:0006487	protein amino acid N-linked glycosylation	0.0835881	0.0835881
GO:0051181	cofactor transport	0.0860212	0.0860212
GO:0005984	disaccharide metabolic process	0.0860212	0.0860212
GO:0005486	t-SNARE activity	0.0860212	0.0860212
GO:0000307	cyclin-dependent protein kinase holoenzyme complex	0.0860212	0.0860212
GO:0017076	purine nucleotide binding	0.0874855	0.0874855
GO:0043332	mating projection tip	0.0874855	0.0874855
GO:0006311	meiotic gene conversion	0.0944561	0.0944561
GO:0000166	nucleotide binding	0.0950946	0.0950946
GO:0051156	glucose 6-phosphate metabolic process	0.097553	0.097553
GO:0009202	deoxyribonucleoside triphosphate biosynthetic process	0.097553	0.097553
GO:0051228	mitotic spindle disassembly	0.097553	0.097553
GO:0009221	pyrimidine deoxyribonucleotide biosynthetic process	0.097553	0.097553
GO:0000709	meiotic joint molecule formation	0.097553	0.097553
GO:0006043	glucosamine catabolic process	0.097553	0.097553
GO:0009847	spore germination	0.097553	0.097553
GO:0006008	glucose 1-phosphate utilization	0.097553	0.097553
GO:0019255	glucose 1-phosphate metabolic process	0.097553	0.097553
GO:0051230	spindle disassembly	0.097553	0.097553
GO:0006673	inositolphosphoceramide metabolic process	0.097553	0.097553
GO:0009298	GDP-mannose biosynthetic process	0.097553	0.097553
GO:0006048	UDP-N-acetylglucosamine biosynthetic process	0.097553	0.097553
GO:0007232	osmosensory signaling pathway via Sho1 osmosensor	0.097553	0.097553
GO:0046348	amino sugar catabolic process	0.097553	0.097553
GO:0006047	UDP-N-acetylglucosamine metabolic process	0.097553	0.097553
GO:0019673	GDP-mannose metabolic process	0.097553	0.097553
GO:0006032	chitin catabolic process	0.097553	0.097553
GO:0046135	pyrimidine nucleoside catabolic process	0.097553	0.097553
GO:0006046	N-acetylglucosamine catabolic process	0.097553	0.097553
GO:0009226	nucleotide-sugar biosynthetic process	0.097553	0.097553
GO:0019307	mannose biosynthetic process	0.097553	0.097553
GO:0006010	glucose 6-phosphate utilization	0.097553	0.097553
GO:0004577	N-acetylglucosaminyldiphosphodolichol N-acetylglucosaminyltransferase activity	0.097553	0.097553
GO:0004683	calmodulin regulated protein kinase activity	0.097553	0.097553
GO:0019171	3-hydroxyacyl-[acyl-carrier-protein] dehydratase activity	0.097553	0.097553
GO:0003720	telomerase activity	0.097553	0.097553
GO:0004325	ferrochelatase activity	0.097553	0.097553
GO:0004035	alkaline phosphatase activity	0.097553	0.097553
GO:0000406	double-strand/single-strand DNA junction binding	0.097553	0.097553
GO:0003964	RNA-directed DNA polymerase activity	0.097553	0.097553
GO:0008534	oxidized purine base lesion DNA N-glycosylase activity	0.097553	0.097553
GO:0000170	sphingosine hydroxylase activity	0.097553	0.097553
GO:0003910	DNA ligase (ATP) activity	0.097553	0.097553
GO:0003896	DNA primase activity	0.097553	0.097553
GO:0004629	phospholipase C activity	0.097553	0.097553
GO:0004866	endopeptidase inhibitor activity	0.097553	0.097553
GO:0004084	branched-chain-amino-acid transaminase activity	0.097553	0.097553
GO:0004614	phosphoglucomutase activity	0.097553	0.097553
GO:0000403	Y-form DNA binding	0.097553	0.097553
GO:0015191	L-methionine transporter activity	0.097553	0.097553
GO:0003917	DNA topoisomerase type I activity	0.097553	0.097553
GO:0003909	DNA ligase activity	0.097553	0.097553
GO:0004609	phosphatidylserine decarboxylase activity	0.097553	0.097553
GO:0005697	telomerase holoenzyme complex	0.097553	0.097553
GO:0043541	UDP-N-acetylglucosamine transferase complex	0.097553	0.097553
GO:0035101	FACT complex	0.097553	0.097553
GO:0005773	vacuole	0.0991264	0.0991264
GO:0005783	endoplasmic reticulum	0.101023	0.101023
GO:0045454	cell redox homeostasis	0.101778	0.101778
GO:0007004	telomere maintenance via telomerase	0.101778	0.101778
GO:0030503	regulation of cell redox homeostasis	0.101778	0.101778
GO:0000272	polysaccharide catabolic process	0.101778	0.101778
GO:0006633	fatty acid biosynthetic process	0.101778	0.101778
GO:0044247	cellular polysaccharide catabolic process	0.101778	0.101778
GO:0030261	chromosome condensation	0.101778	0.101778
GO:0004888	transmembrane receptor activity	0.101778	0.101778
GO:0008170	N-methyltransferase activity	0.1048	0.1048
GO:0016568	chromatin modification	0.107768	0.107768
GO:0008094	DNA-dependent ATPase activity	0.1094	0.1094
GO:0015914	phospholipid transport	0.118249	0.118249
GO:0031110	regulation of microtubule polymerization or depolymerization	0.118249	0.118249
GO:0019205	nucleobase, nucleoside, nucleotide kinase activity	0.118249	0.118249
GO:0016667	oxidoreductase activity, acting on sulfur group of donors	0.118249	0.118249
GO:0005828	kinetochore microtubule	0.118249	0.118249
GO:0051128	regulation of cellular component organization and biogenesis	0.12673	0.12673
GO:0044463	cell projection part	0.128445	0.128445
GO:0043623	cellular protein complex assembly	0.13101	0.13101
GO:0043170	macromolecule metabolic process	0.131848	0.131848
GO:0031109	microtubule polymerization or depolymerization	0.135324	0.135324
GO:0006030	chitin metabolic process	0.135324	0.135324
GO:0035251	UDP-glucosyltransferase activity	0.135324	0.135324
GO:0051184	cofactor transporter activity	0.135324	0.135324
GO:0016776	phosphotransferase activity, phosphate group as acceptor	0.135324	0.135324
GO:0005548	phospholipid transporter activity	0.135324	0.135324
GO:0016301	kinase activity	0.137218	0.137218
GO:0004527	exonuclease activity	0.137459	0.137459
GO:0042546	cell wall biogenesis	0.138262	0.138262
GO:0009272	chitin- and beta-glucan-containing cell wall biogenesis	0.138262	0.138262
GO:0006797	polyphosphate metabolic process	0.142716	0.142716
GO:0051352	negative regulation of ligase activity	0.142716	0.142716
GO:0051503	adenine nucleotide transport	0.142716	0.142716
GO:0006448	regulation of translational elongation	0.142716	0.142716
GO:0019568	arabinose catabolic process	0.142716	0.142716
GO:0008608	attachment of spindle microtubules to kinetochore	0.142716	0.142716
GO:0006285	base-excision repair, AP site formation	0.142716	0.142716
GO:0015867	ATP transport	0.142716	0.142716
GO:0051225	spindle assembly	0.142716	0.142716
GO:0019566	arabinose metabolic process	0.142716	0.142716
GO:0046466	membrane lipid catabolic process	0.142716	0.142716
GO:0042732	D-xylose metabolic process	0.142716	0.142716
GO:0000917	barrier septum formation	0.142716	0.142716
GO:0000321	re-entry into mitotic cell cycle after pheromone arrest	0.142716	0.142716
GO:0030497	fatty acid elongation	0.142716	0.142716
GO:0006901	vesicle coating	0.142716	0.142716
GO:0007135	meiosis II	0.142716	0.142716
GO:0005993	trehalose catabolic process	0.142716	0.142716
GO:0000320	re-entry into mitotic cell cycle	0.142716	0.142716
GO:0009132	nucleoside diphosphate metabolic process	0.142716	0.142716
GO:0051444	negative regulation of ubiquitin ligase activity	0.142716	0.142716
GO:0042843	D-xylose catabolic process	0.142716	0.142716
GO:0009219	pyrimidine deoxyribonucleotide metabolic process	0.142716	0.142716
GO:0051436	negative regulation of ubiquitin ligase activity during mitotic cell cycle	0.142716	0.142716
GO:0000117	G2/M-specific transcription in mitotic cell cycle	0.142716	0.142716
GO:0045144	meiotic sister chromatid segregation	0.142716	0.142716
GO:0003843	1,3-beta-glucan synthase activity	0.142716	0.142716
GO:0043495	protein anchor	0.142716	0.142716
GO:0004805	trehalose-phosphatase activity	0.142716	0.142716
GO:0009922	fatty acid elongase activity	0.142716	0.142716
GO:0004771	sterol esterase activity	0.142716	0.142716
GO:0000702	oxidized base lesion DNA N-glycosylase activity	0.142716	0.142716
GO:0032139	dinucleotide insertion or deletion binding	0.142716	0.142716
GO:0009003	signal peptidase activity	0.142716	0.142716
GO:0016886	ligase activity, forming phosphoric ester bonds	0.142716	0.142716
GO:0030414	protease inhibitor activity	0.142716	0.142716
GO:0008195	phosphatidate phosphatase activity	0.142716	0.142716
GO:0004555	alpha,alpha-trehalase activity	0.142716	0.142716
GO:0003825	alpha,alpha-trehalose-phosphate synthase (UDP-forming) activity	0.142716	0.142716
GO:0003680	AT DNA binding	0.142716	0.142716
GO:0004032	aldehyde reductase activity	0.142716	0.142716
GO:0000150	recombinase activity	0.142716	0.142716
GO:0015927	trehalase activity	0.142716	0.142716
GO:0000148	1,3-beta-glucan synthase complex	0.142716	0.142716
GO:0031201	SNARE complex	0.142716	0.142716
GO:0031422	RecQ helicase-Topo III complex	0.142716	0.142716
GO:0031225	anchored to membrane	0.142716	0.142716
GO:0016580	Sin3 complex	0.142716	0.142716
GO:0046658	anchored to plasma membrane	0.142716	0.142716
GO:0032989	cellular structure morphogenesis	0.151622	0.151622
GO:0048856	anatomical structure development	0.151622	0.151622
GO:0000902	cell morphogenesis	0.151622	0.151622
GO:0009653	anatomical structure morphogenesis	0.151622	0.151622
GO:0046349	amino sugar biosynthetic process	0.152903	0.152903
GO:0006042	glucosamine biosynthetic process	0.152903	0.152903
GO:0042770	DNA damage response, signal transduction	0.152903	0.152903
GO:0000077	DNA damage checkpoint	0.152903	0.152903
GO:0006045	N-acetylglucosamine biosynthetic process	0.152903	0.152903
GO:0016780	phosphotransferase activity, for other substituted phosphate groups	0.152903	0.152903
GO:0031985	Golgi cisterna	0.152903	0.152903
GO:0005795	Golgi stack	0.152903	0.152903
GO:0031984	organelle subcompartment	0.152903	0.152903
GO:0005881	cytoplasmic microtubule	0.152903	0.152903
GO:0005976	polysaccharide metabolic process	0.154388	0.154388
GO:0044264	cellular polysaccharide metabolic process	0.154388	0.154388
GO:0051656	establishment of organelle localization	0.16232	0.16232
GO:0005887	integral to plasma membrane	0.16232	0.16232
GO:0044459	plasma membrane part	0.162543	0.162543
GO:0000737	DNA catabolic process, endonucleolytic	0.170892	0.170892
GO:0016050	vesicle organization and biogenesis	0.170892	0.170892
GO:0004872	receptor activity	0.170892	0.170892
GO:0046527	glucosyltransferase activity	0.170892	0.170892
GO:0043229	intracellular organelle	0.173743	0.173743
GO:0008408	3'-5' exonuclease activity	0.174791	0.174791
GO:0016796	exonuclease activity, active with either ribo- or deoxyribonucleic acids and producing 5'-phosphomonoesters	0.174791	0.174791
GO:0016773	phosphotransferase activity, alcohol group as acceptor	0.175565	0.175565
GO:0043226	organelle	0.1757	0.1757
GO:0006355	regulation of transcription, DNA-dependent	0.178365	0.178365
GO:0032502	developmental process	0.181746	0.181746
GO:0006074	1,3-beta-glucan metabolic process	0.185628	0.185628
GO:0000743	nuclear migration during conjugation with cellular fusion	0.185628	0.185628
GO:0006491	N-glycan processing	0.185628	0.185628
GO:0046335	ethanolamine biosynthetic process	0.185628	0.185628
GO:0006075	1,3-beta-glucan biosynthetic process	0.185628	0.185628
GO:0006646	phosphatidylethanolamine biosynthetic process	0.185628	0.185628
GO:0000735	removal of nonhomologous ends	0.185628	0.185628
GO:0009164	nucleoside catabolic process	0.185628	0.185628
GO:0046351	disaccharide biosynthetic process	0.185628	0.185628
GO:0031321	prospore formation	0.185628	0.185628
GO:0006580	ethanolamine metabolic process	0.185628	0.185628
GO:0009083	branched chain family amino acid catabolic process	0.185628	0.185628
GO:0042439	ethanolamine and derivative metabolic process	0.185628	0.185628
GO:0031384	regulation of initiation of mating projection growth	0.185628	0.185628
GO:0030162	regulation of proteolysis	0.185628	0.185628
GO:0005992	trehalose biosynthetic process	0.185628	0.185628
GO:0015865	purine nucleotide transport	0.185628	0.185628
GO:0046337	phosphatidylethanolamine metabolic process	0.185628	0.185628
GO:0001100	negative regulation of exit from mitosis	0.185628	0.185628
GO:0019323	pentose catabolic process	0.185628	0.185628
GO:0006900	membrane budding	0.185628	0.185628
GO:0045021	error-free DNA repair	0.185628	0.185628
GO:0009200	deoxyribonucleoside triphosphate metabolic process	0.185628	0.185628
GO:0000213	tRNA-intron endonuclease activity	0.185628	0.185628
GO:0016892	endoribonuclease activity, producing 3'-phosphomonoesters	0.185628	0.185628
GO:0004017	adenylate kinase activity	0.185628	0.185628
GO:0051377	mannose-ethanolamine phosphotransferase activity	0.185628	0.185628
GO:0000214	tRNA-intron endonuclease complex	0.185628	0.185628
GO:0031518	CBF3 complex	0.185628	0.185628
GO:0030286	dynein complex	0.185628	0.185628
GO:0005946	alpha,alpha-trehalose-phosphate synthase complex (UDP-forming)	0.185628	0.185628
GO:0005825	half bridge of spindle pole body	0.185628	0.185628
GO:0005868	cytoplasmic dynein complex	0.185628	0.185628
GO:0000811	GINS complex	0.185628	0.185628
GO:0007117	budding cell bud growth	0.18752	0.18752
GO:0048590	non-developmental growth	0.18752	0.18752
GO:0006468	protein amino acid phosphorylation	0.189085	0.189085
GO:0046394	carboxylic acid biosynthetic process	0.189207	0.189207
GO:0016053	organic acid biosynthetic process	0.189207	0.189207
GO:0005319	lipid transporter activity	0.189207	0.189207
GO:0005792	microsome	0.189207	0.189207
GO:0042598	vesicular fraction	0.189207	0.189207
GO:0007121	bipolar bud site selection	0.200482	0.200482
GO:0043565	sequence-specific DNA binding	0.206801	0.206801
GO:0003774	motor activity	0.207771	0.207771
GO:0044464	cell part	0.215629	0.215629
GO:0007166	cell surface receptor linked signal transduction	0.217446	0.217446
GO:0005623	cell	0.219768	0.219768
GO:0048468	cell development	0.22251	0.22251
GO:0006213	pyrimidine nucleoside metabolic process	0.226401	0.226401
GO:0006221	pyrimidine nucleotide biosynthetic process	0.226401	0.226401
GO:0008655	pyrimidine salvage	0.226401	0.226401
GO:0031111	negative regulation of microtubule polymerization or depolymerization	0.226401	0.226401
GO:0031114	regulation of microtubule depolymerization	0.226401	0.226401
GO:0006862	nucleotide transport	0.226401	0.226401
GO:0000729	DNA double-strand break processing	0.226401	0.226401
GO:0051439	regulation of ubiquitin ligase activity during mitotic cell cycle	0.226401	0.226401
GO:0006336	DNA replication-independent nucleosome assembly	0.226401	0.226401
GO:0031385	regulation of termination of mating projection growth	0.226401	0.226401
GO:0000738	DNA catabolic process, exonucleolytic	0.226401	0.226401
GO:0009264	deoxyribonucleotide catabolic process	0.226401	0.226401
GO:0000755	cytogamy	0.226401	0.226401
GO:0000101	sulfur amino acid transport	0.226401	0.226401
GO:0009166	nucleotide catabolic process	0.226401	0.226401
GO:0016233	telomere capping	0.226401	0.226401
GO:0007026	negative regulation of microtubule depolymerization	0.226401	0.226401
GO:0000033	alpha-1,3-mannosyltransferase activity	0.226401	0.226401
GO:0017169	CDP-alcohol phosphatidyltransferase activity	0.226401	0.226401
GO:0016868	intramolecular transferase activity, phosphotransferases	0.226401	0.226401
GO:0008409	5'-3' exonuclease activity	0.226401	0.226401
GO:0003906	DNA-(apurinic or apyrimidinic site) lyase activity	0.226401	0.226401
GO:0016571	histone methylation	0.226514	0.226514
GO:0005876	spindle microtubule	0.226514	0.226514
GO:0006323	DNA packaging	0.227939	0.227939
GO:0006325	establishment and/or maintenance of chromatin architecture	0.227939	0.227939
GO:0008654	phospholipid biosynthetic process	0.23916	0.23916
GO:0016853	isomerase activity	0.23916	0.23916
GO:0007265	Ras protein signal transduction	0.240495	0.240495
GO:0030433	ER-associated protein catabolic process	0.240495	0.240495
GO:0046474	glycerophospholipid biosynthetic process	0.240495	0.240495
GO:0044238	primary metabolic process	0.241354	0.241354
GO:0007231	osmosensory signaling pathway	0.245372	0.245372
GO:0000109	nucleotide-excision repair complex	0.245372	0.245372
GO:0016887	ATPase activity	0.246152	0.246152
GO:0007088	regulation of mitosis	0.250204	0.250204
GO:0004540	ribonuclease activity	0.250204	0.250204
GO:0016051	carbohydrate biosynthetic process	0.252217	0.252217
GO:0044255	cellular lipid metabolic process	0.255904	0.255904
GO:0009165	nucleotide biosynthetic process	0.261354	0.261354
GO:0007094	mitotic spindle checkpoint	0.264287	0.264287
GO:0031577	spindle checkpoint	0.264287	0.264287
GO:0040020	regulation of meiosis	0.264287	0.264287
GO:0009142	nucleoside triphosphate biosynthetic process	0.264287	0.264287
GO:0046352	disaccharide catabolic process	0.265142	0.265142
GO:0006621	protein retention in ER	0.265142	0.265142
GO:0031382	mating projection biogenesis	0.265142	0.265142
GO:0031344	regulation of cell projection organization and biogenesis	0.265142	0.265142
GO:0007130	synaptonemal complex assembly	0.265142	0.265142
GO:0031383	regulation of mating projection biogenesis	0.265142	0.265142
GO:0006013	mannose metabolic process	0.265142	0.265142
GO:0051438	regulation of ubiquitin ligase activity	0.265142	0.265142
GO:0007019	microtubule depolymerization	0.265142	0.265142
GO:0051340	regulation of ligase activity	0.265142	0.265142
GO:0000009	alpha-1,6-mannosyltransferase activity	0.265142	0.265142
GO:0019201	nucleotide kinase activity	0.265142	0.265142
GO:0000099	sulfur amino acid transporter activity	0.265142	0.265142
GO:0004033	aldo-keto reductase activity	0.265142	0.265142
GO:0000220	hydrogen ion transporting ATPase V0 domain	0.265142	0.265142
GO:0045449	regulation of transcription	0.266142	0.266142
GO:0006515	misfolded or incompletely synthesized protein catabolic process	0.267865	0.267865
GO:0006112	energy reserve metabolic process	0.267865	0.267865
GO:0006644	phospholipid metabolic process	0.267963	0.267963
GO:0004386	helicase activity	0.281287	0.281287
GO:0007093	mitotic checkpoint	0.283205	0.283205
GO:0009055	electron carrier activity	0.283205	0.283205
GO:0042393	histone binding	0.283205	0.283205
GO:0016209	antioxidant activity	0.283205	0.283205
GO:0000749	response to pheromone during conjugation with cellular fusion	0.283926	0.283926
GO:0044275	cellular carbohydrate catabolic process	0.295323	0.295323
GO:0051640	organelle localization	0.295323	0.295323
GO:0016052	carbohydrate catabolic process	0.295323	0.295323
GO:0065004	protein-DNA complex assembly	0.301024	0.301024
GO:0005980	glycogen catabolic process	0.30195	0.30195
GO:0048858	cell projection morphogenesis	0.30195	0.30195
GO:0006265	DNA topological change	0.30195	0.30195
GO:0016042	lipid catabolic process	0.30195	0.30195
GO:0000727	double-strand break repair via break-induced replication	0.30195	0.30195
GO:0044242	cellular lipid catabolic process	0.30195	0.30195
GO:0030030	cell projection organization and biogenesis	0.30195	0.30195
GO:0032990	cell part morphogenesis	0.30195	0.30195
GO:0006672	ceramide metabolic process	0.30195	0.30195
GO:0006220	pyrimidine nucleotide metabolic process	0.30195	0.30195
GO:0009435	NAD biosynthetic process	0.30195	0.30195
GO:0051129	negative regulation of cell organization and biogenesis	0.30195	0.30195
GO:0030031	cell projection biogenesis	0.30195	0.30195
GO:0006656	phosphatidylcholine biosynthetic process	0.30195	0.30195
GO:0001402	signal transduction during filamentous growth	0.30195	0.30195
GO:0018456	aryl-alcohol dehydrogenase activity	0.30195	0.30195
GO:0008235	metalloexopeptidase activity	0.30195	0.30195
GO:0004177	aminopeptidase activity	0.30195	0.30195
GO:0016894	endonuclease activity, active with either ribo- or deoxyribonucleic acids and producing 3'-phosphomonoesters	0.30195	0.30195
GO:0004712	protein threonine/tyrosine kinase activity	0.30195	0.30195
GO:0019203	carbohydrate phosphatase activity	0.30195	0.30195
GO:0042729	DASH complex	0.30195	0.30195
GO:0008213	protein amino acid alkylation	0.30208	0.30208
GO:0009141	nucleoside triphosphate metabolic process	0.30208	0.30208
GO:0006479	protein amino acid methylation	0.30208	0.30208
GO:0007264	small GTPase mediated signal transduction	0.306778	0.306778
GO:0016573	histone acetylation	0.3095	0.3095
GO:0006629	lipid metabolic process	0.317481	0.317481
GO:0044262	cellular carbohydrate metabolic process	0.320029	0.320029
GO:0006506	GPI anchor biosynthetic process	0.320868	0.320868
GO:0006888	ER to Golgi vesicle-mediated transport	0.320974	0.320974
GO:0006073	glucan metabolic process	0.323449	0.323449
GO:0031224	intrinsic to membrane	0.335432	0.335432
GO:0042816	vitamin B6 metabolic process	0.336923	0.336923
GO:0000751	cell cycle arrest in response to pheromone	0.336923	0.336923
GO:0009251	glucan catabolic process	0.336923	0.336923
GO:0008614	pyridoxine metabolic process	0.336923	0.336923
GO:0030469	maintenance of cell polarity (sensu Fungi)	0.336923	0.336923
GO:0046519	sphingoid metabolic process	0.336923	0.336923
GO:0051274	beta-glucan biosynthetic process	0.336923	0.336923
GO:0030011	maintenance of cell polarity	0.336923	0.336923
GO:0042800	histone lysine N-methyltransferase activity (H3-K4 specific)	0.336923	0.336923
GO:0004620	phospholipase activity	0.336923	0.336923
GO:0004312	fatty-acid synthase activity	0.336923	0.336923
GO:0015175	neutral amino acid transporter activity	0.336923	0.336923
GO:0048188	COMPASS complex	0.336923	0.336923
GO:0030126	COPI vesicle coat	0.336923	0.336923
GO:0030663	COPI coated vesicle membrane	0.336923	0.336923
GO:0035097	histone methyltransferase complex	0.336923	0.336923
GO:0048869	cellular developmental process	0.337163	0.337163
GO:0030154	cell differentiation	0.337163	0.337163
GO:0007165	signal transduction	0.339164	0.339164
GO:0007096	regulation of exit from mitosis	0.339532	0.339532
GO:0046489	phosphoinositide biosynthetic process	0.339532	0.339532
GO:0006505	GPI anchor metabolic process	0.339532	0.339532
GO:0005484	SNAP receptor activity	0.339532	0.339532
GO:0042175	nuclear envelope-endoplasmic reticulum network	0.34744	0.34744
GO:0000790	nuclear chromatin	0.351339	0.351339
GO:0016789	carboxylic ester hydrolase activity	0.358037	0.358037
GO:0017111	nucleoside-triphosphatase activity	0.363822	0.363822
GO:0046470	phosphatidylcholine metabolic process	0.370151	0.370151
GO:0051273	beta-glucan metabolic process	0.370151	0.370151
GO:0043086	negative regulation of enzyme activity	0.370151	0.370151
GO:0045002	double-strand break repair via single-strand annealing	0.370151	0.370151
GO:0018024	histone-lysine N-methyltransferase activity	0.370151	0.370151
GO:0003684	damaged DNA binding	0.370151	0.370151
GO:0042054	histone methyltransferase activity	0.370151	0.370151
GO:0032161	cleavage apparatus septin structure	0.370151	0.370151
GO:0000144	bud neck septin ring	0.370151	0.370151
GO:0000399	bud neck septin structure	0.370151	0.370151
GO:0040007	growth	0.370576	0.370576
GO:0016817	hydrolase activity, acting on acid anhydrides	0.374109	0.374109
GO:0016818	hydrolase activity, acting on acid anhydrides, in phosphorus-containing anhydrides	0.374109	0.374109
GO:0016462	pyrophosphatase activity	0.374109	0.374109
GO:0046999	regulation of conjugation	0.376351	0.376351
GO:0000750	pheromone-dependent signal transduction during conjugation with cellular fusion	0.376351	0.376351
GO:0031137	regulation of conjugation with cellular fusion	0.376351	0.376351
GO:0032005	signal transduction during conjugation with cellular fusion	0.376351	0.376351
GO:0030134	ER to Golgi transport vesicle	0.376351	0.376351
GO:0016310	phosphorylation	0.37832	0.37832
GO:0016564	transcriptional repressor activity	0.3791	0.3791
GO:0006461	protein complex assembly	0.393405	0.393405
GO:0009117	nucleotide metabolic process	0.393405	0.393405
GO:0019363	pyridine nucleotide biosynthetic process	0.401721	0.401721
GO:0007050	cell cycle arrest	0.401721	0.401721
GO:0051261	protein depolymerization	0.401721	0.401721
GO:0007039	vacuolar protein catabolic process	0.401721	0.401721
GO:0007129	synapsis	0.401721	0.401721
GO:0019321	pentose metabolic process	0.401721	0.401721
GO:0006488	dolichol-linked oligosaccharide biosynthetic process	0.401721	0.401721
GO:0000137	Golgi cis cisterna	0.401721	0.401721
GO:0005637	nuclear inner membrane	0.401721	0.401721
GO:0030008	TRAPP complex	0.401721	0.401721
GO:0000785	chromatin	0.406608	0.406608
GO:0005478	intracellular transporter activity	0.412305	0.412305
GO:0005975	carbohydrate metabolic process	0.417351	0.417351
GO:0016021	integral to membrane	0.418434	0.418434
GO:0007569	cell aging	0.420231	0.420231
GO:0005811	lipid particle	0.429898	0.429898
GO:0000032	cell wall mannoprotein biosynthetic process	0.431715	0.431715
GO:0006057	mannoprotein biosynthetic process	0.431715	0.431715
GO:0031506	cell wall glycoprotein biosynthetic process	0.431715	0.431715
GO:0006056	mannoprotein metabolic process	0.431715	0.431715
GO:0045786	negative regulation of progression through cell cycle	0.431715	0.431715
GO:0006031	chitin biosynthetic process	0.431715	0.431715
GO:0005279	amino acid-polyamine transporter activity	0.431715	0.431715
GO:0008301	DNA bending activity	0.431715	0.431715
GO:0000300	peripheral to membrane of membrane fraction	0.431715	0.431715
GO:0019236	response to pheromone	0.431891	0.431891
GO:0006473	protein amino acid acetylation	0.43375	0.43375
GO:0007568	aging	0.43375	0.43375
GO:0030864	cortical actin cytoskeleton	0.447153	0.447153
GO:0030863	cortical cytoskeleton	0.447153	0.447153
GO:0000726	non-recombinational repair	0.447211	0.447211
GO:0005875	microtubule associated complex	0.447211	0.447211
GO:0032774	RNA biosynthetic process	0.45101	0.45101
GO:0016569	covalent chromatin modification	0.451842	0.451842
GO:0016570	histone modification	0.451842	0.451842
GO:0005199	structural constituent of cell wall	0.460212	0.460212
GO:0016944	RNA polymerase II transcription elongation factor activity	0.460212	0.460212
GO:0051087	chaperone binding	0.460212	0.460212
GO:0006796	phosphate metabolic process	0.46119	0.46119
GO:0006793	phosphorus metabolic process	0.46119	0.46119
GO:0006970	response to osmotic stress	0.46726	0.46726
GO:0005624	membrane fraction	0.46726	0.46726
GO:0000271	polysaccharide biosynthetic process	0.480932	0.480932
GO:0006869	lipid transport	0.480932	0.480932
GO:0007186	G-protein coupled receptor protein signaling pathway	0.480932	0.480932
GO:0043284	biopolymer biosynthetic process	0.486561	0.486561
GO:0009651	response to salt stress	0.487286	0.487286
GO:0006783	heme biosynthetic process	0.487286	0.487286
GO:0033014	tetrapyrrole biosynthetic process	0.487286	0.487286
GO:0022401	adaptation of signaling pathway	0.487286	0.487286
GO:0009968	negative regulation of signal transduction	0.487286	0.487286
GO:0000754	adaptation to pheromone during conjugation with cellular fusion	0.487286	0.487286
GO:0006267	pre-replicative complex formation	0.487286	0.487286
GO:0006388	tRNA splicing	0.487286	0.487286
GO:0000394	RNA splicing, via endonucleolytic cleavage and ligation	0.487286	0.487286
GO:0006779	porphyrin biosynthetic process	0.487286	0.487286
GO:0009082	branched chain family amino acid biosynthetic process	0.487286	0.487286
GO:0046961	hydrogen ion transporting ATPase activity, rotational mechanism	0.487286	0.487286
GO:0003688	DNA replication origin binding	0.487286	0.487286
GO:0008238	exopeptidase activity	0.487286	0.487286
GO:0008081	phosphoric diester hydrolase activity	0.487286	0.487286
GO:0031228	intrinsic to Golgi membrane	0.487286	0.487286
GO:0005801	Golgi cis face	0.487286	0.487286
GO:0030173	integral to Golgi membrane	0.487286	0.487286
GO:0022607	cellular component assembly	0.489573	0.489573
GO:0044237	cellular metabolic process	0.4918	0.4918
GO:0006997	nuclear organization and biogenesis	0.499399	0.499399
GO:0008757	S-adenosylmethionine-dependent methyltransferase activity	0.499399	0.499399
GO:0008168	methyltransferase activity	0.500296	0.500296
GO:0044428	nuclear part	0.508863	0.508863
GO:0043231	intracellular membrane-bound organelle	0.50944	0.50944
GO:0043227	membrane-bound organelle	0.50944	0.50944
GO:0030447	filamentous growth	0.510426	0.510426
GO:0006650	glycerophospholipid metabolic process	0.512073	0.512073
GO:0006778	porphyrin metabolic process	0.513008	0.513008
GO:0033013	tetrapyrrole metabolic process	0.513008	0.513008
GO:0009116	nucleoside metabolic process	0.513008	0.513008
GO:0042168	heme metabolic process	0.513008	0.513008
GO:0016866	intramolecular transferase activity	0.513008	0.513008
GO:0008483	transaminase activity	0.513008	0.513008
GO:0016769	transferase activity, transferring nitrogenous groups	0.513008	0.513008
GO:0004549	tRNA-specific ribonuclease activity	0.513008	0.513008
GO:0016471	hydrogen-translocating V-type ATPase complex	0.513008	0.513008
GO:0016741	transferase activity, transferring one-carbon groups	0.521826	0.521826
GO:0030234	enzyme regulator activity	0.523114	0.523114
GO:0004871	signal transducer activity	0.524578	0.524578
GO:0060089	molecular transducer activity	0.524578	0.524578
GO:0022411	cellular component disassembly	0.529078	0.529078
GO:0016835	carbon-oxygen lyase activity	0.529078	0.529078
GO:0016829	lyase activity	0.532427	0.532427
GO:0007154	cell communication	0.534153	0.534153
GO:0005656	pre-replicative complex	0.537445	0.537445
GO:0048193	Golgi vesicle transport	0.539003	0.539003
GO:0016585	chromatin remodeling complex	0.542912	0.542912
GO:0001302	replicative cell aging	0.544443	0.544443
GO:0006944	membrane fusion	0.549052	0.549052
GO:0003676	nucleic acid binding	0.556582	0.556582
GO:0000753	cellular morphogenesis during conjugation with cellular fusion	0.560661	0.560661
GO:0016074	snoRNA metabolic process	0.560661	0.560661
GO:0009081	branched chain family amino acid metabolic process	0.560661	0.560661
GO:0015179	L-amino acid transporter activity	0.560661	0.560661
GO:0016298	lipase activity	0.560661	0.560661
GO:0019829	cation-transporting ATPase activity	0.560661	0.560661
GO:0030137	COPI-coated vesicle	0.560661	0.560661
GO:0005789	endoplasmic reticulum membrane	0.577511	0.577511
GO:0009228	thiamin biosynthetic process	0.582716	0.582716
GO:0000183	chromatin silencing at rDNA	0.582716	0.582716
GO:0009124	nucleoside monophosphate biosynthetic process	0.582716	0.582716
GO:0051278	chitin- and beta-glucan-containing cell wall polysaccharide biosynthetic process	0.582716	0.582716
[truncated: 363 more rows]

## Sheet: Ontologizer_child-union
ID	Term	child-union p	child-union p.adjusted
[truncated: 1,246 more rows]

[truncated: 3 more sheets: Ontologizer_child-intersect, ADGO, GENECODIS]
