# Supplementary material for: The DAVID Gene Functional Classification Tool: a novel biological module-centric algorithm to functionally analyze large gene lists
Source: Genome Biol. 2007 Sep 4;8(9):R183. doi: 10.1186/gb-2007-8-9-r183 (PMC2375021; doi:10.1186/gb-2007-8-9-r183)
Supplement: Additional data file 15 — The annotation results all point in the right direction, that is, inflammatory responses. However, the redundant/similar/hierarchical terms are spread throughout the results, which decreases analytical efficiency. In addition, some of the key terms reported by the original publication are not on the top of the results produced by other tools, but are always covered by the DAVID tools. [file gb-2007-8-9-r183-S15.xls]

## Sheet: GoMiner
ID	Term	P-Value
GO:6954	inflammatory response	0.0001
GO:30132	clathrin coat of coated pit	0.0001
GO:19079	viral genome replication	0.0001
GO:9653	morphogenesis	0.0002
GO:5125	cytokine activity	0.0002
GO:51293	establishment of spindle localization	0.0003
GO:7154	cell communication	0.0003
GO:40001	establishment of mitotic spindle localization	0.0003
GO:50794	regulation of cellular process	0.0003
GO:50789	regulation of biological process	0.0003
GO:7275	development	0.0004
GO:7165	signal transduction	0.0004
GO:19058	viral infectious cycle	0.0004
GO:51247	positive regulation of protein metabolism	0.0006
GO:42306	regulation of protein-nucleus import	0.0006
GO:50900	immune cell migration	0.0006
GO:48513	organ development	0.0007
GO:9887	organogenesis	0.0009
GO:6935	chemotaxis	0.001
GO:42330	taxis	0.001
GO:43119	positive regulation of physiological process	0.001
GO:7267	cell-cell signaling	0.0011
GO:50791	regulation of physiological process	0.0011
GO:51244	regulation of cellular physiological process	0.0013
GO:51223	regulation of protein transport	0.0013
GO:9790	embryonic development	0.0014
GO:45191	regulation of isotype switching	0.0015
GO:51242	positive regulation of cellular physiological process	0.0016
GO:6950	response to stress	0.0017
GO:6901	vesicle coating	0.0019
GO:51294	establishment of spindle orientation	0.0019
GO:16880	acid-ammonia (or amide) ligase activity	0.0019
GO:16512	endothelin-converting enzyme 1 activity	0.0019
GO:16511	endothelin-converting enzyme activity	0.0019
GO:16211	ammonia ligase activity	0.0019
GO:16183	synaptic vesicle coating	0.0019
GO:35099	hemocyte cell migration (sensu Arthropoda)	0.0019
GO:7502	gut mesoderm development	0.0019
GO:132	establishment of mitotic spindle orientation	0.0019
GO:16023	cytoplasmic vesicle	0.0021
GO:19897	extrinsic to plasma membrane	0.0021
GO:16032	viral life cycle	0.0022
GO:5102	receptor binding	0.0022
GO:48519	negative regulation of biological process	0.0023
GO:15085	calcium ion transporter activity	0.0024
GO:9611	response to wounding	0.0024
GO:30593	neutrophil chemotaxis	0.0024
GO:7298	border cell migration (sensu Insecta)	0.0025
GO:7178	transmembrane receptor protein serine/threonine kinase signaling pathway	0.0025
GO:45190	isotype switching	0.0025
GO:45069	regulation of viral genome replication	0.0025
GO:48518	positive regulation of biological process	0.0025
GO:48305	immunoglobulin secretion	0.0025
GO:8009	chemokine activity	0.0026
GO:30595	immune cell chemotaxis	0.0026
GO:42379	chemokine receptor binding	0.0026
GO:7515	lymph gland development	0.0026
GO:46822	regulation of nucleocytoplasmic transport	0.0026
GO:1525	angiogenesis	0.0027
GO:19898	extrinsic to membrane	0.0027
GO:48522	positive regulation of cellular process	0.0031
GO:1702	gastrulation (sensu Deuterostomia)	0.0032
GO:9613	response to pest, pathogen or parasite	0.0032
GO:7467	photoreceptor cell differentiation (sensu Endopterygota)	0.0032
GO:48276	gastrulation (sensu Vertebrata)	0.0032
GO:6874	calcium ion homeostasis	0.0038
GO:1569	patterning of blood vessels	0.0038
GO:6096	glycolysis	0.0038
GO:42345	regulation of NF-kappaB-nucleus import	0.0038
GO:30139	endocytic vesicle	0.0038
GO:5072	transforming growth factor beta receptor, cytoplasmic mediator activity	0.0038
GO:48523	negative regulation of cellular process	0.0039
GO:46903	secretion	0.0039
GO:16301	kinase activity	0.004
GO:6289	nucleotide-excision repair	0.0041
GO:45185	maintenance of protein localization	0.0041
GO:16477	cell migration	0.0042
GO:43207	response to external biotic stimulus	0.0046
GO:8219	cell death	0.0046
GO:4871	signal transducer activity	0.0047
GO:50896	response to stimulus	0.0051
GO:51051	negative regulation of transport	0.0052
GO:5164	tumor necrosis factor receptor binding	0.0052
GO:48514	blood vessel morphogenesis	0.0053
GO:6548	histidine catabolism	0.0054
GO:9306	protein secretion	0.0054
GO:9077	histidine family amino acid catabolism	0.0054
GO:42347	negative regulation of NF-kappaB-nucleus import	0.0054
GO:35172	hemocyte proliferation (sensu Arthropoda)	0.0054
GO:7253	cytoplasmic sequestering of NF-kappaB	0.0054
GO:42348	NF-kappaB-nucleus import	0.0055
GO:19724	B-cell mediated immunity	0.0055
GO:7297	follicle cell migration (sensu Insecta)	0.0055
GO:50792	regulation of viral life cycle	0.0055
GO:5071	transmembrane receptor protein serine/threonine kinase signaling protein activity	0.0055
GO:16265	death	0.0059
GO:902	cellular morphogenesis	0.0061
GO:30005	di-, tri-valent inorganic cation homeostasis	0.0062
GO:51046	regulation of secretion	0.0063
GO:7166	cell surface receptor linked signal transduction	0.0063
GO:7569	cell aging	0.0065
GO:51049	regulation of transport	0.0068
GO:7552	metamorphosis	0.0074
GO:46698	metamorphosis (sensu Insecta)	0.0074
GO:7010	cytoskeleton organization and biogenesis	0.0076
GO:5388	calcium-transporting ATPase activity	0.0077
GO:7369	gastrulation	0.0082
GO:6875	metal ion homeostasis	0.0086
GO:9792	embryonic development (sensu Metazoa)	0.0088
GO:7626	locomotory behavior	0.0088
GO:50875	cellular physiological process	0.0089
GO:9880	embryonic pattern specification	0.009
GO:6917	induction of apoptosis	0.0093
GO:6915	apoptosis	0.0093
GO:2165	larval or pupal development (sensu Insecta)	0.0093
GO:51235	maintenance of localization	0.0096
GO:6928	cell motility	0.0099
GO:50874	organismal physiological process	0.0105
GO:6598	polyamine catabolism	0.0106
GO:6547	histidine metabolism	0.0106
GO:30838	positive regulation of actin filament polymerization	0.0106
GO:16342	catenin complex	0.0106
GO:9075	histidine family amino acid metabolism	0.0106
GO:40011	locomotion	0.0106
GO:8628	induction of apoptosis by hormones	0.0106
GO:12502	induction of programmed cell death	0.0109
GO:1751	eye photoreceptor cell differentiation (sensu Endopterygota)	0.0115
GO:6886	intracellular protein transport	0.0118
GO:7049	cell cycle	0.012
GO:6007	glucose catabolism	0.0131
GO:8013	beta-catenin binding	0.0132
GO:42990	regulation of transcription factor-nucleus import	0.0132
GO:7365	periodic partitioning	0.0132
GO:4520	endodeoxyribonuclease activity	0.0135
GO:5515	protein binding	0.014
GO:12501	programmed cell death	0.0142
GO:1664	G-protein-coupled receptor binding	0.0143
GO:1568	blood vessel development	0.0151
GO:9605	response to external stimulus	0.016
GO:43118	negative regulation of physiological process	0.0161
GO:16773	phosphotransferase activity, alcohol group as acceptor	0.0163
GO:1763	branching morphogenesis	0.0164
GO:51258	protein polymerization	0.0164
GO:7249	I-kappaB kinase/NF-kappaB cascade	0.0164
GO:30154	cell differentiation	0.0167
GO:9607	response to biotic stimulus	0.0168
GO:1944	vasculature development	0.0171
GO:51023	regulation of immunoglobulin secretion	0.0171
GO:42659	regulation of cell fate specification	0.0171
GO:4245	neprilysin activity	0.0171
GO:45830	positive regulation of isotype switching	0.0171
GO:45410	positive regulation of interleukin-6 biosynthesis	0.0171
GO:46652	thymocyte differentiation	0.0171
GO:8329	pattern recognition receptor activity	0.0171
GO:16044	membrane organization and biogenesis	0.0184
GO:7243	protein kinase cascade	0.0187
GO:43065	positive regulation of apoptosis	0.0193
GO:16772	transferase activity, transferring phosphorus-containing groups	0.0197
GO:7452	imaginal disc metamorphosis	0.0199
GO:50778	positive regulation of immune response	0.0199
GO:50776	regulation of immune response	0.02
GO:7444	imaginal disc development	0.0203
GO:6000	fructose metabolism	0.0204
GO:42991	transcription factor-nucleus import	0.0204
GO:50708	regulation of protein secretion	0.0204
GO:1745	compound eye morphogenesis (sensu Endopterygota)	0.0205
GO:8277	regulation of G-protein coupled receptor protein signaling pathway	0.0205
GO:19200	carbohydrate kinase activity	0.0212
GO:35295	tube development	0.0213
GO:6519	amino acid and derivative metabolism	0.0214
GO:7582	physiological process	0.0215
GO:7179	transforming growth factor beta receptor signaling pathway	0.0219
GO:43066	negative regulation of apoptosis	0.0219
GO:43068	positive regulation of programmed cell death	0.022
GO:9987	cellular process	0.0225
GO:8083	growth factor activity	0.0225
GO:46907	intracellular transport	0.0226
GO:15082	di-, tri-valent inorganic cation transporter activity	0.0228
GO:7160	cell-matrix adhesion	0.0232
GO:74	regulation of cell cycle	0.0233
GO:35239	tube morphogenesis	0.0238
GO:6468	protein amino acid phosphorylation	0.0242
GO:16525	negative regulation of angiogenesis	0.0248
GO:6927	programmed cell death, transformed cells	0.0249
GO:1302	replicative cell aging	0.0249
GO:15359	amino acid permease activity	0.0249
GO:51243	negative regulation of cellular physiological process	0.025
GO:43069	negative regulation of programmed cell death	0.0252
GO:7610	behavior	0.0261
GO:19320	hexose catabolism	0.0269
GO:46365	monosaccharide catabolism	0.0269
GO:6006	glucose metabolism	0.027
GO:30003	cation homeostasis	0.027
GO:6952	defense response	0.0272
GO:42981	regulation of apoptosis	0.0276
GO:30097	hemopoiesis	0.0277
GO:7163	establishment and/or maintenance of cell polarity	0.0282
GO:6357	regulation of transcription from RNA polymerase II promoter	0.0284
GO:48468	cell development	0.0286
GO:9993	oogenesis (sensu Insecta)	0.0288
GO:1656	metanephros development	0.0295
GO:6092	main pathways of carbohydrate metabolism	0.0302
GO:3714	transcription corepressor activity	0.0302
GO:7167	enzyme linked receptor protein signaling pathway	0.0306
GO:46164	alcohol catabolism	0.0309
GO:18193	peptidyl-amino acid modification	0.0309
GO:3700	transcription factor activity	0.0312
GO:16043	cell organization and biogenesis	0.0316
GO:19222	regulation of metabolism	0.0316
GO:7389	pattern specification	0.0318
GO:6520	amino acid metabolism	0.0321
GO:51240	positive regulation of organismal physiological process	0.0331
GO:48477	oogenesis	0.0331
GO:9628	response to abiotic stimulus	0.0332
GO:35214	eye-antennal disc development	0.0336
GO:7455	eye-antennal disc metamorphosis	0.0336
GO:51220	cytoplasmic sequestering of protein	0.0339
GO:4703	G-protein coupled receptor kinase activity	0.0339
GO:42994	cytoplasmic sequestering of transcription factor	0.0339
GO:42992	negative regulation of transcription factor-nucleus import	0.0339
GO:16486	peptide hormone processing	0.0339
GO:35289	posterior head segmentation	0.0339
GO:35287	head segmentation	0.0339
GO:16052	carbohydrate catabolism	0.0339
GO:42308	negative regulation of protein-nucleus import	0.0339
GO:42226	interleukin-6 biosynthesis	0.0339
GO:35081	induction of programmed cell death by hormones	0.0339
GO:45408	regulation of interleukin-6 biosynthesis	0.0339
GO:45335	phagocytic vesicle	0.0339
GO:45298	tubulin	0.0339
GO:3995	acyl-CoA dehydrogenase activity	0.0339
GO:3993	acid phosphatase activity	0.0339
GO:8443	phosphofructokinase activity	0.0339
GO:3677	DNA binding	0.0341
GO:30125	clathrin vesicle coat	0.0347
GO:43067	regulation of programmed cell death	0.0348
GO:7259	JAK-STAT cascade	0.0368
GO:46530	photoreceptor cell differentiation	0.0368
GO:6873	cell ion homeostasis	0.0375
GO:50801	ion homeostasis	0.0375
GO:6916	anti-apoptosis	0.0381
GO:30118	clathrin coat	0.0388
GO:7568	aging	0.0388
GO:7286	spermatid cell development	0.0388
GO:19221	cytokine and chemokine mediated signaling pathway	0.0388
GO:48515	spermatid cell differentiation	0.0388
GO:3702	RNA polymerase II transcription factor activity	0.039
GO:6959	humoral immune response	0.0398
GO:7456	eye morphogenesis (sensu Endopterygota)	0.0401
GO:16645	oxidoreductase activity, acting on the CH-NH group of donors	0.0404
GO:2164	larval development	0.0404
GO:5242	inward rectifier potassium channel activity	0.0404
GO:30036	actin cytoskeleton organization and biogenesis	0.0408
GO:15031	protein transport	0.0425
GO:9617	response to bacteria	0.0427
GO:4536	deoxyribonuclease activity	0.043
GO:7350	blastoderm segmentation	0.043
GO:46203	spermidine catabolism	0.0432
GO:10226	response to lithium ion	0.0432
GO:46033	AMP metabolism	0.0432
GO:1875	lipopolysaccharide receptor activity	0.0432
GO:6616	SRP-dependent cotranslational protein-membrane targeting, translocation	0.0432
GO:1668	phosphatidylinositol-4,5-bisphosphate 5-phosphatase activity	0.0432
GO:6196	AMP catabolism	0.0432
GO:4731	purine-nucleoside phosphorylase activity	0.0432
GO:51097	negative regulation of helicase activity	0.0432
GO:51095	regulation of helicase activity	0.0432
GO:51076	Gram-positive bacterial binding	0.0432
GO:30949	positive regulation of vascular endothelial growth factor receptor signaling pathway	0.0432
GO:16603	glutaminyl-peptide cyclotransferase activity	0.0432
GO:30858	positive regulation of epithelial cell differentiation	0.0432
GO:42816	vitamin B6 metabolism	0.0432
GO:9399	nitrogen fixation	0.0432
GO:42771	DNA damage response, signal transduction by p53 class mediator resulting in induction of apoptosis	0.0432
GO:42759	long-chain fatty acid biosynthesis	0.0432
GO:4489	methylenetetrahydrofolate reductase (NADPH) activity	0.0432
GO:42714	dosage compensation complex assembly	0.0432
GO:16457	dosage compensation complex assembly (sensu Insecta)	0.0432
GO:16456	dosage compensation complex (sensu Insecta)	0.0432
GO:4454	ketohexokinase activity	0.0432
GO:9255	Entner-Doudoroff pathway	0.0432
GO:30670	phagocytic vesicle membrane	0.0432
GO:30666	endocytic vesicle membrane	0.0432
GO:4398	histidine decarboxylase activity	0.0432
GO:4397	histidine ammonia-lyase activity	0.0432
GO:4361	glutaryl-CoA dehydrogenase activity	0.0432
GO:4356	glutamate-ammonia ligase activity	0.0432
GO:9169	purine ribonucleoside monophosphate catabolism	0.0432
GO:9158	ribonucleoside monophosphate catabolism	0.0432
GO:9128	purine nucleoside monophosphate catabolism	0.0432
GO:9125	nucleoside monophosphate catabolism	0.0432
GO:30569	chymotrypsin inhibitor activity	0.0432
GO:16213	linoleoyl-CoA desaturase activity	0.0432
GO:4229	gelatinase B activity	0.0432
GO:9047	dosage compensation, by hyperactivation of X chromosome	0.0432
GO:35212	cell competition (sensu Metazoa)	0.0432
GO:30377	U-plasminogen activator receptor activity	0.0432
GO:4085	butyryl-CoA dehydrogenase activity	0.0432
GO:16058	maintenance of rhodopsin mediated signaling	0.0432
GO:16057	changes in polarization state of photoreceptor cell membrane	0.0432
GO:35155	negative regulation of terminal cell fate specification	0.0432
GO:35154	terminal cell fate specification	0.0432
GO:30274	LIM domain binding	0.0432
GO:35010	encapsulation of foreign target	0.0432
GO:30161	calpain inhibitor activity	0.0432
GO:42119	neutrophil activation	0.0432
GO:7555	regulation of ecdysteroid secretion	0.0432
GO:7461	restriction of R8 fate	0.0432
GO:7381	specification of segmental identity, labial segment	0.0432
GO:7366	periodic partitioning by pair rule gene	0.0432
GO:45457	ecdysteroid secretion	0.0432
GO:45355	negative regulation of interferon-alpha biosynthesis	0.0432
GO:45354	regulation of interferon-alpha biosynthesis	0.0432
GO:45349	interferon-alpha biosynthesis	0.0432
GO:45317	equator specification	0.0432
GO:40028	regulation of vulval development (sensu Nematoda)	0.0432
GO:40026	positive regulation of vulval development (sensu Nematoda)	0.0432
GO:40025	vulval development (sensu Nematoda)	0.0432
GO:40006	cuticular attachment to epithelium (sensu Protostomia and Nematoda)	0.0432
GO:40004	cuticular attachment to epithelium (sensu Nematoda)	0.0432
GO:50983	spermidine catabolism to deoxyhypusine, using deoxyhypusine synthase	0.0432
GO:5141	interleukin-10 receptor binding	0.0432
GO:5135	interleukin-3 receptor binding	0.0432
GO:48263	determination of dorsal identity	0.0432
GO:254	C-4 methylsterol oxidase activity	0.0432
GO:5091	guanyl-nucleotide exchange factor adaptor activity	0.0432
GO:17026	procollagen C-endopeptidase activity	0.0432
GO:133	polarisome	0.0432
GO:43152	induction of bacterial agglutination	0.0432
GO:50291	sphingosine N-acyltransferase activity	0.0432
GO:50254	rhodopsin kinase activity	0.0432
GO:8700	4-hydroxy-2-oxoglutarate aldolase activity	0.0432
GO:31069	hair follicle morphogenesis	0.0432
GO:46951	ketone body biosynthesis	0.0432
GO:46950	ketone body metabolism	0.0432
GO:8675	2-dehydro-3-deoxy-phosphogluconate aldolase activity	0.0432
GO:8633	activation of pro-apoptotic gene products	0.0432
GO:8614	pyridoxine metabolism	0.0432
GO:8612	hypusine biosynthesis from peptidyl-lysine	0.0432
GO:8525	phosphatidylcholine transporter activity	0.0432
GO:46786	viral replication complex formation and maintenance	0.0432
GO:8478	pyridoxal kinase activity	0.0432
GO:8434	vitamin D3 receptor activity	0.0432
GO:8309	double-stranded DNA specific exodeoxyribonuclease activity	0.0432
GO:15410	manganese-transporting ATPase activity	0.0432
GO:46536	dosage compensation complex	0.0432
GO:46516	hypusine metabolism	0.0432
GO:46515	hypusine biosynthesis	0.0432
GO:8273	calcium, potassium:sodium antiporter activity	0.0432
GO:1759	induction of an organ	0.0439
GO:1752	eye photoreceptor fate commitment (sensu Endopterygota)	0.0439
GO:51224	negative regulation of protein transport	0.0439
GO:16840	carbon-nitrogen lyase activity	0.0439
GO:42706	eye photoreceptor cell fate commitment	0.0439
GO:42423	catecholamine biosynthesis	0.0439
GO:16018	cyclosporin A binding	0.0439
GO:45168	cell-cell signaling involved in cell fate commitment	0.0439
GO:5890	sodium:potassium-exchanging ATPase complex	0.0439
GO:50930	induction of positive chemotaxis	0.0439
GO:50927	positive regulation of positive chemotaxis	0.0439
GO:5391	sodium:potassium-exchanging ATPase activity	0.0439
GO:109	nucleotide excision repair complex	0.0439
GO:31128	induction	0.0439
GO:46823	negative regulation of nucleocytoplasmic transport	0.0439
GO:9893	positive regulation of metabolism	0.0445
GO:45184	establishment of protein localization	0.0454
GO:1822	kidney development	0.0464
GO:48488	synaptic vesicle endocytosis	0.0464
GO:160	two-component signal transduction system (phosphorelay)	0.0464
GO:9968	negative regulation of signal transduction	0.0472
GO:5874	microtubule	0.0472
GO:3704	specific RNA polymerase II transcription factor activity	0.0472
GO:9948	anterior/posterior axis specification	0.0476
GO:42398	amino acid derivative biosynthesis	0.0476
GO:8624	induction of apoptosis by extracellular signals	0.0476
GO:16055	Wnt receptor signaling pathway	0.0481
GO:30136	clathrin-coated vesicle	0.0481
GO:9888	histogenesis	0.0488
GO:4672	protein kinase activity	0.0495
GO:7292	female gamete generation	0.05
GO:6955	immune response	0.0504
GO:44419	interaction between organisms	0.051
GO:5938	cell cortex	0.051
GO:6351	transcription, DNA-dependent	0.0515
GO:45727	positive regulation of protein biosynthesis	0.0524
GO:16192	vesicle-mediated transport	0.0526
GO:6813	potassium ion transport	0.0527
GO:9084	glutamine family amino acid biosynthesis	0.053
GO:9966	regulation of signal transduction	0.0539
GO:51094	positive regulation of development	0.054
GO:8104	protein localization	0.054
GO:31323	regulation of cellular metabolism	0.0547
GO:10092	specification of organ identity	0.0549
GO:51231	spindle elongation	0.0549
GO:16832	aldehyde-lyase activity	0.0549
GO:4697	protein kinase C activity	0.0549
GO:30500	regulation of bone mineralization	0.0549
GO:35162	embryonic hemopoiesis	0.0549
GO:50926	regulation of positive chemotaxis	0.0549
GO:50921	positive regulation of chemotaxis	0.0549
GO:50918	positive chemotaxis	0.0549
GO:50892	intestinal absorption	0.0549
GO:5160	transforming growth factor beta receptor binding	0.0549
GO:22	mitotic spindle elongation	0.0549
GO:8630	DNA damage response, signal transduction resulting in induction of apoptosis	0.0549
GO:45892	negative regulation of transcription, DNA-dependent	0.0555
GO:6355	regulation of transcription, DNA-dependent	0.0562
GO:8283	cell proliferation	0.0573
GO:6919	caspase activation	0.0574
GO:1754	eye photoreceptor cell differentiation	0.0574
GO:51345	positive regulation of hydrolase activity	0.0574
GO:5057	receptor signaling protein activity	0.0574
GO:43281	regulation of caspase activity	0.0574
GO:43280	positive regulation of caspase activity	0.0574
GO:15662	ATPase activity, coupled to transmembrane movement of ions, phosphorylative mechanism	0.0574
GO:7398	ectoderm development	0.0607
GO:6816	calcium ion transport	0.061
GO:30135	coated vesicle	0.0611
GO:5905	coated pit	0.0627
GO:31328	positive regulation of cellular biosynthesis	0.0627
GO:3707	steroid hormone receptor activity	0.0636
GO:30029	actin filament-based process	0.0644
GO:45449	regulation of transcription	0.0654
GO:16740	transferase activity	0.0657
GO:6366	transcription from RNA polymerase II promoter	0.0658
GO:30866	cortical actin cytoskeleton organization and biogenesis	0.0667
GO:17017	MAP kinase phosphatase activity	0.0667
GO:8054	cyclin catabolism	0.0667
GO:51050	positive regulation of transport	0.0672
GO:5769	early endosome	0.0672
GO:60	protein-nucleus import, translocation	0.0672
GO:8064	regulation of actin polymerization and/or depolymerization	0.0672
GO:42742	defense response to bacteria	0.0681
GO:12506	vesicle membrane	0.0682
GO:8360	regulation of cell shape	0.0682
GO:6350	transcription	0.0687
GO:6066	alcohol metabolism	0.069
GO:5694	chromosome	0.07
GO:226	microtubule cytoskeleton organization and biogenesis	0.0705
GO:42127	regulation of cell proliferation	0.0707
GO:9310	amine catabolism	0.0728
GO:44275	cellular carbohydrate catabolism	0.0741
GO:9056	catabolism	0.0748
GO:1707	mesoderm formation	0.0749
GO:9894	regulation of catabolism	0.0749
GO:50864	regulation of B-cell activation	0.0749
GO:30695	GTPase regulator activity	0.0753
GO:19318	hexose metabolism	0.0754
GO:3924	GTPase activity	0.0754
GO:30001	metal ion transport	0.0772
GO:4879	ligand-dependent nuclear receptor activity	0.0777
GO:30528	transcription regulator activity	0.0787
GO:6595	polyamine metabolism	0.0792
GO:4726	non-membrane spanning protein tyrosine phosphatase activity	0.0792
GO:30865	cortical cytoskeleton organization and biogenesis	0.0792
GO:5540	hyaluronic acid binding	0.0792
GO:50920	regulation of chemotaxis	0.0792
GO:50766	positive regulation of phagocytosis	0.0792
GO:6281	DNA repair	0.0797
GO:30707	ovarian follicle cell development (sensu Insecta)	0.0801
GO:3684	damaged DNA binding	0.0801
GO:5996	monosaccharide metabolism	0.0813
GO:6606	protein-nucleus import	0.0817
GO:51170	nuclear import	0.0817
GO:48332	mesoderm morphogenesis	0.0829
GO:8629	induction of apoptosis by intracellular signals	0.0829
GO:9986	cell surface	0.084
GO:7601	visual perception	0.0843
GO:50953	sensory perception of light	0.0843
GO:5083	small GTPase regulator activity	0.0843
GO:15189	L-lysine transporter activity	0.0846
GO:15181	L-arginine transporter activity	0.0846
GO:18996	molting cycle (sensu Nematoda)	0.0846
GO:18991	oviposition	0.0846
GO:6907	pinocytosis	0.0846
GO:6788	heme oxidation	0.0846
GO:1833	inner cell mass cell proliferation	0.0846
GO:1832	blastocyst growth	0.0846
GO:6500	N-terminal protein palmitoylation	0.0846
GO:1676	long-chain fatty acid metabolism	0.0846
GO:1618	viral receptor activity	0.0846
GO:6478	peptidyl-tyrosine sulfation	0.0846
GO:6432	phenylalanyl-tRNA aminoacylation	0.0846
GO:18318	protein amino acid palmitoylation	0.0846
GO:18279	N-linked glycosylation via asparagine	0.0846
GO:18205	peptidyl-lysine modification	0.0846
GO:1320	age-dependent response to reactive oxygen species during chronological cell aging	0.0846
GO:1315	age-dependent response to reactive oxygen species	0.0846
GO:18198	peptidyl-cysteine modification	0.0846
GO:18196	peptidyl-asparagine modification	0.0846
GO:6110	regulation of glycolysis	0.0846
GO:18009	N-terminal peptidyl-L-cysteine N-palmitoylation	0.0846
GO:4920	interleukin-10 receptor activity	0.0846
GO:4905	interferon-alpha/beta receptor activity	0.0846
GO:16889	endodeoxyribonuclease activity, producing 3'-phosphomonoesters	0.0846
GO:4826	phenylalanine-tRNA ligase activity	0.0846
GO:9650	UV protection	0.0846
GO:9642	response to light intensity	0.0846
GO:9630	gravitropism	0.0846
GO:9629	response to gravity	0.0846
GO:4797	thymidine kinase activity	0.0846
GO:4743	pyruvate kinase activity	0.0846
GO:4700	atypical protein kinase C activity	0.0846
GO:30947	regulation of vascular endothelial growth factor receptor signaling pathway	0.0846
GO:4657	proline dehydrogenase activity	0.0846
GO:30904	retromer complex	0.0846
GO:4531	deoxyribonuclease II activity	0.0846
GO:4530	deoxyribonuclease I activity	0.0846
GO:9347	aspartate carbamoyltransferase complex	0.0846
GO:16360	sensory organ precursor cell fate determination	0.0846
GO:4360	glutamine-fructose-6-phosphate transaminase (isomerizing) activity	0.0846
GO:4167	dopachrome isomerase activity	0.0846
GO:4151	dihydroorotase activity	0.0846
GO:4113	2',3'-cyclic-nucleotide 3'-phosphodiesterase activity	0.0846
GO:4070	aspartate carbamoyltransferase activity	0.0846
GO:4026	alcohol O-acetyltransferase activity	0.0846
GO:4018	adenylosuccinate lyase activity	0.0846
GO:19969	interleukin-10 binding	0.0846
GO:19962	interferon-alpha/beta binding	0.0846
GO:35171	lamellocyte differentiation	0.0846
GO:35168	lymph gland hemocyte differentiation (sensu Arthropoda)	0.0846
GO:35167	lymph gland hemopoiesis	0.0846
GO:35109	limb morphogenesis (sensu Endopterygota)	0.0846
GO:30026	manganese ion homeostasis	0.0846
GO:45862	positive regulation of proteolysis and peptidolysis	0.0846
GO:45806	negative regulation of endocytosis	0.0846
GO:7538	primary sex determination	0.0846
GO:7480	leg morphogenesis (sensu Endopterygota)	0.0846
GO:7464	R3/R4 cell fate commitment	0.0846
GO:7460	R8 cell fate commitment	0.0846
GO:45672	positive regulation of osteoclast differentiation	0.0846
GO:7387	anterior compartment specification	0.0846
GO:7380	specification of segmental identity, head	0.0846
GO:7225	patched ligand processing	0.0846
GO:7207	muscarinic acetylcholine receptor, phospholipase C activating pathway	0.0846
GO:45351	interferon type I biosynthesis	0.0846
GO:45347	negative regulation of MHC class II biosynthesis	0.0846
GO:2119	larval development (sensu Nematoda)	0.0846
GO:45091	regulation of retroviral genome replication	0.0846
GO:45090	retroviral genome replication	0.0846
GO:45071	negative regulation of viral genome replication	0.0846
GO:45056	transcytosis	0.0846
GO:45053	protein-Golgi retention	0.0846
GO:45019	negative regulation of nitric oxide biosynthesis	0.0846
GO:5827	polar microtubule	0.0846
GO:5818	aster	0.0846
GO:5384	manganese ion transporter activity	0.0846
GO:48306	calcium-dependent protein binding	0.0846
GO:5153	interleukin-8 receptor binding	0.0846
GO:48298	positive regulation of isotype switching to IgA isotypes	0.0846
GO:48296	regulation of isotype switching to IgA isotypes	0.0846
GO:48290	isotype switching to IgA isotypes	0.0846
GO:48256	flap endonuclease activity	0.0846
GO:235	astral microtubule	0.0846
GO:5042	netrin receptor activity	0.0846
GO:48056	R3/R4 cell differentiation (sensu Endopterygota)	0.0846
GO:15819	L-lysine transport	0.0846
GO:3807	plasma kallikrein activity	0.0846
GO:46902	regulation of mitochondrial membrane permeability	0.0846
GO:46844	micropyle formation	0.0846
GO:8476	protein-tyrosine sulfotransferase activity	0.0846
GO:8407	bristle morphogenesis	0.0846
GO:8330	protein tyrosine/threonine phosphatase activity	0.0846
GO:46592	polyamine oxidase activity	0.0846
GO:15326	cationic amino acid transporter activity	0.0846
GO:1654	eye morphogenesis	0.0857
GO:51251	positive regulation of lymphocyte activation	0.0863
GO:51128	regulation of cell organization and biogenesis	0.0863
GO:19219	regulation of nucleobase, nucleoside, nucleotide and nucleic acid metabolism	0.0863
GO:44248	cellular catabolism	0.0899
GO:50876	reproductive physiological process	0.0903
GO:1704	formation of primary germ layer	0.0914
GO:1655	urogenital system development	0.0914
GO:9618	response to pathogenic bacteria	0.0914
GO:9405	pathogenesis	0.0914
GO:30832	regulation of actin filament length	0.0914
GO:7431	salivary gland development	0.0914
GO:45596	negative regulation of cell differentiation	0.0914
GO:7052	mitotic spindle organization and biogenesis	0.0914
GO:8483	transaminase activity	0.0914
GO:10003	gastrulation (sensu Mammalia)	0.0924
GO:6541	glutamine metabolism	0.0924
GO:1565	phorbol ester receptor activity	0.0924
GO:30833	regulation of actin filament polymerization	0.0924
GO:42067	establishment of ommatidial polarity (sensu Endopterygota)	0.0924
GO:45807	positive regulation of endocytosis	0.0924
GO:7091	mitotic metaphase/anaphase transition	0.0924
GO:50764	regulation of phagocytosis	0.0924
GO:8021	synaptic vesicle	0.0928
GO:9891	positive regulation of biosynthesis	0.0928
GO:42828	response to pathogen	0.0928
GO:50867	positive regulation of cell activation	0.0928
GO:51249	regulation of lymphocyte activation	0.0934
GO:45321	immune cell activation	0.0938
GO:5200	structural constituent of cytoskeleton	0.095
GO:5085	guanyl-nucleotide exchange factor activity	0.095
GO:1775	cell activation	0.0971
GO:42221	response to chemical substance	0.0986
GO:70	mitotic sister chromatid segregation	0.0989
GO:44404	symbiotic interaction between host and other organism	0.0995
GO:44403	symbiosis, mutualism through parasitism	0.0995
GO:9064	glutamine family amino acid metabolism	0.0995
GO:30120	vesicle coat	0.0995
GO:42035	regulation of cytokine biosynthesis	0.0995
GO:30031	cell projection biogenesis	0.0995
GO:9314	response to radiation	0.0998
GO:6997	nuclear organization and biogenesis	0.1001
GO:35272	exocrine system development	0.1001
GO:19717	synaptosome	0.1001
GO:50877	neurophysiological process	0.1034
GO:51336	regulation of hydrolase activity	0.1047
GO:819	sister chromatid segregation	0.1047
GO:50865	regulation of cell activation	0.1047
GO:16775	phosphotransferase activity, nitrogenous group as acceptor	0.1062
GO:4759	serine esterase activity	0.1062
GO:42386	hemocyte differentiation (sensu Arthropoda)	0.1062
GO:42051	eye photoreceptor development (sensu Endopterygota)	0.1062
GO:30057	desmosome	0.1062
GO:7223	frizzled-2 signaling pathway	0.1062
GO:5876	spindle microtubule	0.1062
GO:50871	positive regulation of B-cell activation	0.1062
GO:17156	calcium ion-dependent exocytosis	0.1062
GO:31325	positive regulation of cellular metabolism	0.1077
GO:4713	protein-tyrosine kinase activity	0.1085
GO:30880	RNA polymerase complex	0.1092
GO:30100	regulation of endocytosis	0.1092
GO:5802	Golgi trans face	0.1092
GO:44238	primary metabolism	0.1097
GO:16746	transferase activity, transferring acyl groups	0.1113
GO:15980	energy derivation by oxidation of organic compounds	0.1113
GO:42175	nuclear envelope-endoplasmic reticulum network	0.1116
GO:45045	secretory pathway	0.1116
GO:5488	binding	0.1134
GO:30117	membrane coat	0.1136
GO:48475	coated membrane	0.1136
GO:287	magnesium ion binding	0.1141
GO:51093	negative regulation of development	0.1151
GO:9308	amine metabolism	0.1158
GO:19725	cell homeostasis	0.1176
GO:7017	microtubule-based process	0.1183
GO:16769	transferase activity, transferring nitrogenous groups	0.1186
GO:42108	positive regulation of cytokine biosynthesis	0.1186
GO:42098	T-cell proliferation	0.1186
GO:45765	regulation of angiogenesis	0.1186
GO:9892	negative regulation of metabolism	0.1188
GO:19752	carboxylic acid metabolism	0.1194
GO:9309	amine biosynthesis	0.1205
GO:4091	carboxylesterase activity	0.1205
GO:4024	alcohol dehydrogenase activity, zinc-dependent	0.1205
GO:30148	sphingolipid biosynthesis	0.1205
GO:7442	hindgut morphogenesis	0.1205
GO:7439	ectodermal gut morphogenesis	0.1205
GO:7260	tyrosine phosphorylation of STAT protein	0.1205
GO:45216	intercellular junction assembly and/or maintenance	0.1205
GO:5680	anaphase-promoting complex	0.1205
GO:5267	potassium channel activity	0.1205
GO:43026	regulation of caspase activation	0.1205
GO:1817	regulation of cytokine production	0.121
GO:30030	cell projection organization and biogenesis	0.121
GO:7018	microtubule-based movement	0.1228
GO:6974	response to DNA damage stimulus	0.1236
GO:6082	organic acid metabolism	0.124
GO:46208	spermine catabolism	0.1242
GO:6998	nuclear membrane organization and biogenesis	0.1242
GO:10165	response to X-ray	0.1242
GO:6828	manganese ion transport	0.1242
GO:1824	blastocyst development	0.1242
GO:6562	proline catabolism	0.1242
GO:6542	glutamine biosynthesis	0.1242
GO:1530	lipopolysaccharide binding	0.1242
GO:1324	age-dependent response to oxidative stress during chronological cell aging	0.1242
GO:1323	age-dependent general metabolic decline during chronological cell aging	0.1242
GO:1306	age-dependent response to oxidative stress	0.1242
GO:1300	chronological cell aging	0.1242
GO:9996	negative regulation of cell fate specification	0.1242
GO:9933	meristem organization	0.1242
GO:9922	fatty acid elongase activity	0.1242
GO:9896	positive regulation of catabolism	0.1242
GO:16954	nickel superoxide dismutase activity	0.1242
GO:16842	amidine-lyase activity	0.1242
GO:9621	response to pathogenic fungi	0.1242
GO:9606	tropism	0.1242
GO:16743	carboxyl- and carbamoyltransferase activity	0.1242
GO:9598	detection of pathogenic bacteria	0.1242
GO:30952	establishment and/or maintenance of cytoskeleton polarity	0.1242
GO:30951	establishment and/or maintenance of microtubule cytoskeleton polarity	0.1242
GO:16647	oxidoreductase activity, acting on the CH-NH group of donors, oxygen as acceptor	0.1242
GO:4618	phosphoglycerate kinase activity	0.1242
GO:42834	peptidoglycan binding	0.1242
GO:4579	dolichyl-diphosphooligosaccharide-protein glycotransferase activity	0.1242
GO:30702	chromatin silencing at centromere	0.1242
GO:4421	hydroxymethylglutaryl-CoA synthase activity	0.1242
GO:4392	heme oxygenase (decyclizing) activity	0.1242
GO:30617	transforming growth factor beta receptor, inhibitory cytoplasmic mediator activity	0.1242
GO:16325	oocyte microtubule cytoskeleton organization	0.1242
GO:16291	acyl-CoA thioesterase activity	0.1242
GO:16286	small conductance calcium-activated potassium channel activity	0.1242
GO:30512	negative regulation of transforming growth factor beta receptor signaling pathway	0.1242
GO:30502	negative regulation of bone mineralization	0.1242
GO:30497	fatty acid elongation	0.1242
GO:30428	cell septum	0.1242
GO:4088	carbamoyl-phosphate synthase (glutamine-hydrolyzing) activity	0.1242
GO:47179	platelet-activating factor acetyltransferase activity	0.1242
GO:35166	post-embryonic hemopoiesis	0.1242
GO:35153	tracheal cell type specification	0.1242
GO:35110	leg morphogenesis	0.1242
GO:42267	natural killer cell mediated cytotoxicity	0.1242
GO:30277	maintenance of gastrointestinal epithelium	0.1242
GO:42220	response to cocaine	0.1242
GO:19815	B-cell receptor complex	0.1242
GO:30122	AP-2 adaptor complex	0.1242
GO:7571	age-dependent general metabolic decline	0.1242
GO:45746	negative regulation of Notch signaling pathway	0.1242
GO:45732	positive regulation of protein catabolism	0.1242
GO:7478	leg disc metamorphosis	0.1242
GO:19430	removal of superoxide radicals	0.1242
GO:7430	terminal branching of trachea, cytoplasmic projection extension (sensu Insecta)	0.1242
GO:7388	posterior compartment specification	0.1242
GO:45502	dynein binding	0.1242
GO:5945	6-phosphofructokinase complex	0.1242
GO:45080	positive regulation of chemokine biosynthesis	0.1242
GO:45077	negative regulation of interferon-gamma biosynthesis	0.1242
GO:5771	multivesicular body	0.1242
GO:5610	laminin-5	0.1242
GO:796	condensin complex	0.1242
GO:739	DNA strand annealing activity	0.1242
GO:5499	vitamin D binding	0.1242
GO:48525	negative regulation of viral life cycle	0.1242
GO:5220	inositol 1,4,5-triphosphate-sensitive calcium-release channel activity	0.1242
GO:48364	root development	0.1242
GO:48304	positive regulation of isotype switching to IgG isotypes	0.1242
GO:48302	regulation of isotype switching to IgG isotypes	0.1242
GO:5131	growth hormone receptor binding	0.1242
GO:48291	isotype switching to IgG isotypes	0.1242
GO:17034	Rap guanyl-nucleotide exchange factor activity	0.1242
GO:48148	behavioral response to cocaine	0.1242
GO:48147	negative regulation of fibroblast proliferation	0.1242
GO:48145	regulation of fibroblast proliferation	0.1242
GO:48103	somatic stem cell division	0.1242
GO:8889	glycerophosphodiester phosphodiesterase activity	0.1242
GO:3872	6-phosphofructokinase activity	0.1242
GO:31055	chromatin remodeling at centromere	0.1242
GO:15809	L-arginine transport	0.1242
GO:8569	minus-end-directed microtubule motor activity	0.1242
GO:15643	toxin binding	0.1242
GO:8409	5'-3' exonuclease activity	0.1242
GO:8383	manganese superoxide dismutase activity	0.1242
GO:8382	iron superoxide dismutase activity	0.1242
GO:8216	spermidine metabolism	0.1242
GO:8106	alcohol dehydrogenase (NADP+) activity	0.1242
GO:46314	phosphocreatine biosynthesis	0.1242
GO:8060	ARF GTPase activator activity	0.1242
GO:8052	sensory organ determination	0.1242
GO:16064	humoral defense mechanism (sensu Vertebrata)	0.1243
GO:5886	plasma membrane	0.1244
GO:7600	sensory perception	0.1259
GO:7155	cell adhesion	0.127
GO:8305	integrin complex	0.1283
GO:8284	positive regulation of cell proliferation	0.1299
GO:16564	transcriptional repressor activity	0.131
GO:17038	protein import	0.131
GO:42625	ATPase activity, coupled to transmembrane movement of ions	0.1315
GO:51259	protein oligomerization	0.1353
GO:4716	receptor signaling protein tyrosine kinase activity	0.1353
GO:9581	detection of external stimulus	0.1353
GO:9277	cell wall (sensu Fungi)	0.1353
GO:42402	biogenic amine catabolism	0.1353
GO:30278	regulation of ossification	0.1353
GO:7459	photoreceptor fate commitment (sensu Endopterygota)	0.1353
GO:8594	photoreceptor cell morphogenesis (sensu Endopterygota)	0.1353
GO:46552	photoreceptor cell fate commitment	0.1353
GO:30705	cytoskeleton-dependent intracellular transport	0.1356
GO:45165	cell fate commitment	0.1361
GO:45597	positive regulation of cell differentiation	0.1363
GO:16310	phosphorylation	0.1373
GO:6913	nucleocytoplasmic transport	0.1385
GO:4674	protein serine/threonine kinase activity	0.14
GO:45595	regulation of cell differentiation	0.1429
GO:18212	peptidyl-tyrosine modification	0.1442
GO:9798	axis specification	0.1442
GO:45177	apical part of cell	0.1442
GO:6605	protein targeting	0.1461
GO:45934	negative regulation of nucleobase, nucleoside, nucleotide and nucleic acid metabolism	0.1461
GO:15674	di-, tri-valent inorganic cation transport	0.1466
GO:8415	acyltransferase activity	0.1466
GO:267	cell fraction	0.147
GO:46649	lymphocyte activation	0.1477
GO:6888	ER to Golgi transport	0.1484
GO:1819	positive regulation of cytokine production	0.1484
GO:5249	voltage-gated potassium channel activity	0.149
GO:8028	monocarboxylic acid transporter activity	0.1504
GO:9166	nucleotide catabolism	0.1504
GO:4182	carboxypeptidase A activity	0.1504
GO:4022	alcohol dehydrogenase activity	0.1504
GO:5618	cell wall	0.1504
GO:16747	transferase activity, transferring groups other than amino-acyl groups	0.1519
GO:42107	cytokine metabolism	0.1523
GO:42089	cytokine biosynthesis	0.1523
GO:7565	pregnancy	0.1523
GO:3690	double-stranded DNA binding	0.1523
GO:19730	antimicrobial humoral response	0.155
GO:5789	endoplasmic reticulum membrane	0.155
GO:6812	cation transport	0.1582
GO:19722	calcium-mediated signaling	0.1589
GO:7051	spindle organization and biogenesis	0.1589
GO:35282	segmentation	0.1606
GO:43123	positive regulation of I-kappaB kinase/NF-kappaB cascade	0.1606
GO:5768	endosome	0.1612
GO:18988	molting cycle (sensu Protostomia and Nematoda)	0.1621
GO:6858	extracellular transport	0.1621
GO:1942	hair follicle development	0.1621
GO:1865	NK T-cell differentiation	0.1621
GO:6621	protein-ER retention	0.1621
GO:6603	phosphocreatine metabolism	0.1621
GO:1675	acrosome formation	0.1621
GO:1658	ureteric bud branching	0.1621
GO:6477	protein amino acid sulfation	0.1621
GO:18345	protein palmitoylation	0.1621
GO:6069	ethanol oxidation	0.1621
GO:6003	fructose 2,6-bisphosphate metabolism	0.1621
GO:4982	N-formyl peptide receptor activity	0.1621
GO:4937	alpha1-adrenergic receptor activity	0.1621
GO:4904	interferon receptor activity	0.1621
GO:51262	protein tetramerization	0.1621
GO:51245	negative regulation of cellular defense response	0.1621
GO:16833	oxo-acid-lyase activity	0.1621
GO:51138	positive regulation of NK T-cell differentiation	0.1621
GO:9649	entrainment of circadian clock	0.1621
GO:51136	regulation of NK T-cell differentiation	0.1621
GO:16717	oxidoreductase activity, acting on paired donors, with oxidation of a pair of donors resulting in the reduction of molecular oxygen to two molecules of water	0.1621
GO:51092	activation of NF-kappaB transcription factor	0.1621
GO:51048	negative regulation of secretion	0.1621
GO:9434	flagellum (sensu Eukaryota)	0.1621
GO:16565	general transcriptional repressor activity	0.1621
GO:9214	cyclic nucleotide catabolism	0.1621
GO:4365	glyceraldehyde-3-phosphate dehydrogenase (phosphorylating) activity	0.1621
GO:9154	purine ribonucleotide catabolism	0.1621
GO:4111	creatine kinase activity	0.1621
GO:4084	branched-chain-amino-acid transaminase activity	0.1621
GO:42310	vasoconstriction	0.1621
GO:19961	interferon binding	0.1621
GO:30279	negative regulation of ossification	0.1621
GO:19814	immunoglobulin complex	0.1621
GO:35026	leading edge cell differentiation	0.1621
GO:30197	extracellular matrix constituent, lubricant activity	0.1621
GO:42147	retrograde transport, endosome to Golgi	0.1621
GO:30128	clathrin coat of endocytic vesicle	0.1621
GO:42023	DNA endoreduplication	0.1621
GO:7494	midgut development	0.1621
GO:7487	analia morphogenesis (sensu Endopterygota)	0.1621
GO:7465	R7 cell fate commitment	0.1621
GO:45657	positive regulation of monocyte differentiation	0.1621
GO:7210	serotonin receptor signaling pathway	0.1621
GO:45498	sex comb development	0.1621
GO:45465	R8 cell differentiation	0.1621
GO:19136	deoxynucleoside kinase activity	0.1621
GO:45240	alpha-ketoglutarate dehydrogenase complex	0.1621
GO:2011	morphogenesis of an epithelial sheet	0.1621
GO:5956	protein kinase CK2 complex	0.1621
GO:5947	alpha-ketoglutarate dehydrogenase complex (sensu Eukaryota)	0.1621
GO:45073	regulation of chemokine biosynthesis	0.1621
GO:939	inner kinetochore of condensed chromosome	0.1621
GO:930	gamma-tubulin complex	0.1621
GO:5662	DNA replication factor A complex	0.1621
GO:5638	lamin filament	0.1621
GO:5519	cytoskeletal regulatory protein binding	0.1621
GO:50853	B-cell receptor signaling pathway	0.1621
GO:50840	extracellular matrix binding	0.1621
GO:50828	regulation of liquid surface tension	0.1621
GO:48507	meristem development	0.1621
GO:303	response to superoxide	0.1621
GO:17154	semaphorin receptor activity	0.1621
GO:5149	interleukin-1 receptor binding	0.1621
GO:17106	activin inhibitor activity	0.1621
GO:212	meiotic spindle organization and biogenesis	0.1621
GO:5062	hematopoietin/interferon-class (D200-domain) cytokine receptor signal transducer activity	0.1621
GO:48185	activin binding	0.1621
GO:5017	platelet-derived growth factor receptor activity	0.1621
GO:48144	fibroblast proliferation	0.1621
GO:8943	glyceraldehyde-3-phosphate dehydrogenase activity	0.1621
GO:43279	response to alkaloid	0.1621
GO:48007	antigen presentation, exogenous lipid antigen	0.1621
GO:48003	antigen presentation, lipid antigen	0.1621
GO:14	single-stranded DNA specific endodeoxyribonuclease activity	0.1621
GO:3910	DNA ligase (ATP) activity	0.1621
GO:3909	DNA ligase activity	0.1621
GO:3876	AMP deaminase activity	0.1621
GO:3873	6-phosphofructo-2-kinase activity	0.1621
GO:46888	negative regulation of hormone secretion	0.1621
GO:46884	follicle-stimulating hormone secretion	0.1621
GO:46882	negative regulation of follicle-stimulating hormone secretion	0.1621
GO:46880	regulation of follicle-stimulating hormone secretion	0.1621
GO:8526	phosphatidylinositol transporter activity	0.1621
GO:46513	ceramide biosynthesis	0.1621
GO:8228	opsonization	0.1621
GO:15368	calcium:cation antiporter activity	0.1621
GO:15355	monocarboxylate porter activity	0.1621
GO:8095	inositol-1,4,5-triphosphate receptor activity	0.1621
GO:46325	negative regulation of glucose import	0.1621
GO:8062	eclosion rhythm	0.1621
GO:51169	nuclear transport	0.1627
GO:42060	wound healing	0.1627
GO:42110	T-cell activation	0.1629
GO:1736	establishment of planar polarity	0.1658
GO:51129	negative regulation of cell organization and biogenesis	0.1658
GO:4289	subtilase activity	0.1658
GO:42219	amino acid derivative catabolism	0.1658
GO:30218	erythrocyte differentiation	0.1658
GO:35050	embryonic heart tube development	0.1658
GO:30162	regulation of proteolysis and peptidolysis	0.1658
GO:5665	DNA-directed RNA polymerase II, core complex	0.1658
GO:43161	proteasomal ubiquitin-dependent protein catabolism	0.1658
GO:15718	monocarboxylic acid transport	0.1658
GO:9719	response to endogenous stimulus	0.1662
GO:122	negative regulation of transcription from RNA polymerase II promoter	0.1686
GO:5625	soluble fraction	0.1687
GO:4896	hematopoietin/interferon-class (D200-domain) cytokine receptor activity	0.169
GO:7076	mitotic chromosome condensation	0.1695
GO:8150	biological_process	0.1698
GO:31324	negative regulation of cellular metabolism	0.1748
GO:8285	negative regulation of cell proliferation	0.1769
GO:51239	regulation of organismal physiological process	0.1772
GO:786	nucleosome	0.1776
GO:1871	pattern binding	0.1802
GO:15405	P-P-bond-hydrolysis-driven transporter activity	0.1802
GO:6626	protein-mitochondrial targeting	0.1815
GO:30509	BMP signaling pathway	0.1815
GO:30282	bone mineralization	0.1815
GO:5326	neurotransmitter transporter activity	0.1815
GO:46850	regulation of bone remodeling	0.1815
GO:8356	asymmetric cell division	0.1815
GO:8034	lipoprotein binding	0.1815
GO:5524	ATP binding	0.182
GO:9057	macromolecule catabolism	0.1835
GO:16481	negative regulation of transcription	0.1852
GO:785	chromatin	0.1856
GO:6576	biogenic amine metabolism	0.1863
GO:8152	metabolism	0.1865
GO:42592	homeostasis	0.191
GO:16485	protein processing	0.1914
GO:1816	cytokine production	0.1952
GO:19838	growth factor binding	0.1952
GO:12505	endomembrane system	0.1952
GO:43122	regulation of I-kappaB kinase/NF-kappaB cascade	0.1952
GO:6612	protein-membrane targeting	0.1973
GO:42401	biogenic amine biosynthesis	0.1973
GO:42129	regulation of T-cell proliferation	0.1973
GO:5520	insulin-like growth factor binding	0.1973
GO:5048	signal sequence binding	0.1973
GO:152	nuclear ubiquitin ligase complex	0.1973
GO:31109	microtubule polymerization or depolymerization	0.1973
GO:8585	female gonad development	0.1973
GO:46545	development of primary female sexual characteristics	0.1973
GO:17076	purine nucleotide binding	0.1977
GO:10185	regulation of cellular defense response	0.1983
GO:6829	zinc ion transport	0.1983
GO:10002	cardioblast differentiation	0.1983
GO:6636	fatty acid desaturation	0.1983
GO:6560	proline metabolism	0.1983
GO:6513	protein monoubiquitination	0.1983
GO:6207	'de novo' pyrimidine base biosynthesis	0.1983
GO:6195	purine nucleotide catabolism	0.1983
GO:6002	fructose 6-phosphate metabolism	0.1983
GO:51222	positive regulation of protein transport	0.1983
GO:16895	exodeoxyribonuclease activity, producing 5'-phosphomonoesters	0.1983
GO:16841	ammonia-lyase activity	0.1983
GO:51123	transcriptional preinitiation complex formation	0.1983
GO:16774	phosphotransferase activity, carboxyl group as acceptor	0.1983
GO:4718	Janus kinase activity	0.1983
GO:42993	positive regulation of transcription factor-nucleus import	0.1983
GO:4681	casein kinase I activity	0.1983
GO:4630	phospholipase D activity	0.1983
GO:4622	lysophospholipase activity	0.1983
GO:4576	oligosaccharyl transferase activity	0.1983
GO:16413	O-acetyltransferase activity	0.1983
GO:4439	phosphoinositide 5-phosphatase activity	0.1983
GO:9261	ribonucleotide catabolism	0.1983
GO:16319	mushroom body development	0.1983
GO:4332	fructose-bisphosphate aldolase activity	0.1983
GO:42555	MCM complex	0.1983
GO:30446	hyphal cell wall	0.1983
GO:42396	phosphagen biosynthesis	0.1983
GO:42346	positive regulation of NF-kappaB-nucleus import	0.1983
GO:4086	carbamoyl-phosphate synthase activity	0.1983
GO:16056	rhodopsin mediated signaling	0.1983
GO:42307	positive regulation of protein-nucleus import	0.1983
GO:16012	sarcoglycan complex	0.1983
GO:30062	tricarboxylic acid cycle enzyme complex (sensu Eukaryota)	0.1983
GO:42033	chemokine biosynthesis	0.1983
GO:45930	negative regulation of mitotic cell cycle	0.1983
GO:45898	regulation of transcriptional preinitiation complex formation	0.1983
GO:7549	dosage compensation	0.1983
GO:7419	ventral cord development	0.1983
GO:19237	centromeric DNA binding	0.1983
GO:7168	receptor guanylyl cyclase signaling pathway	0.1983
GO:45348	positive regulation of MHC class II biosynthesis	0.1983
GO:45334	clathrin-coated endocytic vesicle	0.1983
GO:7044	cell-substrate junction assembly	0.1983
GO:5934	bud tip	0.1983
GO:40020	regulation of meiosis	0.1983
GO:5640	nuclear outer membrane	0.1983
GO:5385	zinc ion transporter activity	0.1983
GO:50755	chemokine metabolism	0.1983
GO:305	response to oxygen radicals	0.1983
GO:5112	Notch binding	0.1983
GO:5076	receptor signaling protein serine/threonine kinase signaling protein activity	0.1983
GO:36	acyl carrier activity	0.1983
GO:3847	1-alkyl-2-acetylglycerophosphocholine esterase activity	0.1983
GO:46912	transferase activity, transferring acyl groups, acyl groups converted into alkyl on transfer	0.1983
GO:8634	negative regulation of survival gene product activity	0.1983
GO:46870	cadmium ion binding	0.1983
GO:46824	positive regulation of nucleocytoplasmic transport	0.1983
GO:8533	astacin activity	0.1983
GO:46520	sphingoid biosynthesis	0.1983
GO:8215	spermine metabolism	0.1983
GO:8131	amine oxidase activity	0.1983
GO:15269	calcium-activated potassium channel activity	0.1983
GO:8090	retrograde axon cargo transport	0.1983
GO:8078	mesoderm cell migration	0.1983
GO:16327	apicolateral plasma membrane	0.1999
GO:19735	antimicrobial humoral response (sensu Vertebrata)	0.1999
GO:7242	intracellular signaling cascade	0.2023
GO:51320	S phase	0.2026
GO:7266	Rho protein signal transduction	0.2026
GO:5834	heterotrimeric G-protein complex	0.2026
GO:84	S phase of mitotic cell cycle	0.2026
GO:3678	DNA helicase activity	0.2026
GO:7050	cell cycle arrest	0.2042
GO:31326	regulation of cellular biosynthesis	0.2042
GO:6996	organelle organization and biogenesis	0.2043
GO:7059	chromosome segregation	0.2069
GO:50793	regulation of development	0.2111
GO:6633	fatty acid biosynthesis	0.2133
GO:9063	amino acid catabolism	0.2133
GO:793	condensed chromosome	0.2133
GO:6584	catecholamine metabolism	0.2134
GO:30659	cytoplasmic vesicle membrane	0.2134
GO:7164	establishment of tissue polarity	0.2134
GO:5576	extracellular region	0.2136
GO:6836	neurotransmitter transport	0.2139
GO:42440	pigment metabolism	0.2139
GO:8154	actin polymerization and/or depolymerization	0.2139
GO:30554	adenyl nucleotide binding	0.2151
GO:43235	receptor complex	0.2154
GO:46873	metal ion transporter activity	0.2154
GO:8237	metallopeptidase activity	0.2173
GO:6139	nucleobase, nucleoside, nucleotide and nucleic acid metabolism	0.2223
GO:9897	external side of plasma membrane	0.2225
GO:7229	integrin-mediated signaling pathway	0.2225
GO:5912	adherens junction	0.2225
GO:8544	epidermis development	0.2233
GO:16197	endosome transport	0.2254
GO:30261	chromosome condensation	0.2254
GO:50863	regulation of T-cell activation	0.2254
GO:51301	cell division	0.2256
GO:910	cytokinesis	0.2277
GO:6968	cellular defense response	0.2293
GO:18958	phenol metabolism	0.2295
GO:51261	protein depolymerization	0.2295
GO:30534	adult behavior	0.2295
GO:4181	metallocarboxypeptidase activity	0.2295
GO:45121	lipid raft	0.2295
GO:46660	female sex differentiation	0.2295
GO:6575	amino acid derivative metabolism	0.2313
GO:10016	shoot morphogenesis	0.233
GO:1909	immune cell mediated cytotoxicity	0.233
GO:6787	porphyrin catabolism	0.233
GO:1836	release of cytochrome c from mitochondria	0.233
GO:6599	phosphagen metabolism	0.233
GO:6583	melanin biosynthesis from tyrosine	0.233
GO:6267	pre-replicative complex formation and maintenance	0.233
GO:6113	fermentation	0.233
GO:6109	regulation of carbohydrate metabolism	0.233
GO:6067	ethanol metabolism	0.233
GO:9994	oocyte differentiation	0.233
GO:9965	leaf morphogenesis	0.233
GO:4936	alpha-adrenergic receptor activity	0.233
GO:9737	response to abscisic acid stimulus	0.233
GO:4785	copper, zinc superoxide dismutase activity	0.233
GO:51091	positive regulation of transcription factor activity	0.233
GO:51016	barbed-end actin filament capping	0.233
GO:30835	negative regulation of actin filament depolymerization	0.233
GO:30834	regulation of actin filament depolymerization	0.233
GO:30742	GTP-dependent protein binding	0.233
GO:16308	1-phosphatidylinositol-4-phosphate 5-kinase activity	0.233
GO:4312	fatty-acid synthase activity	0.233
GO:42535	positive regulation of tumor necrosis factor-alpha biosynthesis	0.233
GO:42534	regulation of tumor necrosis factor-alpha biosynthesis	0.233
GO:42533	tumor necrosis factor-alpha biosynthesis	0.233
GO:16248	channel inhibitor activity	0.233
GO:4194	pepsin A activity	0.233
GO:30445	yeast-form cell wall	0.233
GO:4115	cAMP-specific phosphodiesterase activity	0.233
GO:35290	trunk segmentation	0.233
GO:30330	DNA damage response, signal transduction by p53 class mediator	0.233
GO:19856	pyrimidine base biosynthesis	0.233
GO:35051	cardiac cell differentiation	0.233
GO:45884	regulation of survival gene product activity	0.233
GO:7562	eclosion	0.233
GO:7483	genital disc metamorphosis	0.233
GO:7443	Malpighian tubule morphogenesis	0.233
GO:7386	compartment specification	0.233
GO:7262	STAT protein nuclear translocation	0.233
GO:45475	locomotor rhythm	0.233
GO:45346	regulation of MHC class II biosynthesis	0.233
GO:45342	MHC class II biosynthesis	0.233
GO:45239	tricarboxylic acid cycle enzyme complex	0.233
GO:45123	cellular extravasation	0.233
GO:5902	microvillus	0.233
GO:45084	positive regulation of interleukin-12 biosynthesis	0.233
GO:40018	positive regulation of body size	0.233
GO:5652	nuclear lamina	0.233
GO:50714	positive regulation of protein secretion	0.233
GO:48367	shoot development	0.233
GO:48366	leaf development	0.233
GO:329	vacuolar membrane (sensu Fungi)	0.233
GO:48262	determination of dorsoventral asymmetry	0.233
GO:242	pericentriolar material	0.233
GO:5088	Ras guanyl-nucleotide exchange factor activity	0.233
GO:156	two-component response regulator activity	0.233
GO:48010	vascular endothelial growth factor receptor signaling pathway	0.233
GO:43025	cell soma	0.233
GO:8635	caspase activation via cytochrome c	0.233
GO:3706	ligand-regulated transcription factor activity	0.233
GO:46785	microtubule polymerization	0.233
GO:8243	plasminogen activator activity	0.233
GO:8200	ion channel inhibitor activity	0.233
GO:8156	negative regulation of DNA replication	0.233
GO:8133	collagenase activity	0.233
GO:15278	calcium-release channel activity	0.233
GO:8093	cytoskeletal adaptor activity	0.233
GO:8091	spectrin	0.233
GO:46324	regulation of glucose import	0.233
GO:46323	glucose import	0.233
GO:278	mitotic cell cycle	0.2335
GO:16066	cellular defense response (sensu Vertebrata)	0.237
GO:45137	development of primary sexual characteristics	0.237
GO:8406	gonad development	0.237
GO:279	M phase	0.2392
GO:9967	positive regulation of signal transduction	0.2393
GO:4222	metalloendopeptidase activity	0.2393
GO:45944	positive regulation of transcription from RNA polymerase II promoter	0.2393
GO:5575	cellular_component	0.243
GO:1738	morphogenesis of a polarized epithelium	0.2458
GO:4869	cysteine protease inhibitor activity	0.2458
GO:30312	external encapsulating structure	0.2458
GO:30041	actin filament polymerization	0.2458
GO:5774	vacuolar membrane	0.2458
GO:16830	carbon-carbon lyase activity	0.2487
GO:775	chromosome, pericentric region	0.2487
GO:5126	hematopoietin/interferon-class (D200-domain) cytokine receptor binding	0.2487
GO:166	nucleotide binding	0.2487
GO:3697	single-stranded DNA binding	0.2487
GO:7015	actin filament organization	0.2508
GO:40029	regulation of gene expression, epigenetic	0.2508
GO:44265	cellular macromolecule catabolism	0.254
GO:7276	gametogenesis	0.2556
GO:5539	glycosaminoglycan binding	0.2557
GO:7596	blood coagulation	0.2566
GO:50817	coagulation	0.2566
GO:9615	response to virus	0.2605
GO:4680	casein kinase activity	0.2605
GO:7476	wing morphogenesis	0.2621
GO:7472	wing disc metamorphosis	0.2621
GO:43085	positive regulation of enzyme activity	0.2621
GO:6537	glutamate biosynthesis	0.2662
GO:1518	voltage-gated sodium channel complex	0.2662
GO:6349	imprinting	0.2662
GO:6309	DNA fragmentation during apoptosis	0.2662
GO:4784	superoxide dismutase activity	0.2662
GO:16721	oxidoreductase activity, acting on superoxide radicals as acceptor	0.2662
GO:9586	rhodopsin mediated phototransduction	0.2662
GO:4645	phosphorylase activity	0.2662
GO:4602	glutathione peroxidase activity	0.2662
GO:30856	regulation of epithelial cell differentiation	0.2662
GO:4529	exodeoxyribonuclease activity	0.2662
GO:4396	hexokinase activity	0.2662
GO:4331	fructose-2,6-bisphosphate 2-phosphatase activity	0.2662
GO:30514	negative regulation of BMP signaling pathway	0.2662
GO:9083	branched chain family amino acid catabolism	0.2662
GO:42438	melanin biosynthesis	0.2662
GO:42303	molting cycle	0.2662
GO:16045	detection of bacteria	0.2662
GO:16011	dystroglycan complex	0.2662
GO:35147	tracheal branch fusion	0.2662
GO:35146	tube fusion	0.2662
GO:30276	clathrin binding	0.2662
GO:42130	negative regulation of T-cell proliferation	0.2662
GO:42090	interleukin-12 biosynthesis	0.2662
GO:7567	parturition	0.2662
GO:7509	mesoderm migration	0.2662
GO:45744	negative regulation of G-protein coupled receptor protein signaling pathway	0.2662
GO:7405	neuroblast proliferation	0.2662
GO:7159	leukocyte cell adhesion	0.2662
GO:7006	mitochondrial membrane organization and biogenesis	0.2662
GO:45075	regulation of interleukin-12 biosynthesis	0.2662
GO:5868	cytoplasmic dynein complex	0.2662
GO:5172	vascular endothelial growth factor receptor binding	0.2662
GO:43256	laminin complex	0.2662
GO:15802	basic amino acid transport	0.2662
GO:46851	negative regulation of bone remodeling	0.2662
GO:46843	dorsal appendage formation	0.2662
GO:8593	regulation of Notch signaling pathway	0.2662
GO:46627	negative regulation of insulin receptor signaling pathway	0.2662
GO:8367	bacterial binding	0.2662
GO:8328	ionotropic glutamate receptor complex	0.2662
GO:15277	kainate selective glutamate receptor activity	0.2662
GO:8063	Toll signaling pathway	0.2662
GO:8045	motor axon guidance	0.2662
GO:8038	neuronal cell recognition	0.2662
GO:6461	protein complex assembly	0.2676
GO:8652	amino acid biosynthesis	0.27
GO:7498	mesoderm development	0.2723
GO:2009	morphogenesis of an epithelium	0.2723
GO:51082	unfolded protein binding	0.2756
GO:44237	cellular metabolism	0.277
GO:4112	cyclic-nucleotide phosphodiesterase activity	0.2783
GO:7585	respiratory gaseous exchange	0.2783
GO:6457	protein folding	0.2788
GO:30098	lymphocyte differentiation	0.2797
GO:19992	diacylglycerol binding	0.2842
GO:7032	endosome organization and biogenesis	0.2842
GO:1501	skeletal development	0.2847
GO:7599	hemostasis	0.2864
GO:5615	extracellular space	0.2867
GO:30234	enzyme regulator activity	0.2874
GO:6796	phosphate metabolism	0.289
GO:6793	phosphorus metabolism	0.289
GO:30247	polysaccharide binding	0.2891
GO:6334	nucleosome assembly	0.2895
GO:8081	phosphoric diester hydrolase activity	0.2895
GO:1932	regulation of protein amino acid phosphorylation	0.2946
GO:42462	eye photoreceptor cell development	0.2946
GO:35220	wing disc development	0.2946
GO:7219	Notch signaling pathway	0.2946
GO:5279	amino acid-polyamine transporter activity	0.2946
GO:46915	transition metal ion transporter activity	0.2946
GO:15203	polyamine transporter activity	0.2946
GO:51246	regulation of protein metabolism	0.2956
GO:30246	carbohydrate binding	0.2965
GO:8361	regulation of cell size	0.2968
GO:15174	basic amino acid transporter activity	0.2979
GO:46030	inositol trisphosphate phosphatase activity	0.2979
GO:6614	SRP-dependent cotranslational protein-membrane targeting	0.2979
GO:1719	inhibition of caspase activation	0.2979
GO:6582	melanin metabolism	0.2979
GO:1669	acrosome	0.2979
GO:1657	ureteric bud development	0.2979
GO:1523	retinoid metabolism	0.2979
GO:44416	induction of host defense response	0.2979
GO:16888	endodeoxyribonuclease activity, producing 5'-phosphomonoesters	0.2979
GO:16812	hydrolase activity, acting on carbon-nitrogen (but not peptide) bonds, in cyclic amides	0.2979
GO:16806	dipeptidyl-peptidase and tripeptidyl-peptidase activity	0.2979
GO:51090	regulation of transcription factor activity	0.2979
GO:4445	inositol-polyphosphate 5-phosphatase activity	0.2979
GO:16289	CoA hydrolase activity	0.2979
GO:16271	tissue death	0.2979
GO:30510	regulation of BMP signaling pathway	0.2979
GO:9082	branched chain family amino acid biosynthesis	0.2979
GO:4190	aspartic-type endopeptidase activity	0.2979
GO:19861	flagellum	0.2979
GO:35071	salivary gland cell death	0.2979
GO:35070	salivary gland histolysis	0.2979
GO:42116	macrophage activation	0.2979
GO:42078	germ-line stem cell division	0.2979
GO:30042	actin filament depolymerization	0.2979
GO:7559	histolysis	0.2979
GO:45639	positive regulation of myeloid blood cell differentiation	0.2979
GO:7250	activation of NF-kappaB-inducing kinase	0.2979
GO:19206	nucleoside kinase activity	0.2979
GO:45466	R7 cell differentiation	0.2979
GO:7182	common-partner SMAD protein phosphorylation	0.2979
GO:7090	regulation of S phase of mitotic cell cycle	0.2979
GO:19013	viral nucleocapsid	0.2979
GO:45120	pronucleus	0.2979
GO:45072	regulation of interferon-gamma biosynthesis	0.2979
GO:5881	cytoplasmic microtubule	0.2979
GO:917	barrier septum formation	0.2979
GO:5656	pre-replicative complex	0.2979
GO:209	protein polyubiquitination	0.2979
GO:5041	low-density lipoprotein receptor activity	0.2979
GO:48102	autophagic cell death	0.2979
GO:155	two-component sensor molecule activity	0.2979
GO:46883	regulation of hormone secretion	0.2979
GO:46728	viral capsid (sensu Retroviridae)	0.2979
GO:46626	regulation of insulin receptor signaling pathway	0.2979
GO:8340	determination of adult life span	0.2979
GO:8139	nuclear localization sequence binding	0.2979
GO:8632	apoptotic program	0.2993
GO:6897	endocytosis	0.3025
GO:7067	mitosis	0.3068
GO:6807	nitrogen compound metabolism	0.3081
GO:18108	peptidyl-tyrosine phosphorylation	0.3081
GO:9266	response to temperature	0.3081
GO:4866	endopeptidase inhibitor activity	0.3091
GO:30414	protease inhibitor activity	0.3091
GO:16591	DNA-directed RNA polymerase II, holoenzyme	0.3092
GO:16053	organic acid biosynthesis	0.3092
GO:75	cell cycle checkpoint	0.3092
GO:15849	organic acid transport	0.3092
GO:46943	carboxylic acid transporter activity	0.3092
GO:46942	carboxylic acid transport	0.3092
GO:46394	carboxylic acid biosynthesis	0.3092
GO:9795	embryonic morphogenesis	0.31
GO:30054	cell junction	0.31
GO:1708	cell fate specification	0.3108
GO:6383	transcription from RNA polymerase III promoter	0.3108
GO:35114	appendage morphogenesis (sensu Endopterygota)	0.3108
GO:30195	negative regulation of blood coagulation	0.3108
GO:31072	heat shock protein binding	0.3108
GO:3755	peptidyl-prolyl cis-trans isomerase activity	0.3108
GO:8134	transcription factor binding	0.3129
GO:5342	organic acid transporter activity	0.319
GO:48489	synaptic vesicle transport	0.3201
GO:87	M phase of mitotic cell cycle	0.3239
GO:6521	regulation of amino acid metabolism	0.3269
GO:30855	epithelial cell differentiation	0.3269
GO:16126	sterol biosynthesis	0.3269
GO:7530	sex determination	0.3269
GO:7423	sensory organ development	0.3269
GO:48048	embryonic eye morphogenesis	0.3269
GO:96	sulfur amino acid metabolism	0.3269
GO:1934	positive regulation of protein amino acid phosphorylation	0.3283
GO:1906	cell killing	0.3283
GO:1818	negative regulation of cytokine production	0.3283
GO:1541	ovarian follicle development	0.3283
GO:16884	carbon-nitrogen ligase activity, with glutamine as amido-N-donor	0.3283
GO:4887	thyroid hormone receptor activity	0.3283
GO:4709	MAP kinase kinase kinase activity	0.3283
GO:9596	detection of pest, pathogen or parasite	0.3283
GO:51047	positive regulation of secretion	0.3283
GO:4673	protein-histidine kinase activity	0.3283
GO:16597	amino acid binding	0.3283
GO:16318	ommatidial rotation	0.3283
GO:16307	phosphatidylinositol phosphate kinase activity	0.3283
GO:16202	regulation of myogenesis	0.3283
GO:42288	MHC class I protein binding	0.3283
GO:30262	apoptotic nuclear changes	0.3283
GO:30228	lipoprotein receptor activity	0.3283
GO:19827	stem cell maintenance	0.3283
GO:30169	low-density lipoprotein binding	0.3283
GO:30137	COPI-coated vesicle	0.3283
GO:42092	T-helper 2 type immune response	0.3283
GO:42036	negative regulation of cytokine biosynthesis	0.3283
GO:45764	positive regulation of amino acid metabolism	0.3283
GO:7432	salivary gland determination	0.3283
GO:45670	regulation of osteoclast differentiation	0.3283
GO:7316	pole plasm RNA localization	0.3283
GO:19203	carbohydrate phosphatase activity	0.3283
GO:45451	pole plasm oskar mRNA localization	0.3283
GO:45445	myoblast differentiation	0.3283
GO:45428	regulation of nitric oxide biosynthesis	0.3283
GO:7172	signal complex formation	0.3283
GO:19094	pole plasm mRNA localization	0.3283
GO:7043	intercellular junction assembly	0.3283
GO:5832	chaperonin-containing T-complex	0.3283
GO:5816	spindle pole body	0.3283
GO:50880	regulation of blood vessel size	0.3283
GO:50868	negative regulation of T-cell activation	0.3283
GO:50731	positive regulation of peptidyl-tyrosine phosphorylation	0.3283
GO:5248	voltage-gated sodium channel activity	0.3283
GO:17015	regulation of transforming growth factor beta receptor signaling pathway	0.3283
GO:43154	negative regulation of caspase activation	0.3283
GO:4867	serine-type endopeptidase inhibitor activity	0.329
GO:51179	localization	0.3321
GO:19748	secondary metabolism	0.3321
GO:46651	lymphocyte proliferation	0.3321
GO:19867	outer membrane	0.3389
GO:5624	membrane fraction	0.3398
GO:30163	protein catabolism	0.3402
GO:15672	monovalent inorganic cation transport	0.3412
GO:6953	acute-phase response	0.3429
GO:16859	cis-trans isomerase activity	0.3429
GO:42461	photoreceptor cell development	0.3429
GO:30193	regulation of blood coagulation	0.3429
GO:16020	membrane	0.343
GO:51248	negative regulation of protein metabolism	0.3441
GO:43296	apical junction complex	0.3441
GO:3824	catalytic activity	0.3448
GO:45786	negative regulation of cell cycle	0.3492
GO:5875	microtubule associated complex	0.3523
GO:1558	regulation of cell growth	0.3555
GO:5096	GTPase activator activity	0.3555
GO:8076	voltage-gated potassium channel complex	0.3561
GO:46112	nucleobase biosynthesis	0.3574
GO:6921	disassembly of cell structures during apoptosis	0.3574
GO:6726	eye pigment biosynthesis	0.3574
GO:6526	arginine biosynthesis	0.3574
GO:6206	pyrimidine base metabolism	0.3574
GO:6071	glycerol metabolism	0.3574
GO:44271	nitrogen compound biosynthesis	0.3574
GO:16894	endonuclease activity, active with either ribo- or deoxyribonucleic acids and producing 3'-phosphomonoesters	0.3574
GO:51053	negative regulation of DNA metabolism	0.3574
GO:51018	protein kinase A binding	0.3574
GO:16646	oxidoreductase activity, acting on the CH-NH group of donors, NAD or NADP as acceptor	0.3574
GO:9409	response to cold	0.3574
GO:42441	eye pigment metabolism	0.3574
GO:42327	positive regulation of phosphorylation	0.3574
GO:30317	sperm motility	0.3574
GO:30307	positive regulation of cell growth	0.3574
GO:42176	regulation of protein catabolism	0.3574
GO:30131	clathrin adaptor complex	0.3574
GO:42095	interferon-gamma biosynthesis	0.3574
GO:45937	positive regulation of phosphate metabolism	0.3574
GO:7435	salivary gland morphogenesis	0.3574
GO:7379	segment specification	0.3574
GO:7367	segment polarity determination	0.3574
GO:7315	pole plasm assembly	0.3574
GO:7257	activation of JNK	0.3574
GO:19028	viral capsid	0.3574
GO:7026	negative regulation of microtubule depolymerization	0.3574
GO:45277	respiratory chain complex IV	0.3574
GO:45197	establishment and/or maintenance of epithelial cell polarity	0.3574
GO:5952	cAMP-dependent protein kinase complex	0.3574
GO:5751	respiratory chain complex IV (sensu Eukaryota)	0.3574
GO:50851	antigen receptor-mediated signaling pathway	0.3574
GO:50768	negative regulation of neurogenesis	0.3574
GO:17053	transcriptional repressor complex	0.3574
GO:48113	pole plasm assembly (sensu Insecta)	0.3574
GO:114	G1-specific transcription in mitotic cell cycle	0.3574
GO:31114	regulation of microtubule depolymerization	0.3574
GO:31111	negative regulation of microtubule polymerization or depolymerization	0.3574
GO:8625	induction of apoptosis via death domain receptors	0.3574
GO:8290	F-actin capping protein complex	0.3574
GO:8180	signalosome complex	0.3574
GO:8088	axon cargo transport	0.3574
GO:7507	heart development	0.3579
GO:4519	endonuclease activity	0.3588
GO:4180	carboxypeptidase activity	0.3588
GO:7548	sex differentiation	0.3588
GO:7391	dorsal closure	0.3588
GO:7346	regulation of mitotic cell cycle	0.3588
GO:5605	basal lamina	0.3588
GO:776	kinetochore	0.3588
GO:50819	negative regulation of coagulation	0.3588
GO:8227	amine receptor activity	0.3588
GO:8144	drug binding	0.3588
GO:8138	protein tyrosine/serine/threonine phosphatase activity	0.3588
GO:8270	zinc ion binding	0.3623
GO:5244	voltage-gated ion channel activity	0.3633
GO:6810	transport	0.3635
GO:51327	M phase of meiotic cell cycle	0.3666
GO:51321	meiotic cell cycle	0.3666
GO:7126	meiosis	0.3666
GO:6508	proteolysis and peptidolysis	0.3674
GO:44257	cellular protein catabolism	0.3674
GO:51234	establishment of localization	0.3679
GO:42113	B-cell activation	0.368
GO:43285	biopolymer catabolism	0.3733
GO:6909	phagocytosis	0.3746
GO:6304	DNA modification	0.3746
GO:30308	negative regulation of cell growth	0.3746
GO:42088	T-helper 1 type immune response	0.3746
GO:45792	negative regulation of cell size	0.3746
GO:50870	positive regulation of T-cell activation	0.3746
GO:50670	regulation of lymphocyte proliferation	0.3746
GO:30099	myeloid blood cell differentiation	0.3799
GO:19538	protein metabolism	0.3824
GO:5911	intercellular junction	0.3839
GO:4993	serotonin receptor activity	0.3852
GO:51260	protein homooligomerization	0.3852
GO:16863	intramolecular oxidoreductase activity, transposing C=C bonds	0.3852
GO:42577	lipid phosphatase activity	0.3852
GO:30431	sleep	0.3852
GO:30316	osteoclast differentiation	0.3852
GO:42246	tissue regeneration	0.3852
GO:30178	negative regulation of Wnt receptor signaling pathway	0.3852
GO:30173	integral to Golgi membrane	0.3852
GO:30165	PDZ domain binding	0.3852
GO:42135	neurotransmitter catabolism	0.3852
GO:19751	polyol metabolism	0.3852
GO:19731	antibacterial humoral response	0.3852
GO:42074	cell migration during gastrulation	0.3852
GO:45793	positive regulation of cell size	0.3852
GO:5935	bud neck	0.3852
GO:5933	bud	0.3852
GO:5675	transcription factor TFIIH complex	0.3852
GO:5666	DNA-directed RNA polymerase III complex	0.3852
GO:5251	delayed rectifier potassium channel activity	0.3852
GO:31228	intrinsic to Golgi membrane	0.3852
GO:48069	eye pigmentation	0.3852
GO:31110	regulation of microtubule polymerization or depolymerization	0.3852
GO:31099	regeneration	0.3852
GO:15711	organic anion transport	0.3852
GO:15491	cation:cation antiporter activity	0.3852
GO:8046	axon guidance receptor activity	0.3852
GO:6631	fatty acid metabolism	0.388
GO:9952	anterior/posterior pattern formation	0.3886
GO:46148	pigment biosynthesis	0.3902
GO:50818	regulation of coagulation	0.3902
GO:46916	transition metal ion homeostasis	0.3902
GO:45893	positive regulation of transcription, DNA-dependent	0.3945
GO:6259	DNA metabolism	0.3973
GO:44267	cellular protein metabolism	0.3986
GO:15630	microtubule cytoskeleton	0.4023
GO:15399	primary active transporter activity	0.4024
GO:4840	ubiquitin conjugating enzyme activity	0.4056
GO:16627	oxidoreductase activity, acting on the CH-CH group of donors	0.4056
GO:42087	cell-mediated immune response	0.4056
GO:16049	cell growth	0.4095
GO:8015	circulation	0.4101
GO:8020	G-protein coupled photoreceptor activity	0.4118
GO:6555	methionine metabolism	0.4118
GO:1570	vasculogenesis	0.4118
GO:6182	cGMP biosynthesis	0.4118
GO:16641	oxidoreductase activity, acting on the CH-NH2 group of donors, oxygen as acceptor	0.4118
GO:16363	nuclear matrix	0.4118
GO:9168	purine ribonucleoside monophosphate biosynthesis	0.4118
GO:9127	purine nucleoside monophosphate biosynthesis	0.4118
GO:35215	genital disc development	0.4118
GO:30119	membrane coat adaptor complex	0.4118
GO:7446	imaginal disc growth	0.4118
GO:7019	microtubule depolymerization	0.4118
GO:5765	lysosomal membrane	0.4118
GO:5720	nuclear heterochromatin	0.4118
GO:50769	positive regulation of neurogenesis	0.4118
GO:48112	oocyte anterior/posterior axis determination (sensu Insecta)	0.4118
GO:48111	oocyte axis determination (sensu Insecta)	0.4118
GO:48110	oocyte construction (sensu Insecta)	0.4118
GO:46488	phosphatidylinositol metabolism	0.4118
GO:5261	cation channel activity	0.4151
GO:7264	small GTPase mediated signal transduction	0.4174
GO:50878	regulation of body fluids	0.4179
GO:6310	DNA recombination	0.4182
GO:42578	phosphoric ester hydrolase activity	0.4184
GO:30141	secretory granule	0.4209
GO:5657	replication fork	0.4209
GO:43086	negative regulation of enzyme activity	0.4209
GO:5525	GTP binding	0.4258
GO:50767	regulation of neurogenesis	0.427
GO:19226	transmission of nerve impulse	0.4284
GO:6464	protein modification	0.4285
GO:3712	transcription cofactor activity	0.4291
GO:44260	cellular macromolecule metabolism	0.4296
GO:1700	embryonic development (sensu Insecta)	0.4359
GO:51241	negative regulation of organismal physiological process	0.4359
GO:51174	regulation of phosphorus metabolism	0.4359
GO:4682	protein kinase CK2 activity	0.4359
GO:9187	cyclic nucleotide metabolism	0.4359
GO:42325	regulation of phosphorylation	0.4359
GO:19220	regulation of phosphate metabolism	0.4359
GO:8639	small protein conjugating enzyme activity	0.4359
GO:15175	neutral amino acid transporter activity	0.4373
GO:46068	cGMP metabolism	0.4373
GO:6613	cotranslational protein-membrane targeting	0.4373
GO:6570	tyrosine metabolism	0.4373
GO:6308	DNA catabolism	0.4373
GO:9881	photoreceptor activity	0.4373
GO:51297	centrosome organization and biogenesis	0.4373
GO:30902	hindbrain development	0.4373
GO:9411	response to UV	0.4373
GO:42698	menstrual cycle	0.4373
GO:30672	synaptic vesicle membrane	0.4373
GO:9167	purine ribonucleoside monophosphate metabolism	0.4373
GO:9126	purine nucleoside monophosphate metabolism	0.4373
GO:35218	leg disc development	0.4373
GO:30216	keratinocyte differentiation	0.4373
GO:35088	establishment and/or maintenance of apical/basal cell polarity	0.4373
GO:42102	positive regulation of T-cell proliferation	0.4373
GO:45655	regulation of monocyte differentiation	0.4373
GO:7314	oocyte anterior/posterior axis determination	0.4373
GO:19098	reproductive behavior	0.4373
GO:7098	centrosome cycle	0.4373
GO:19012	virion	0.4373
GO:7030	Golgi organization and biogenesis	0.4373
GO:2168	larval development (sensu Insecta)	0.4373
GO:5770	late endosome	0.4373
GO:5637	nuclear inner membrane	0.4373
GO:779	condensed chromosome, pericentric region	0.4373
GO:777	condensed chromosome kinetochore	0.4373
GO:5234	glutamate-gated ion channel activity	0.4373
GO:50672	negative regulation of lymphocyte proliferation	0.4373
GO:17018	myosin phosphatase activity	0.4373
GO:5021	vascular endothelial growth factor receptor activity	0.4373
GO:8637	apoptotic mitochondrial changes	0.4373
GO:3688	DNA replication origin binding	0.4373
GO:8344	adult locomotory behavior	0.4373
GO:8037	cell recognition	0.4373
GO:228	nuclear chromosome	0.4377
GO:5887	integral to plasma membrane	0.4441
GO:5667	transcription factor complex	0.4447
GO:8017	microtubule binding	0.4507
GO:904	cellular morphogenesis during differentiation	0.4507
GO:8047	enzyme activator activity	0.4507
GO:19953	sexual reproduction	0.4542
GO:6352	transcription initiation	0.4614
GO:7254	JNK cascade	0.4614
GO:6890	retrograde transport, Golgi to ER	0.4617
GO:6525	arginine metabolism	0.4617
GO:6275	regulation of DNA replication	0.4617
GO:4970	ionotropic glutamate receptor activity	0.4617
GO:4935	adrenoceptor activity	0.4617
GO:9595	detection of biotic stimulus	0.4617
GO:42475	odontogenesis (sensu Vertebrata)	0.4617
GO:35265	organ growth	0.4617
GO:35264	body growth	0.4617
GO:30138	COPII-coated vesicle	0.4617
GO:30130	clathrin coat of trans-Golgi network vesicle	0.4617
GO:7306	insect chorion formation	0.4617
GO:45446	endothelial cell differentiation	0.4617
GO:5788	endoplasmic reticulum lumen	0.4617
GO:40014	regulation of body size	0.4617
GO:48512	circadian behavior	0.4617
GO:5212	structural constituent of eye lens	0.4617
GO:17145	stem cell division	0.4617
GO:5089	Rho guanyl-nucleotide exchange factor activity	0.4617
GO:51	urea cycle intermediate metabolism	0.4617
GO:8420	CTD phosphatase activity	0.4617
GO:46620	regulation of organ size	0.4617
GO:35108	limb morphogenesis	0.4653
GO:7623	circadian rhythm	0.4653
GO:8324	cation transporter activity	0.4655
GO:16789	carboxylic ester hydrolase activity	0.4667
GO:19001	guanyl nucleotide binding	0.4693
GO:3674	molecular_function	0.4697
GO:16787	hydrolase activity	0.4707
GO:31226	intrinsic to plasma membrane	0.4719
GO:31098	stress-activated protein kinase signaling pathway	0.4727
GO:16791	phosphoric monoester hydrolase activity	0.4755
GO:4252	serine-type endopeptidase activity	0.4796
GO:19208	phosphatase regulator activity	0.4797
GO:41	transition metal ion transport	0.4797
GO:35107	appendage morphogenesis	0.4839
GO:48511	rhythmic process	0.4839
GO:6801	superoxide metabolism	0.485
GO:1726	ruffle	0.485
GO:6081	aldehyde metabolism	0.485
GO:9620	response to fungi	0.485
GO:16755	transferase activity, transferring amino-acyl groups	0.485
GO:16638	oxidoreductase activity, acting on the CH-NH2 group of donors	0.485
GO:30693	caspase activity	0.485
GO:9081	branched chain family amino acid metabolism	0.485
GO:9065	glutamine family amino acid catabolism	0.485
GO:16010	dystrophin-associated glycoprotein complex	0.485
GO:42287	MHC protein binding	0.485
GO:30286	dynein complex	0.485
GO:30032	lamellipodium biogenesis	0.485
GO:7613	memory	0.485
GO:45582	positive regulation of T-cell differentiation	0.485
GO:7224	smoothened signaling pathway	0.485
GO:7202	phospholipase C activation	0.485
GO:7162	negative regulation of cell adhesion	0.485
GO:5518	collagen binding	0.485
GO:50727	regulation of inflammatory response	0.485
GO:5217	intracellular ligand-gated ion channel activity	0.485
GO:302	response to reactive oxygen species	0.485
GO:8298	intracellular mRNA localization	0.485
GO:16462	pyrophosphatase activity	0.4869
GO:6811	ion transport	0.4908
GO:45926	negative regulation of growth	0.4938
GO:3	reproduction	0.5017
GO:4872	receptor activity	0.5027
GO:16818	hydrolase activity, acting on acid anhydrides, in phosphorus-containing anhydrides	0.5033
GO:16817	hydrolase activity, acting on acid anhydrides	0.5033
GO:48193	Golgi vesicle transport	0.5044
GO:4714	transmembrane receptor protein tyrosine kinase activity	0.5059
GO:7586	digestion	0.5059
GO:7417	central nervous system development	0.5071
GO:15071	protein phosphatase type 2C activity	0.5073
GO:6611	protein-nucleus export	0.5073
GO:1764	neuronal migration	0.5073
GO:6536	glutamate metabolism	0.5073
GO:6471	protein amino acid ADP-ribosylation	0.5073
GO:16566	specific transcriptional repressor activity	0.5073
GO:30159	receptor signaling complex scaffold activity	0.5073
GO:45927	positive regulation of growth	0.5073
GO:45621	positive regulation of lymphocyte differentiation	0.5073
GO:7309	oocyte axis determination	0.5073
GO:7308	oocyte construction	0.5073
GO:19216	regulation of lipid metabolism	0.5073
GO:19212	phosphatase inhibitor activity	0.5073
GO:7215	glutamate signaling pathway	0.5073
GO:5925	focal adhesion	0.5073
GO:45087	innate immune response	0.5073
GO:45047	protein-ER targeting	0.5073
GO:163	protein phosphatase type 1 activity	0.5073
GO:158	protein phosphatase type 2A activity	0.5073
GO:76	DNA replication checkpoint	0.5073
GO:31023	microtubule organizing center organization and biogenesis	0.5073
GO:8584	male gonad development	0.5073
GO:8374	O-acyltransferase activity	0.5073
GO:46546	development of primary male sexual characteristics	0.5073
GO:9791	post-embryonic development	0.5077
GO:42770	DNA damage response, signal transduction	0.5077
GO:30334	regulation of cell migration	0.5077
GO:17111	nucleoside-triphosphatase activity	0.5122
GO:4295	trypsin activity	0.5137
GO:8233	peptidase activity	0.5164
GO:7399	neurogenesis	0.5179
GO:50790	regulation of enzyme activity	0.5181
GO:4518	nuclease activity	0.5196
GO:51270	regulation of cell motility	0.5213
GO:7424	tracheal system development (sensu Insecta)	0.5213
GO:16788	hydrolase activity, acting on ester bonds	0.5237
GO:16820	hydrolase activity, acting on acid anhydrides, catalyzing transmembrane movement of substances	0.5245
GO:42626	ATPase activity, coupled to transmembrane movement of substances	0.5245
GO:8238	exopeptidase activity	0.5274
GO:10038	response to metal ion	0.5286
GO:6672	ceramide metabolism	0.5286
GO:1502	cartilage condensation	0.5286
GO:6221	pyrimidine nucleotide biosynthesis	0.5286
GO:16796	exonuclease activity, active with either ribo- or deoxyribonucleic acids and producing 5'-phosphomonoesters	0.5286
GO:30864	cortical actin cytoskeleton	0.5286
GO:9156	ribonucleoside monophosphate biosynthesis	0.5286
GO:30574	collagen catabolism	0.5286
GO:42100	B-cell proliferation	0.5286
GO:5669	transcription factor TFIID complex	0.5286
GO:48471	perinuclear region	0.5286
GO:50671	positive regulation of lymphocyte proliferation	0.5286
GO:17148	negative regulation of protein biosynthesis	0.5286
GO:31327	negative regulation of cellular biosynthesis	0.5286
GO:15758	glucose transport	0.5286
GO:43170	macromolecule metabolism	0.531
GO:1505	regulation of neurotransmitter levels	0.5319
GO:5529	sugar binding	0.5319
GO:6112	energy reserve metabolism	0.5347
GO:30155	regulation of cell adhesion	0.5347
GO:5741	mitochondrial outer membrane	0.5347
GO:40012	regulation of locomotion	0.5347
GO:50795	regulation of behavior	0.5347
GO:8235	metalloexopeptidase activity	0.5347
GO:8201	heparin binding	0.538
GO:16879	ligase activity, forming carbon-nitrogen bonds	0.5449
GO:16829	lyase activity	0.5464
GO:6665	sphingolipid metabolism	0.5478
GO:43005	neuronal cell projection	0.5478
GO:19904	protein domain specific binding	0.5484
GO:15002	heme-copper terminal oxidase activity	0.549
GO:6839	mitochondrial transport	0.549
GO:10033	response to organic substance	0.549
GO:6469	negative regulation of protein kinase activity	0.549
GO:9890	negative regulation of biosynthesis	0.549
GO:51348	negative regulation of transferase activity	0.549
GO:51250	negative regulation of lymphocyte activation	0.549
GO:16676	oxidoreductase activity, acting on heme group of donors, oxygen as acceptor	0.549
GO:16675	oxidoreductase activity, acting on heme group of donors	0.549
GO:30703	eggshell formation	0.549
GO:9161	ribonucleoside monophosphate metabolism	0.549
GO:30530	heterogeneous nuclear ribonucleoprotein complex	0.549
GO:30424	axon	0.549
GO:4129	cytochrome-c oxidase activity	0.549
GO:30140	trans-Golgi network transport vesicle	0.549
GO:7304	eggshell formation (sensu Insecta)	0.549
GO:45580	regulation of T-cell differentiation	0.549
GO:19239	deaminase activity	0.549
GO:50866	negative regulation of cell activation	0.549
GO:324	vacuole (sensu Fungi)	0.549
GO:322	storage vacuole	0.549
GO:8645	hexose transport	0.549
GO:15749	monosaccharide transport	0.549
GO:7186	G-protein coupled receptor protein signaling pathway	0.5503
GO:16874	ligase activity	0.5576
GO:6865	amino acid transport	0.5606
GO:5654	nucleoplasm	0.562
GO:31175	neurite morphogenesis	0.5679
GO:46209	nitric oxide metabolism	0.5686
GO:6879	iron ion homeostasis	0.5686
GO:6809	nitric oxide biosynthesis	0.5686
GO:9855	determination of bilateral symmetry	0.5686
GO:9799	determination of symmetry	0.5686
GO:4715	non-membrane spanning protein tyrosine kinase activity	0.5686
GO:16538	cyclin-dependent protein kinase regulator activity	0.5686
GO:9124	nucleoside monophosphate biosynthesis	0.5686
GO:9066	aspartate family amino acid metabolism	0.5686
GO:7047	cell wall organization and biogenesis	0.5686
GO:45229	external encapsulating structure organization and biogenesis	0.5686
GO:5924	cell-substrate adherens junction	0.5686
GO:5903	brush border	0.5686
GO:792	heterochromatin	0.5686
GO:5272	sodium channel activity	0.5686
GO:46879	hormone secretion	0.5686
GO:46519	sphingoid metabolism	0.5686
GO:6814	sodium ion transport	0.5688
GO:16331	morphogenesis of embryonic epithelium	0.5732
GO:16209	antioxidant activity	0.5732
GO:5507	copper ion binding	0.5732
GO:8610	lipid biosynthesis	0.576
GO:5386	carrier activity	0.5784
GO:7422	peripheral nervous system development	0.5788
GO:5634	nucleus	0.5802
GO:6511	ubiquitin-dependent protein catabolism	0.5827
GO:40007	growth	0.5835
GO:7420	brain development	0.5846
GO:15171	amino acid transporter activity	0.5856
GO:15631	tubulin binding	0.5856
GO:10035	response to inorganic substance	0.5873
GO:6635	fatty acid beta-oxidation	0.5873
GO:4383	guanylate cyclase activity	0.5873
GO:9123	nucleoside monophosphate metabolism	0.5873
GO:42168	heme metabolism	0.5873
GO:5548	phospholipid transporter activity	0.5873
GO:50839	cell adhesion molecule binding	0.5873
GO:5044	scavenger receptor activity	0.5873
GO:48168	regulation of neuronal synaptic plasticity	0.5873
GO:15807	L-amino acid transport	0.5873
GO:7169	transmembrane receptor protein tyrosine kinase signaling pathway	0.5882
GO:7156	homophilic cell adhesion	0.593
GO:16886	ligase activity, forming phosphoric ester bonds	0.5976
GO:4620	phospholipase activity	0.5976
GO:19941	modification-dependent protein catabolism	0.5977
GO:6979	response to oxidative stress	0.5984
GO:5773	vacuole	0.6025
GO:8236	serine-type peptidase activity	0.6025
GO:6695	cholesterol biosynthesis	0.6052
GO:6643	membrane lipid metabolism	0.6052
GO:6306	DNA methylation	0.6052
GO:6305	DNA alkylation	0.6052
GO:51216	cartilage development	0.6052
GO:42995	cell projection	0.6052
GO:30863	cortical cytoskeleton	0.6052
GO:30111	regulation of Wnt receptor signaling pathway	0.6052
GO:7492	endoderm development	0.6052
GO:7185	transmembrane receptor protein tyrosine phosphatase signaling pathway	0.6052
GO:5795	Golgi stack	0.6052
GO:3725	double-stranded RNA binding	0.6052
GO:5794	Golgi apparatus	0.6058
GO:15293	symporter activity	0.6079
GO:40008	regulation of growth	0.6092
GO:16407	acetyltransferase activity	0.6094
GO:5813	centrosome	0.6094
GO:7409	axonogenesis	0.6125
GO:44262	cellular carbohydrate metabolism	0.6148
GO:5856	cytoskeleton	0.6162
GO:5216	ion channel activity	0.6162
GO:5179	hormone activity	0.6177
GO:8380	RNA splicing	0.6198
GO:1701	embryonic development (sensu Mammalia)	0.621
GO:9416	response to light	0.621
GO:7416	synaptogenesis	0.621
GO:5496	steroid binding	0.621
GO:31252	leading edge	0.621
GO:1747	eye morphogenesis (sensu Mammalia)	0.6223
GO:6270	DNA replication initiation	0.6223
GO:16849	phosphorus-oxygen lyase activity	0.6223
GO:16709	oxidoreductase activity, acting on paired donors, with incorporation or reduction of molecular oxygen, NAD or NADH as one donor, and incorporation of one atom of oxygen	0.6223
GO:42476	odontogenesis	0.6223
GO:4114	3',5'-cyclic-nucleotide phosphodiesterase activity	0.6223
GO:30224	monocyte differentiation	0.6223
GO:30055	cell-matrix junction	0.6223
GO:45637	regulation of myeloid blood cell differentiation	0.6223
GO:790	nuclear chromatin	0.6223
GO:50730	regulation of peptidyl-tyrosine phosphorylation	0.6223
GO:43233	organelle lumen	0.6223
GO:6260	DNA replication	0.6225
GO:45941	positive regulation of transcription	0.6225
GO:4175	endopeptidase activity	0.6238
GO:43232	intracellular non-membrane-bound organelle	0.6299
GO:43228	non-membrane-bound organelle	0.6299
GO:5759	mitochondrial matrix	0.6337
GO:16567	protein ubiquitination	0.6355
GO:45935	positive regulation of nucleobase, nucleoside, nucleotide and nucleic acid metabolism	0.6355
GO:7218	neuropeptide signaling pathway	0.6357
GO:46982	protein heterodimerization activity	0.6357
GO:6302	double-strand break repair	0.6386
GO:6284	base-excision repair	0.6386
GO:6220	pyrimidine nucleotide metabolism	0.6386
GO:16814	hydrolase activity, acting on carbon-nitrogen (but not peptide) bonds, in cyclic amidines	0.6386
GO:20037	heme binding	0.6386
GO:19884	antigen presentation, exogenous antigen	0.6386
GO:42133	neurotransmitter metabolism	0.6386
GO:30133	transport vesicle	0.6386
GO:45619	regulation of lymphocyte differentiation	0.6386
GO:7020	microtubule nucleation	0.6386
GO:43087	regulation of GTPase activity	0.6386
GO:46906	tetrapyrrole binding	0.6386
GO:8146	sulfotransferase activity	0.6386
GO:16021	integral to membrane	0.6426
GO:43234	protein complex	0.6426
GO:7611	learning and/or memory	0.6432
GO:4702	receptor signaling protein serine/threonine kinase activity	0.6446
GO:5829	cytosol	0.6476
GO:42277	peptide binding	0.648
GO:6644	phospholipid metabolism	0.6534
GO:19199	transmembrane receptor protein kinase activity	0.6534
GO:7268	synaptic transmission	0.6537
GO:7265	Ras protein signal transduction	0.654
GO:15179	L-amino acid transporter activity	0.6543
GO:6720	isoprenoid metabolism	0.6543
GO:1727	lipid kinase activity	0.6543
GO:1666	response to hypoxia	0.6543
GO:6342	chromatin silencing	0.6543
GO:9975	cyclase activity	0.6543
GO:16763	transferase activity, transferring pentosyl groups	0.6543
GO:16339	calcium-dependent cell-cell adhesion	0.6543
GO:9190	cyclic nucleotide biosynthesis	0.6543
GO:9072	aromatic amino acid family metabolism	0.6543
GO:30183	B-cell differentiation	0.6543
GO:7622	rhythmic behavior	0.6543
GO:45814	negative regulation of gene expression, epigenetic	0.6543
GO:5913	cell-cell adherens junction	0.6543
GO:5884	actin filament	0.6543
GO:50777	negative regulation of immune response	0.6543
GO:43176	amine binding	0.6543
GO:43010	eye morphogenesis (sensu Vertebrata)	0.6543
GO:3774	motor activity	0.6568
GO:323	lytic vacuole	0.6616
GO:31224	intrinsic to membrane	0.6619
GO:6367	transcription initiation from RNA polymerase II promoter	0.6645
GO:16251	general RNA polymerase II transcription factor activity	0.6645
GO:6778	porphyrin metabolism	0.6693
GO:6094	gluconeogenesis	0.6693
GO:16831	carboxy-lyase activity	0.6693
GO:16620	oxidoreductase activity, acting on the aldehyde or oxo group of donors, NAD or NADP as acceptor	0.6693
GO:16358	dendrite morphogenesis	0.6693
GO:9112	nucleobase metabolism	0.6693
GO:7005	mitochondrion organization and biogenesis	0.6693
GO:245	spliceosome assembly	0.6693
GO:48167	regulation of synaptic plasticity	0.6693
GO:15297	antiporter activity	0.6693
GO:8066	glutamate receptor activity	0.6693
GO:43283	biopolymer metabolism	0.67
GO:5201	extracellular matrix structural constituent	0.6705
GO:5604	basement membrane	0.6747
GO:50808	synapse organization and biogenesis	0.6747
GO:15837	amine transport	0.6747
GO:165	MAPKKK cascade	0.6748
GO:46914	transition metal ion binding	0.6785
GO:6333	chromatin assembly or disassembly	0.6789
GO:8022	protein C-terminus binding	0.6836
GO:8016	regulation of heart contraction rate	0.6836
GO:16782	transferase activity, transferring sulfur-containing groups	0.6836
GO:30894	replisome	0.6836
GO:30447	filamentous growth	0.6836
GO:4842	ubiquitin-protein ligase activity	0.6837
GO:6986	response to unfolded protein	0.6847
GO:1709	cell fate determination	0.6847
GO:42803	protein homodimerization activity	0.6847
GO:46467	membrane lipid biosynthesis	0.6847
GO:398	nuclear mRNA splicing, via spliceosome	0.686
GO:377	RNA splicing, via transesterification reactions with bulged adenosine as nucleophile	0.686
GO:375	RNA splicing, via transesterification reactions	0.686
GO:4263	chymotrypsin activity	0.687
GO:7411	axon guidance	0.687
GO:3676	nucleic acid binding	0.6889
GO:9117	nucleotide metabolism	0.6908
GO:6629	lipid metabolism	0.693
GO:6887	exocytosis	0.695
GO:6891	intra-Golgi transport	0.6974
GO:16893	endonuclease activity, active with either ribo- or deoxyribonucleic acids and producing 5'-phosphomonoesters	0.6974
GO:4437	inositol or phosphatidylinositol phosphatase activity	0.6974
GO:30532	small nuclear ribonucleoprotein complex	0.6974
GO:30427	site of polarized growth	0.6974
GO:30384	phosphoinositide metabolism	0.6974
GO:51276	chromosome organization and biogenesis	0.699
GO:1503	ossification	0.7039
GO:45111	intermediate filament cytoskeleton	0.7039
GO:5882	intermediate filament	0.7039
GO:5815	microtubule organizing center	0.7039
GO:31214	biomineral formation	0.7039
GO:15075	ion transporter activity	0.7057
GO:15291	porter activity	0.7065
GO:15290	electrochemical potential-driven transporter activity	0.7065
GO:5516	calmodulin binding	0.7068
GO:5578	extracellular matrix (sensu Metazoa)	0.7082
GO:51349	positive regulation of lyase activity	0.7105
GO:45762	positive regulation of adenylate cyclase activity	0.7105
GO:7281	germ cell development	0.7105
GO:7190	adenylate cyclase activation	0.7105
GO:7131	meiotic recombination	0.7105
GO:5923	tight junction	0.7105
GO:794	condensed nuclear chromosome	0.7105
GO:31281	positive regulation of cyclase activity	0.7105
GO:46661	male sex differentiation	0.7105
GO:8286	insulin receptor signaling pathway	0.7105
GO:31012	extracellular matrix	0.7123
GO:8565	protein transporter activity	0.7125
GO:6338	chromatin remodeling	0.7131
GO:51347	positive regulation of transferase activity	0.7131
GO:45860	positive regulation of protein kinase activity	0.7131
GO:922	spindle pole	0.7131
GO:9165	nucleotide biosynthesis	0.7135
GO:5764	lysosome	0.7135
GO:151	ubiquitin ligase complex	0.7135
GO:44255	cellular lipid metabolism	0.7164
GO:5819	spindle	0.7181
GO:6725	aromatic compound metabolism	0.72
GO:4857	enzyme inhibitor activity	0.7207
GO:16298	lipase activity	0.7221
GO:30145	manganese ion binding	0.7221
GO:7269	neurotransmitter secretion	0.7221
GO:5275	amine transporter activity	0.7221
GO:4907	interleukin receptor activity	0.723
GO:16458	gene silencing	0.723
GO:4428	inositol or phosphatidylinositol kinase activity	0.723
GO:19965	interleukin binding	0.723
GO:19395	fatty acid oxidation	0.723
GO:5798	Golgi vesicle	0.723
GO:48066	pigmentation	0.723
GO:16705	oxidoreductase activity, acting on paired donors, with incorporation or reduction of molecular oxygen	0.7255
GO:16337	cell-cell adhesion	0.7257
GO:8092	cytoskeletal protein binding	0.7326
GO:31090	organelle membrane	0.7347
GO:51318	G1 phase	0.7351
GO:30326	embryonic limb morphogenesis	0.7351
GO:35113	embryonic appendage morphogenesis	0.7351
GO:30217	T-cell differentiation	0.7351
GO:19210	kinase inhibitor activity	0.7351
GO:48469	cell maturation	0.7351
GO:31202	RNA splicing factor activity, transesterification mechanism	0.7351
[truncated: 5,687 more rows]

## Sheet: GOStat
ID	Term	P-value
GO:0007267	cell-cell signaling	1.23351e-08
GO:0009613	esponse to pest, pathogen or parasite	2.28858e-08
GO:0006950	response to stress	2.13043e-07
GO:0043207	response to external biotic stimulus	2.13043e-07
GO:0009611	response to wounding	4.78972e-07
GO:0048519	negative regulation of biological process	4.86932e-07
GO:0043118	negative regulation of physiological process	5.8129e-06
GO:0030659	cytoplasmic vesicle membrane	1.00182e-05
GO:0048523	negative regulation of cellular process	1.02592e-05
GO:0050789	regulation of biological process	1.31154e-05
GO:0008283	cell proliferation	1.32768e-05
GO:0045335	phagocytic vesicle	1.83051e-05
GO:0030161	calpain inhibitor activity	1.83051e-05
GO:0007155	cell adhesion	2.22044e-05
GO:0051243	negative regulation of cellular physiological process	3.66612e-05
GO:0012506	vesicle membrane	4.88541e-05
GO:0006954	inflammatory response	5.57311e-05
GO:0007154	cell communication	5.6986e-05
GO:0030154	cell differentiation	7.49995e-05
GO:0030666	endocytic vesicle membrane	0.000144472
GO:0016511	endothelin-converting enzyme activity	0.000144472
GO:0048306	calcium-dependent protein binding	0.000144472
GO:0030670	phagocytic vesicle membrane	0.000144472
GO:0043152	induction of bacterial agglutination	0.000144472
GO:0050794	regulation of cellular process	0.000251454
GO:0016023	cytoplasmic membrane-bound vesicle	0.000394427
GO:0005540	hyaluronic acid binding	0.000533992
GO:0007049	cell cycle	0.000724179
GO:0009607	response to biotic stimulus	0.000726501
GO:0030139	endocytic vesicle	0.000726501
GO:0050874	organismal physiological process	0.000898267
GO:0005102	receptor binding	0.000898267
GO:0009653	anatomical structure morphogenesis	0.0012437
GO:0050791	regulation of physiological process	0.00131118
GO:0005515	protein binding	0.00181634
GO:0016211	ammonia ligase activity	0.00181634
GO:0016880	acid-ammonia (or amide) ligase activity	0.00181634
GO:0006955	immune response	0.00188419
GO:0006000	fructose metabolic process	0.0019656
GO:0006935	chemotaxis	0.00200385
GO:0042330	taxis	0.00200385
GO:0006959	humoral immune response	0.00246396
GO:0006952	defense response	0.00261856
GO:0006003	fructose 2,6-bisphosphate metabolic process	0.00264514
GO:0019730	antimicrobial humoral response	0.00269859
GO:0006366	transcription from RNA polymerase II promoter	0.00371095
GO:0051244	regulation of cellular physiological process	0.00371095
GO:0000074	regulation of progression through cell cycle	0.00371095
GO:0008329	pattern recognition receptor activity	0.00398435
GO:0003700	transcription factor activity	0.00457622
GO:0005125	cytokine activity	0.00457622
GO:0016512	endothelin-converting enzyme 1 activity	0.00479113
GO:0004245	neprilysin activity	0.00497381
GO:0002009	morphogenesis of an epithelium	0.00497381
GO:0030855	epithelial cell differentiation	0.00497381
GO:0019079	viral genome replication	0.00616399
GO:0008443	phosphofructokinase activity	0.00678504
GO:0009628	response to abiotic stimulus	0.00782075
GO:0008134	transcription factor binding	0.00815052
GO:0050876	reproductive physiological process	0.00868976
GO:0007165	signal transduction	0.00868976
GO:0009617	response to bacterium	0.00891494
GO:0005886	plasma membrane	0.00983021
GO:0042127	regulation of cell proliferation	0.010764
GO:0035050	embryonic heart tube development	0.011052
GO:0010002	cardioblast differentiation	0.011052
GO:0035051	cardiac cell differentiation	0.011052
GO:0001871	pattern binding	0.0123687
GO:0008277	regulation of G-protein coupled receptor protein signaling pathway	0.0125591
GO:0005200	structural constituent of cytoskeleton	0.0158822
GO:0008015	circulation	0.0174299
GO:0042379	chemokine receptor binding	0.0178806
GO:0008009	chemokine activity	0.0178806
GO:0042347	negative regulation of NF-kappaB import into nucleus	0.0183405
GO:0004356	glutamate-ammonia ligase activity	0.0183405
GO:0016056	rhodopsin mediated signaling	0.0183405
GO:0009399	nitrogen fixation	0.0183405
GO:0009586	rhodopsin mediated phototransduction	0.0183405
GO:0007569	cell aging	0.0183405
GO:0009605	response to external stimulus	0.0183606
GO:0008219	cell death	0.0186682
GO:0016301	kinase activity	0.018685
GO:0019200	carbohydrate kinase activity	0.0190657
GO:0007565	pregnancy	0.0193206
GO:0001664	G-protein-coupled receptor binding	0.0193206
GO:0009618	response to pathogenic bacteria	0.0193351
GO:0016265	death	0.0193351
GO:0005615	extracellular space	0.0198713
GO:0009084	glutamine family amino acid biosynthetic process	0.0198713
GO:0019731	antibacterial humoral response	0.0223933
GO:0004869	cysteine protease inhibitor activity	0.0239876
GO:0007229	integrin-mediated signaling pathway	0.0240128
GO:0005539	glycosaminoglycan binding	0.0240128
GO:0003873	6-phosphofructo-2-kinase activity	0.0255027
GO:0030247	polysaccharide binding	0.0308553
GO:0009987	cellular process	0.0316004
GO:0019058	viral infectious cycle	0.0327533
GO:0007010	cytoskeleton organization and biogenesis	0.0327533
GO:0005242	inward rectifier potassium channel activity	0.0330359
GO:0006519	amino acid and derivative metabolic process	0.0330359
GO:0004743	pyruvate kinase activity	0.0352994
GO:0008083	growth factor activity	0.0385885
GO:0005874	microtubule	0.0385885
GO:0050896	response to stimulus	0.0406515
GO:0046651	lymphocyte proliferation	0.0413421
GO:0006520	amino acid metabolic process	0.0433689
GO:0019752	carboxylic acid metabolic process	0.0440473
GO:0008360	regulation of cell shape	0.0440473
GO:0004331	fructose-2,6-bisphosphate 2-phosphatase activity	0.0440473
GO:0016486	peptide hormone processing	0.0440473
GO:0042100	B cell proliferation	0.0440473
GO:0045069	regulation of viral genome replication	0.0440473
GO:0008285	negative regulation of cell proliferation	0.0440473
GO:0051258	protein polymerization	0.0447135
GO:0006082	organic acid metabolic process	0.0447135
GO:0005887	integral to plasma membrane	0.0447135
GO:0003712	transcription cofactor activity	0.0460107
GO:0031226	intrinsic to plasma membrane	0.0471009
GO:0003702	RNA polymerase II transcription factor activity	0.0517846
GO:0042348	NF-kappaB import into nucleus	0.0517846
GO:0009075	histidine family amino acid metabolic process	0.0517846
GO:0042345	regulation of NF-kappaB import into nucleus	0.0517846
GO:0007568	aging	0.0517846
GO:0006547	histidine metabolic process	0.0517846
GO:0004703	G-protein coupled receptor kinase activity	0.0517846
GO:0019203	carbohydrate phosphatase activity	0.0517846
GO:0006915	apoptosis	0.0517846
GO:0000267	cell fraction	0.0529267
GO:0012501	programmed cell death	0.0534111
GO:0004970	ionotropic glutamate receptor activity	0.0534715
GO:0005938	cell cortex	0.0534715
GO:0042742	defense response to bacterium	0.0534715
GO:0006807	nitrogen compound metabolic process	0.0534715
GO:0007596	blood coagulation	0.0557122
GO:0004112	cyclic-nucleotide phosphodiesterase activity	0.0564573
GO:0006916	anti-apoptosis	0.0568716
GO:0016773	phosphotransferase activity, alcohol group as acceptor	0.0568716
GO:0005234	glutamate-gated ion channel activity	0.0568716
GO:0030118	clathrin coat	0.0571724
GO:0030125	clathrin vesicle coat	0.0571724
GO:0001525	angiogenesis	0.0571724
GO:0046823	negative regulation of nucleocytoplasmic transport	0.0571724
GO:0042994	cytoplasmic sequestering of transcription factor	0.0571724
GO:0042310	vasoconstriction	0.0571724
GO:0042992	negative regulation of transcription factor import into nucleus	0.0571724
GO:0042308	negative regulation of protein import into nucleus	0.0571724
GO:0045087	innate immune response	0.0592103
GO:0030136	clathrin-coated vesicle	0.0615935
GO:0001568	blood vessel development	0.0615935
GO:0048514	blood vessel morphogenesis	0.0615935
GO:0001944	vasculature development	0.0615935
GO:0007599	hemostasis	0.0616195
GO:0042060	wound healing	0.0616195
GO:0016043	cellular component organization and biogenesis	0.0616195
GO:0016247	channel regulator activity	0.0616195
GO:0016066	cellular defense response%cellular defense response (sensu Vertebrata)	0.0616195
GO:0016525	negative regulation of angiogenesis	0.0619567
GO:0005876	spindle microtubule	0.0619567
GO:0051220	cytoplasmic sequestering of protein	0.0619567
GO:0004697	protein kinase C activity	0.0619567
GO:0051224	negative regulation of protein transport	0.0619567
GO:0050792	regulation of viral life cycle	0.0619567
GO:0015359	amino acid permease activity	0.0619567
GO:0035295	tube development	0.0619567
GO:0008200	ion channel inhibitor activity	0.0619567
GO:0001565	phorbol ester receptor activity	0.0619567
GO:0016248	channel inhibitor activity	0.0619567
GO:0007076	mitotic chromosome condensation	0.0625841
GO:0042440	pigment metabolic process	0.0625841
GO:0003677	DNA binding	0.0644726
GO:0000902	cell morphogenesis	0.0667197
GO:0015457	auxiliary transport protein activity	0.0673925
GO:0043066	negative regulation of apoptosis	0.0686008
GO:0042221	response to chemical stimulus	0.0686008
GO:0003714	transcription corepressor activity	0.0686008
GO:0030261	chromosome condensation	0.0686008
GO:0043069	negative regulation of programmed cell death	0.0695829
GO:0015718	monocarboxylic acid transport	0.0695829
GO:0016717	oxidoreductase activity, acting on paired donors, with oxidation of a pair of donors resulting in the reduction of molecular oxygen to two molecules of water	0.0695829
GO:0006636	fatty acid desaturation	0.0695829
GO:0030195	negative regulation of blood coagulation	0.0695829
GO:0030193	regulation of blood coagulation	0.0695829
GO:0004930	G-protein coupled receptor activity	0.0702897
GO:0009064	glutamine family amino acid metabolic process	0.0702897
GO:0005044	scavenger receptor activity	0.0702897
GO:0050878	regulation of body fluids	0.0702897
GO:0019735	antimicrobial humoral response (sensu Vertebrata)	0.0702897
GO:0006357	regulation of transcription from RNA polymerase II promoter	0.0702897
GO:0004866	endopeptidase inhibitor activity	0.0702897
GO:0051051	negative regulation of transport	0.0702897
GO:0045216	intercellular junction assembly and maintenance	0.0702897
GO:0007187	G-protein signaling, coupled to cyclic nucleotide second messenger	0.0702897
GO:0007160	cell-matrix adhesion	0.0702897
GO:0012505	endomembrane system	0.0702897
GO:0030414	protease inhibitor activity	0.0702897
GO:0009308	amine metabolic process	0.0702897
GO:0000070	mitotic sister chromatid segregation	0.0702897
GO:0042828	response to pest, pathogen or parasite%response to pathogen	0.0702897
GO:0000819	sister chromatid segregation	0.0702897
GO:0050817	coagulation	0.0702897
GO:0042306	regulation of protein import into nucleus	0.0702897
GO:0042129	regulation of T cell proliferation	0.0702897
GO:0042990	regulation of transcription factor import into nucleus	0.0702897
GO:0042991	transcription factor import into nucleus	0.0702897
GO:0045185	maintenance of protein localization	0.0702897
GO:0004489	methylenetetrahydrofolate reductase (NADPH) activity	0.0702897
GO:0000797	condensin core heterodimer	0.0702897
GO:0000133	polarisome	0.0702897
GO:0045355	negative regulation of interferon-alpha biosynthetic process	0.0702897
GO:0004454	ketohexokinase activity	0.0702897
GO:0005818	aster	0.0702897
GO:0004113	2',3'-cyclic-nucleotide 3'-phosphodiesterase activity	0.0702897
GO:0051095	regulation of helicase activity	0.0702897
GO:0051097	negative regulation of helicase activity	0.0702897
GO:0016057	changes in polarization state of photoreceptor cell membrane	0.0702897
GO:0000235	astral microtubule	0.0702897
GO:0006598	polyamine catabolic process	0.0702897
GO:0004151	dihydroorotase activity	0.0702897
GO:0001875	lipopolysaccharide receptor activity	0.0702897
GO:0046203	spermidine catabolic process	0.0702897
GO:0000303	response to superoxide	0.0702897
GO:0030377	U-plasminogen activator receptor activity	0.0702897
GO:0004088	carbamoyl-phosphate synthase (glutamine-hydrolyzing) activity	0.0702897
GO:0051076	Gram-positive bacterial binding	0.0702897
GO:0017026	procollagen C-endopeptidase activity	0.0702897
GO:0004883	glucocorticoid receptor activity	0.0702897
GO:0005935	bud neck	0.0702897
GO:0050254	rhodopsin kinase activity	0.0702897
GO:0045354	regulation of interferon-alpha biosynthetic process	0.0702897
GO:0051294	establishment of spindle orientation	0.0702897
GO:0005135	interleukin-3 receptor binding	0.0702897
GO:0008478	pyridoxal kinase activity	0.0702897
GO:0004070	aspartate carbamoyltransferase activity	0.0702897
GO:0045019	negative regulation of nitric oxide biosynthetic process	0.0702897
GO:0045347	negative regulation of MHC class II biosynthetic process	0.0702897
GO:0004398	histidine decarboxylase activity	0.0702897
GO:0009434	microtubule-based flagellum	0.0702897
GO:0030569	chymotrypsin inhibitor activity	0.0702897
GO:0000132	establishment of mitotic spindle orientation	0.0702897
GO:0005933	bud	0.0702897
GO:0009214	cyclic nucleotide catabolic process	0.0702897
GO:0004731	purine-nucleoside phosphorylase activity	0.0702897
GO:0004229	gelatinase B activity	0.0702897
GO:0005934	bud tip	0.0702897
GO:0008383	manganese superoxide dismutase activity	0.0702897
GO:0005141	interleukin-10 receptor binding	0.0702897
GO:0016058	maintenance of rhodopsin mediated signaling	0.0702897
GO:0001315	age-dependent response to reactive oxygen species	0.0702897
GO:0000212	meiotic spindle organization and biogenesis	0.0702897
GO:0046902	regulation of mitochondrial membrane permeability	0.0702897
GO:0008434	vitamin D3 receptor activity	0.0702897
GO:0050983	spermidine catabolic process to deoxyhypusine, using deoxyhypusine synthase	0.0702897
GO:0045349	interferon-alpha biosynthetic process	0.0702897
GO:0030135	coated vesicle	0.0707612
GO:0009790	embryonic development	0.072165
GO:0007420	brain development	0.0735419
GO:0019318	hexose metabolic process	0.0735419
GO:0042098	T cell proliferation	0.0772409
GO:0050880	regulation of blood vessel size	0.0772409
GO:0051128	regulation of cellular component organization and biogenesis	0.0772409
GO:0030120	vesicle coat	0.0772409
GO:0030117	membrane coat	0.0772409
GO:0048475	coated membrane	0.0772409
GO:0003924	GTPase activity	0.0795442
GO:0019935	cyclic-nucleotide-mediated signaling	0.0804162
GO:0005996	monosaccharide metabolic process	0.081219
GO:0005905	coated pit	0.0814963
GO:0007067	mitosis	0.082086
GO:0009309	amine biosynthetic process	0.0846481
GO:0051223	regulation of protein transport	0.0846481
GO:0001709	cell fate determination	0.0846481
GO:0051235	maintenance of localization	0.0846481
GO:0045765	regulation of angiogenesis	0.0846481
GO:0019748	secondary metabolic process	0.0846822
GO:0004024	alcohol dehydrogenase activity, zinc-dependent	0.0846822
GO:0006633	fatty acid biosynthetic process	0.0848166
GO:0000087	M phase of mitotic cell cycle	0.0850633
GO:0007243	protein kinase cascade	0.0855823
GO:0000279	M phase	0.0855823
GO:0050670	regulation of lymphocyte proliferation	0.0931373
GO:0045165	cell fate commitment	0.0931373
GO:0007059	chromosome segregation	0.0932836
GO:0015629	actin cytoskeleton	0.0932836
GO:0009314	response to radiation	0.0933669
GO:0005179	hormone activity	0.0935078
GO:0051248	negative regulation of protein metabolic process	0.0986609
GO:0006542	glutamine biosynthetic process	0.101707
GO:0017017	MAP kinase phosphatase activity	0.101707
GO:0015459	potassium channel regulator activity	0.101707
GO:0001584	rhodopsin-like receptor activity	0.102298
GO:0005783	endoplasmic reticulum	0.102298
GO:0016337	cell-cell adhesion	0.102313
GO:0004022	alcohol dehydrogenase activity	0.102313
GO:0009966	regulation of signal transduction	0.104114
GO:0051129	negative regulation of cell organization and biogenesis	0.107124
GO:0051261	protein depolymerization	0.107124
GO:0005048	signal sequence binding	0.107124
GO:0048513	organ development	0.107124
GO:0009887	organ morphogenesis	0.107124
GO:0006066	alcohol metabolic process	0.107124
GO:0045502	dynein binding	0.107124
GO:0045084	positive regulation of interleukin-12 biosynthetic process	0.107124
GO:0009267	cellular response to starvation	0.107124
GO:0005213	structural constituent of chorion (sensu Insecta)	0.107124
GO:0007518	myoblast cell fate determination	0.107124
GO:0004797	thymidine kinase activity	0.107124
GO:0004920	interleukin-10 receptor activity	0.107124
GO:0007388	posterior compartment specification	0.107124
GO:0004397	histidine ammonia-lyase activity	0.107124
GO:0007387	anterior compartment specification	0.107124
GO:0040001	establishment of mitotic spindle localization	0.107124
GO:0004392	heme oxygenase (decyclizing) activity	0.107124
GO:0030274	LIM domain binding	0.107124
GO:0019969	interleukin-10 binding	0.107124
GO:0005638	lamin filament	0.107124
GO:0000305	response to oxygen radical	0.107124
GO:0007210	serotonin receptor signaling pathway	0.107124
GO:0000739	DNA strand annealing activity	0.107124
GO:0051293	establishment of spindle localization	0.107124
GO:0008476	protein-tyrosine sulfotransferase activity	0.107124
GO:0000796	condensin complex	0.107124
GO:0006478	peptidyl-tyrosine sulfation	0.107124
GO:0008525	phosphatidylcholine transporter activity	0.107124
GO:0045428	regulation of nitric oxide biosynthetic process	0.107124
GO:0006788	heme oxidation	0.107124
GO:0045351	interferon type I biosynthetic process	0.107124
GO:0030838	positive regulation of actin filament polymerization	0.107124
GO:0045191	regulation of isotype switching	0.107124
GO:0045071	negative regulation of viral genome replication	0.107124
GO:0004086	carbamoyl-phosphate synthase activity	0.107124
GO:0009892	negative regulation of metabolic process	0.108664
GO:0006118	electron transport	0.111107
GO:0006928	cell motility	0.112592
GO:0040011	locomotion	0.112592
GO:0046394	carboxylic acid biosynthetic process	0.11494
GO:0016053	organic acid biosynthetic process	0.11494
GO:0004222	metalloendopeptidase activity	0.117224
GO:0007249	I-kappaB kinase/NF-kappaB cascade	0.117224
GO:0005665	DNA-directed RNA polymerase II, core complex	0.117224
GO:0008064	regulation of actin polymerization and/or depolymerization	0.117224
GO:0007163	establishment and/or maintenance of cell polarity	0.117224
GO:0008652	amino acid biosynthetic process	0.121656
GO:0005126	hematopoietin/interferon-class (D200-domain) cytokine receptor binding	0.121768
GO:0004295	trypsin activity	0.121859
GO:0030036	actin cytoskeleton organization and biogenesis	0.122794
GO:0007626	locomotory behavior	0.123594
GO:0016772	transferase activity, transferring phosphorus-containing groups	0.123594
GO:0042088	T-helper 1 type immune response	0.125812
GO:0004114	3',5'-cyclic-nucleotide phosphodiesterase activity	0.125882
GO:0016064	immunoglobulin mediated immune response	0.128176
GO:0008305	integrin complex	0.131494
GO:0016887	ATPase activity	0.132042
GO:0042087		0.132042
GO:0046822	regulation of nucleocytoplasmic transport	0.132042
GO:0030832	regulation of actin filament length	0.132042
GO:0050863	regulation of T cell activation	0.132042
GO:0008028	monocarboxylic acid transporter activity	0.132042
GO:0006790	sulfur metabolic process	0.132042
GO:0006813	potassium ion transport	0.132042
GO:0006996	organelle organization and biogenesis	0.132042
GO:0006096	glycolysis	0.132042
GO:0007602	phototransduction	0.132042
GO:0007389	pattern specification process	0.132042
GO:0000793	condensed chromosome	0.132042
GO:0016044	membrane organization and biogenesis	0.132042
GO:0009650	UV protection	0.132042
GO:0045346	regulation of MHC class II biosynthetic process	0.132042
GO:0046515	hypusine biosynthetic process	0.132042
GO:0004421	hydroxymethylglutaryl-CoA synthase activity	0.132042
GO:0010185	regulation of cellular defense response	0.132042
GO:0042090	interleukin-12 biosynthetic process	0.132042
GO:0030057	desmosome	0.132042
GO:0005816	spindle pole body	0.132042
GO:0001530	lipopolysaccharide binding	0.132042
GO:0035081	induction of programmed cell death by hormones	0.132042
GO:0007386	compartment specification	0.132042
GO:0008330	protein tyrosine/threonine phosphatase activity	0.132042
GO:0048525	negative regulation of viral life cycle	0.132042
GO:0045190	isotype switching	0.132042
GO:0008612	hypusine biosynthetic process from peptidyl-lysine	0.132042
GO:0004700	atypical protein kinase C activity	0.132042
GO:0004167	dopachrome isomerase activity	0.132042
GO:0051245	negative regulation of cellular defense response	0.132042
GO:0045410	positive regulation of interleukin-6 biosynthetic process	0.132042
GO:0045075	regulation of interleukin-12 biosynthetic process	0.132042
GO:0018205	peptidyl-lysine modification	0.132042
GO:0030902	hindbrain development	0.132042
GO:0051262	protein tetramerization	0.132042
GO:0045077	negative regulation of interferon-gamma biosynthetic process	0.132042
GO:0045342	MHC class II biosynthetic process	0.132042
GO:0015643	toxin binding	0.132042
GO:0042130	negative regulation of T cell proliferation	0.132042
GO:0008628	induction of apoptosis by hormones	0.132042
GO:0009598	detection of pathogenic bacteria	0.132042
GO:0004948	calcitonin receptor activity	0.132042
GO:0046516	hypusine metabolic process	0.132042
GO:0004980	melanocyte stimulating hormone receptor activity	0.132042
GO:0005131	growth hormone receptor binding	0.132042
GO:0005827	polar microtubule	0.132042
GO:0005624	membrane fraction	0.13323
GO:0006461	protein complex assembly	0.134031
GO:0050819	negative regulation of coagulation	0.137681
GO:0050818	regulation of coagulation	0.137681
GO:0005231	excitatory extracellular ligand-gated ion channel activity	0.137681
GO:0009583	detection of light stimulus	0.138309
GO:0045786	negative regulation of progression through cell cycle	0.139633
GO:0030029	actin filament-based process	0.144253
GO:0042981	regulation of apoptosis	0.147523
GO:0009792	embryonic development ending in birth or egg hatching	0.147523
GO:0043067	regulation of programmed cell death	0.150002
GO:0005856	cytoskeleton	0.153891
GO:0006968	cellular defense response	0.153891
GO:0000096	sulfur amino acid metabolic process	0.153891
GO:0004263	chymotrypsin activity	0.153891
GO:0050776	regulation of immune response	0.153891
GO:0007223	Wnt receptor signaling pathway, calcium modulating pathway	0.153891
GO:0046148	pigment biosynthetic process	0.153891
GO:0042398	amino acid derivative biosynthetic process	0.153891
GO:0007507	heart development	0.153891
GO:0009416	response to light stimulus	0.153891
GO:0005085	guanyl-nucleotide exchange factor activity	0.153891
GO:0030834	regulation of actin filament depolymerization	0.153891
GO:0030042	actin filament depolymerization	0.153891
GO:0006432	phenylalanyl-tRNA aminoacylation	0.153891
GO:0008467	heparin-glucosamine 3-O-sulfotransferase activity	0.153891
GO:0004111	creatine kinase activity	0.153891
GO:0050672	negative regulation of lymphocyte proliferation	0.153891
GO:0009948	anterior/posterior axis specification	0.153891
GO:0006787	porphyrin catabolic process	0.153891
GO:0004826	phenylalanine-tRNA ligase activity	0.153891
GO:0007351	tripartite regional subdivision	0.153891
GO:0004949	cannabinoid receptor activity	0.153891
GO:0008595	determination of anterior/posterior axis, embryo	0.153891
GO:0005652	nuclear lamina	0.153891
GO:0051016	barbed-end actin filament capping	0.153891
GO:0030835	negative regulation of actin filament depolymerization	0.153891
GO:0007350	blastoderm segmentation	0.153891
GO:0045408	regulation of interleukin-6 biosynthetic process	0.153891
GO:0008013	beta-catenin binding	0.153891
GO:0019136	deoxynucleoside kinase activity	0.153891
GO:0042226	interleukin-6 biosynthetic process	0.153891
GO:0042594	response to starvation	0.153891
GO:0050868	negative regulation of T cell activation	0.153891
GO:0005385	zinc ion transporter activity	0.153891
GO:0000578	embryonic axis specification	0.153891
GO:0042441	eye pigment metabolic process	0.153891
GO:0006726	eye pigment biosynthetic process	0.153891
GO:0008216	spermidine metabolic process	0.153891
GO:0016743	carboxyl- and carbamoyltransferase activity	0.153891
GO:0009952	anterior/posterior pattern formation	0.153891
GO:0016291	acyl-CoA thioesterase activity	0.153891
GO:0005662	DNA replication factor A complex	0.153891
GO:0050769	positive regulation of neurogenesis	0.153891
GO:0004674	protein serine/threonine kinase activity	0.153891
GO:0045321	leukocyte activation	0.154446
GO:0019992	diacylglycerol binding	0.156735
GO:0001775	cell activation	0.158299
GO:0007179	transforming growth factor beta receptor signaling pathway	0.160791
GO:0042113	B cell activation	0.160791
GO:0019898	extrinsic to membrane	0.160791
GO:0006979	response to oxidative stress	0.160791
GO:0043085	positive regulation of enzyme activity	0.160791
GO:0006007	glucose catabolic process	0.160791
GO:0019222	regulation of metabolic process	0.162334
GO:0045892	negative regulation of transcription, DNA-dependent	0.16469
GO:0009059	macromolecule biosynthetic process	0.165895
GO:0051247	positive regulation of protein metabolic process	0.166549
GO:0006874	calcium ion homeostasis	0.166549
GO:0042035	regulation of cytokine biosynthetic process	0.166549
GO:0004759	serine esterase activity	0.166549
GO:0004091	carboxylesterase activity	0.166549
GO:0030880	RNA polymerase complex	0.166549
GO:0005884	actin filament	0.166549
GO:0004879	ligand-dependent nuclear receptor activity	0.170777
GO:0008154	actin polymerization and/or depolymerization	0.171563
GO:0006541	glutamine metabolic process	0.171563
GO:0051249	regulation of lymphocyte activation	0.171563
GO:0005625	soluble fraction	0.171563
GO:0000226	microtubule cytoskeleton organization and biogenesis	0.171563
GO:0009310	amine catabolic process	0.171563
GO:0005945	6-phosphofructokinase complex	0.171563
GO:0048066	pigmentation during development	0.171563
GO:0005947	mitochondrial alpha-ketoglutarate dehydrogenase complex	0.171563
GO:0045240	alpha-ketoglutarate dehydrogenase complex	0.171563
GO:0042402	biogenic amine catabolic process	0.171563
GO:0006069	ethanol oxidation	0.171563
GO:0008131	amine oxidase activity	0.171563
GO:0035282	segmentation	0.171563
GO:0045446	endothelial cell differentiation	0.171563
GO:0004439	phosphoinositide 5-phosphatase activity	0.171563
GO:0005072	transforming growth factor beta receptor, cytoplasmic mediator activity	0.171563
GO:0006548	histidine catabolic process	0.171563
GO:0008133	collagenase activity	0.171563
GO:0009077	histidine family amino acid catabolic process	0.171563
GO:0030062	mitochondrial tricarboxylic acid cycle enzyme complex	0.171563
GO:0008038	neuron recognition	0.171563
GO:0045445	myoblast differentiation	0.171563
GO:0006067	ethanol metabolic process	0.171563
GO:0042423	catecholamine biosynthetic process	0.171563
GO:0004937	alpha1-adrenergic receptor activity	0.171563
GO:0003872	6-phosphofructokinase activity	0.171563
GO:0016841	ammonia-lyase activity	0.171563
GO:0030424	axon	0.171563
GO:0048069	eye pigmentation	0.171563
GO:0046870	cadmium ion binding	0.171563
GO:0046942	carboxylic acid transport	0.17273
GO:0015849	organic acid transport	0.17273
GO:0016055	Wnt receptor signaling pathway	0.17273
GO:0042623	ATPase activity, coupled	0.17394
GO:0001817	regulation of cytokine production	0.17394
GO:0019226	transmission of nerve impulse	0.17425
GO:0030005	di-, tri-valent inorganic cation homeostasis	0.17425
GO:0000122	negative regulation of transcription from RNA polymerase II promoter	0.180012
GO:0042089	cytokine biosynthetic process	0.181921
GO:0042107	cytokine metabolic process	0.181921
GO:0050875		0.182778
GO:0019320	hexose catabolic process	0.188086
GO:0003735	structural constituent of ribosome	0.189128
GO:0018193	peptidyl-amino acid modification	0.189128
GO:0050865	regulation of cell activation	0.189128
GO:0000278	mitotic cell cycle	0.189128
GO:0046365	monosaccharide catabolic process	0.189128
GO:0005071	transmembrane receptor protein serine/threonine kinase signaling protein activity	0.189128
GO:0003910	DNA ligase (ATP) activity	0.189128
GO:0042036	negative regulation of cytokine biosynthetic process	0.189128
GO:0051123	transcriptional preinitiation complex formation	0.189128
GO:0042092	T-helper 2 type immune response	0.189128
GO:0042834	peptidoglycan binding	0.189128
GO:0008526	phosphatidylinositol transporter activity	0.189128
GO:0003706	ligand-regulated transcription factor activity	0.189128
GO:0045197	establishment and/or maintenance of epithelial cell polarity	0.189128
GO:0005112	Notch binding	0.189128
GO:0000302	response to reactive oxygen species	0.189128
GO:0015174	basic amino acid transporter activity	0.189128
GO:0009798	axis specification	0.189128
GO:0008635	caspase activation via cytochrome c	0.189128
GO:0030866	cortical actin cytoskeleton organization and biogenesis	0.189128
GO:0030427	site of polarized growth	0.189128
GO:0007340	acrosome reaction	0.189128
GO:0035088	establishment and/or maintenance of apical/basal cell polarity	0.189128
GO:0001818	negative regulation of cytokine production	0.189128
GO:0045898	regulation of transcriptional preinitiation complex formation	0.189128
GO:0004332	fructose-bisphosphate aldolase activity	0.189128
GO:0045239	tricarboxylic acid cycle enzyme complex	0.189128
GO:0015355	monocarboxylate porter activity	0.189128
GO:0042219	amino acid derivative catabolic process	0.189128
GO:0046164	alcohol catabolic process	0.191397
GO:0008066	glutamate receptor activity	0.191913
GO:0006875	metal ion homeostasis	0.191913
GO:0003723	RNA binding	0.193414
GO:0003704	specific RNA polymerase II transcription factor activity	0.197504
GO:0001816	cytokine production	0.197504
GO:0016485	protein processing	0.197504
GO:0009986	cell surface	0.197504
GO:0006512	ubiquitin cycle	0.197901
GO:0015630	microtubule cytoskeleton	0.199557
GO:0008284	positive regulation of cell proliferation	0.204894
GO:0008047	enzyme activator activity	0.204894
GO:0003707	steroid hormone receptor activity	0.204894
GO:0048518	positive regulation of biological process	0.204894
GO:0004115	3',5'-cyclic-AMP phosphodiesterase activity	0.204894
GO:0030865	cortical cytoskeleton organization and biogenesis	0.204894
GO:0042438	melanin biosynthetic process	0.204894
GO:0016011	dystroglycan complex	0.204894
GO:0006207	'de novo' pyrimidine base biosynthetic process	0.204894
GO:0045072	regulation of interferon-gamma biosynthetic process	0.204894
GO:0016018	cyclosporin A binding	0.204894
GO:0005868	cytoplasmic dynein complex	0.204894
GO:0006477	protein amino acid sulfation	0.204894
GO:0006583	melanin biosynthetic process from tyrosine	0.204894
GO:0008630	DNA damage response, signal transduction resulting in induction of apoptosis	0.204894
GO:0006349	imprinting	0.204894
GO:0000930	gamma-tubulin complex	0.204894
GO:0008367	bacterial binding	0.204894
GO:0042116	macrophage activation	0.204894
GO:0050828	regulation of liquid surface tension	0.204894
GO:0007567	parturition	0.204894
GO:0003909	DNA ligase activity	0.204894
GO:0007185	transmembrane receptor protein tyrosine phosphatase signaling pathway	0.204894
GO:0016012	sarcoglycan complex	0.204894
GO:0006829	zinc ion transport	0.204894
GO:0008533	astacin activity	0.204894
GO:0016812	hydrolase activity, acting on carbon-nitrogen (but not peptide) bonds, in cyclic amides	0.204894
GO:0006582	melanin metabolic process	0.204894
GO:0050778	positive regulation of immune response	0.205661
GO:0007050	cell cycle arrest	0.209313
GO:0046907	intracellular transport	0.209761
GO:0006820	anion transport	0.213697
GO:0003697	single-stranded DNA binding	0.213697
GO:0016757	transferase activity, transferring glycosyl groups	0.213838
GO:0008081	phosphoric diester hydrolase activity	0.217685
GO:0006091	generation of precursor metabolites and energy	0.218369
GO:0000075	cell cycle checkpoint	0.218369
GO:0046943	carboxylic acid transporter activity	0.218369
GO:0005342	organic acid transporter activity	0.218369
GO:0000910	cytokinesis	0.218369
GO:0051301	cell division	0.218369
GO:0030695	GTPase regulator activity	0.218369
GO:0030162	regulation of proteolysis	0.218369
GO:0042577	lipid phosphatase activity	0.218369
GO:0008243	plasminogen activator activity	0.218369
GO:0005890	sodium:potassium-exchanging ATPase complex	0.218369
GO:0009880	embryonic pattern specification	0.218369
GO:0042095	interferon-gamma biosynthetic process	0.218369
GO:0004657	proline dehydrogenase activity	0.218369
GO:0050864	regulation of B cell activation	0.218369
GO:0004726	non-membrane spanning protein tyrosine phosphatase activity	0.218369
GO:0004691	cAMP-dependent protein kinase activity	0.218369
GO:0016045	detection of bacterium	0.218369
GO:0004622	lysophospholipase activity	0.218369
GO:0019856	pyrimidine base biosynthetic process	0.218369
GO:0016832	aldehyde-lyase activity	0.218369
GO:0007172	signal complex formation	0.218369
GO:0042393	histone binding	0.218369
GO:0004709	MAP kinase kinase kinase activity	0.218369
GO:0051250	negative regulation of lymphocyte activation	0.218369
GO:0001502	cartilage condensation	0.218369
GO:0004936	alpha-adrenergic receptor activity	0.218369
GO:0006537	glutamate biosynthetic process	0.218369
GO:0008139	nuclear localization sequence binding	0.218369
GO:0006555	methionine metabolic process	0.218369
GO:0015277	kainate selective glutamate receptor activity	0.218369
GO:0004252	serine-type endopeptidase activity	0.219212
GO:0006412	translation	0.219709
GO:0031326	regulation of cellular biosynthetic process	0.219709
GO:0051239	regulation of multicellular organismal process	0.223721
GO:0051240	positive regulation of multicellular organismal process	0.228002
GO:0046649	lymphocyte activation	0.230597
GO:0007167	enzyme linked receptor protein signaling pathway	0.232808
GO:0016645	oxidoreductase activity, acting on the CH-NH group of donors	0.234204
GO:0007178	transmembrane receptor protein serine/threonine kinase signaling pathway	0.234204
GO:0006006	glucose metabolic process	0.234204
GO:0051246	regulation of protein metabolic process	0.234204
GO:0006631	fatty acid metabolic process	0.234204
GO:0006562	proline catabolic process	0.234204
GO:0050866	negative regulation of cell activation	0.234204
GO:0042102	positive regulation of T cell proliferation	0.234204
GO:0030201	heparan sulfate proteoglycan metabolic process	0.234204
GO:0005765	lysosomal membrane	0.234204
GO:0006206	pyrimidine base metabolic process	0.234204
GO:0007043	intercellular junction assembly	0.234204
GO:0051216	cartilage development	0.234204
GO:0005160	transforming growth factor beta receptor binding	0.234204
GO:0016840	carbon-nitrogen lyase activity	0.234204
GO:0046912	transferase activity, transferring acyl groups, acyl groups converted into alkyl on transfer	0.234204
GO:0005637	nuclear inner membrane	0.234204
GO:0016721	oxidoreductase activity, acting on superoxide radicals as acceptor	0.234204
GO:0004784	superoxide dismutase activity	0.234204
GO:0043235	receptor complex	0.235006
GO:0004867	serine-type endopeptidase inhibitor activity	0.238304
GO:0006800	oxygen and reactive oxygen species metabolic process	0.240282
GO:0007268	synaptic transmission	0.240817
GO:0009615	response to virus	0.245941
GO:0005083	small GTPase regulator activity	0.249599
GO:0051049	regulation of transport	0.249599
GO:0042110	T cell activation	0.249599
GO:0044275	cellular carbohydrate catabolic process	0.249599
GO:0016052	carbohydrate catabolic process	0.249599
GO:0009596		0.249599
GO:0008093	cytoskeletal adaptor activity	0.249599
GO:0006595	polyamine metabolic process	0.249599
GO:0044271	nitrogen compound biosynthetic process	0.249599
GO:0030317	sperm motility	0.249599
GO:0019216	regulation of lipid metabolic process	0.249599
GO:0016884	carbon-nitrogen ligase activity, with glutamine as amido-N-donor	0.249599
GO:0008290	F-actin capping protein complex	0.249599
GO:0007006	mitochondrial membrane organization and biogenesis	0.249599
GO:0008091	spectrin	0.249599
GO:0030216	keratinocyte differentiation	0.249599
GO:0006526	arginine biosynthetic process	0.249599
GO:0007159	leukocyte adhesion	0.249599
GO:0003755	peptidyl-prolyl cis-trans isomerase activity	0.256896
GO:0000166	nucleotide binding	0.263751
GO:0016859	cis-trans isomerase activity	0.265167
GO:0006886	intracellular protein transport	0.266229
GO:0015175	neutral amino acid transporter activity	0.269475
GO:0004716	receptor signaling protein tyrosine kinase activity	0.269475
GO:0016597	amino acid binding	0.269475
GO:0050671	positive regulation of lymphocyte proliferation	0.269475
GO:0005829	cytosol	0.270443
GO:0005834	heterotrimeric G-protein complex	0.271451
GO:0005096	GTPase activator activity	0.272519
GO:0005230	extracellular ligand-gated ion channel activity	0.276591
GO:0005635	nuclear envelope	0.282333
GO:0031323	regulation of cellular metabolic process	0.283628
GO:0000228	nuclear chromosome	0.283628
GO:0030864	cortical actin cytoskeleton	0.283628
GO:0006570	tyrosine metabolic process	0.283628
GO:0007257	activation of JNK activity	0.283628
GO:0042562	hormone binding	0.283628
GO:0046546	development of primary male sexual characteristics	0.283628
GO:0007051	spindle organization and biogenesis	0.283628
GO:0004690	cyclic nucleotide-dependent protein kinase activity	0.283628
GO:0030863	cortical cytoskeleton	0.283628
GO:0046112	nucleobase biosynthetic process	0.283628
GO:0005391	sodium:potassium-exchanging ATPase activity	0.283628
GO:0007052	mitotic spindle organization and biogenesis	0.283628
GO:0008584	male gonad development	0.283628
GO:0016289	CoA hydrolase activity	0.283628
GO:0006350	transcription	0.283791
GO:0004857	enzyme inhibitor activity	0.285267
GO:0030246	carbohydrate binding	0.286345
GO:0046872	metal ion binding	0.287833
GO:0043167	ion binding	0.287833
GO:0017076	purine nucleotide binding	0.292313
GO:0005201	extracellular matrix structural constituent	0.292539
GO:0006351	transcription, DNA-dependent	0.29272
GO:0006576	biogenic amine metabolic process	0.29272
GO:0042592	homeostatic process	0.29272
GO:0030003	cation homeostasis	0.29272
GO:0005149	interleukin-1 receptor binding	0.29272
GO:0051259	protein oligomerization	0.29272
GO:0031114	regulation of microtubule depolymerization	0.29272
GO:0007026	negative regulation of microtubule depolymerization	0.29272
GO:0007250	activation of NF-kappaB-inducing kinase	0.29272
GO:0004977	melanocortin receptor activity	0.29272
GO:0009166	nucleotide catabolic process	0.29272
GO:0006809	nitric oxide biosynthetic process	0.29272
GO:0046209	nitric oxide metabolic process	0.29272
GO:0050777	negative regulation of immune response	0.29272
GO:0004602	glutathione peroxidase activity	0.29272
GO:0009405	pathogenesis	0.29272
GO:0004935	adrenoceptor activity	0.29272
GO:0031110	regulation of microtubule polymerization or depolymerization	0.29272
GO:0004993	serotonin receptor activity	0.29272
GO:0031111	negative regulation of microtubule polymerization or depolymerization	0.29272
GO:0001518	voltage-gated sodium channel complex	0.29272
GO:0005952	cAMP-dependent protein kinase complex	0.29272
GO:0006605	protein targeting	0.29272
GO:0045860	positive regulation of protein kinase activity	0.294078
GO:0019897	extrinsic to plasma membrane	0.294078
GO:0051347	positive regulation of transferase activity	0.294078
GO:0051327	M phase of meiotic cell cycle	0.294078
GO:0051321	meiotic cell cycle	0.294078
GO:0007126	meiosis	0.294078
GO:0007017	microtubule-based process	0.294738
GO:0043169	cation binding	0.303445
GO:0016481	negative regulation of transcription	0.303445
GO:0031090	organelle membrane	0.303445
GO:0031109	microtubule polymerization or depolymerization	0.303445
GO:0030595	leukocyte chemotaxis	0.303445
GO:0008020	G-protein coupled photoreceptor activity	0.303445
GO:0050900	leukocyte migration	0.303445
GO:0006890	retrograde vesicle-mediated transport, Golgi to ER	0.303445
GO:0016010	dystrophin-associated glycoprotein complex	0.303445
GO:0030833	regulation of actin filament polymerization	0.303445
GO:0050870	positive regulation of T cell activation	0.303445
GO:0007162	negative regulation of cell adhesion	0.303445
GO:0006536	glutamate metabolic process	0.303445
GO:0007019	microtubule depolymerization	0.303445
GO:0050767	regulation of neurogenesis	0.303445
GO:0009881	photoreceptor activity	0.303445
GO:0004672	protein kinase activity	0.309727
GO:0042445	hormone metabolic process	0.31209
GO:0050801	ion homeostasis	0.313094
GO:0006873	cell ion homeostasis	0.313094
GO:0003684	damaged DNA binding	0.316612
GO:0007530	sex determination	0.316612
GO:0016641	oxidoreductase activity, acting on the CH-NH2 group of donors, oxygen as acceptor	0.316612
GO:0051270	regulation of cell motility	0.316612
GO:0019861	flagellum	0.316612
GO:0030334	regulation of cell migration	0.316612
GO:0040012	regulation of locomotion	0.316612
GO:0007219	Notch signaling pathway	0.316612
GO:0046661	male sex differentiation	0.316612
GO:0018212	peptidyl-tyrosine modification	0.316612
GO:0050795	regulation of behavior	0.316612
GO:0004888	transmembrane receptor activity	0.317806
GO:0043037		0.320216
GO:0015399	primary active transporter activity	0.320852
GO:0042995	cell projection	0.321956
GO:0007156	homophilic cell adhesion	0.32338
GO:0031324	negative regulation of cellular metabolic process	0.324713
GO:0008146	sulfotransferase activity	0.328666
GO:0016830	carbon-carbon lyase activity	0.328666
GO:0005267	potassium channel activity	0.328971
GO:0016820	hydrolase activity, acting on acid anhydrides, catalyzing transmembrane movement of substances	0.329013
GO:0017148	negative regulation of protein biosynthetic process	0.329013
GO:0005248	voltage-gated sodium channel activity	0.329013
GO:0015711	organic anion transport	0.329013
GO:0051251	positive regulation of lymphocyte activation	0.329013
GO:0016308	1-phosphatidylinositol-4-phosphate 5-kinase activity	0.329013
GO:0045449	regulation of transcription	0.3311
GO:0044238	primary metabolic process	0.331258
GO:0005840	ribosome	0.336169
GO:0005386	carrier activity	0.336169
GO:0008227	amine receptor activity	0.337733
GO:0007188	G-protein signaling, coupled to cAMP nucleotide second messenger	0.337733
GO:0008236	serine-type peptidase activity	0.337733
GO:0031327	negative regulation of cellular biosynthetic process	0.337733
GO:0007020	microtubule nucleation	0.337733
GO:0051241	negative regulation of multicellular organismal process	0.337733
GO:0000794	condensed nuclear chromosome	0.337733
GO:0000776	kinetochore	0.337733
GO:0008629	induction of apoptosis by intracellular signals	0.337733
GO:0006525	arginine metabolic process	0.337733
GO:0043005	neuron projection	0.337733
GO:0009112	nucleobase metabolic process	0.337733
GO:0003705	RNA polymerase II transcription factor activity, enhancer binding	0.337733
GO:0007215	glutamate signaling pathway	0.337733
GO:0007157	heterophilic cell adhesion	0.337733
GO:0050867	positive regulation of cell activation	0.337733
GO:0019206	nucleoside kinase activity	0.337733
GO:0030183	B cell differentiation	0.337733
GO:0008138	protein tyrosine/serine/threonine phosphatase activity	0.340323
GO:0019933	cAMP-mediated signaling	0.340323
GO:0007417	central nervous system development	0.344321
GO:0015075	ion transporter activity	0.344499
GO:0019932	second-messenger-mediated signaling	0.344499
GO:0043296	apical junction complex	0.344499
GO:0008021	synaptic vesicle	0.344499
GO:0005911	intercellular junction	0.344499
GO:0030159	receptor signaling complex scaffold activity	0.344499
GO:0042108	positive regulation of cytokine biosynthetic process	0.344499
GO:0007190	adenylate cyclase activation	0.344499
GO:0009890	negative regulation of biosynthetic process	0.344499
GO:0009894	regulation of catabolic process	0.344499
GO:0016638	oxidoreductase activity, acting on the CH-NH2 group of donors	0.344499
GO:0030168	platelet activation	0.344499
GO:0016307	phosphatidylinositol phosphate kinase activity	0.344499
GO:0009595	detection of biotic stimulus	0.344499
GO:0051349	positive regulation of lyase activity	0.344499
GO:0045762	positive regulation of adenylate cyclase activity	0.344499
GO:0006284	base-excision repair	0.344499
GO:0030574	collagen catabolic process	0.344499
GO:0000051	urea cycle intermediate metabolic process	0.344499
GO:0031281	positive regulation of cyclase activity	0.344499
GO:0008144	drug binding	0.344499
GO:0006612	protein targeting to membrane	0.344499
GO:0009063	amino acid catabolic process	0.346306
GO:0046914	transition metal ion binding	0.348343
GO:0006575	amino acid derivative metabolic process	0.353382
GO:0019219	regulation of nucleobase, nucleoside, nucleotide and nucleic acid metabolic process	0.355765
GO:0007005	mitochondrion organization and biogenesis	0.357752
GO:0006584	catecholamine metabolic process	0.357752
GO:0042770	DNA damage response, signal transduction	0.357752
GO:0030130	clathrin coat of trans-Golgi network vesicle	0.357752
GO:0005819	spindle	0.358718
GO:0019725	cell homeostasis	0.359171
GO:0005507	copper ion binding	0.364851
GO:0005759	mitochondrial matrix	0.364851
GO:0016327	apicolateral plasma membrane	0.364851
GO:0007264	small GTPase mediated signal transduction	0.367893
GO:0006626	protein targeting to mitochondrion	0.367893
GO:0045727	positive regulation of protein biosynthetic process	0.367893
GO:0042168	heme metabolic process	0.367893
GO:0006801	superoxide metabolic process	0.367893
GO:0016863	intramolecular oxidoreductase activity, transposing C=C bonds	0.367893
GO:0005518	collagen binding	0.367893
GO:0050953	sensory perception of light stimulus	0.367893
GO:0007601	visual perception	0.367893
GO:0016782	transferase activity, transferring sulfur-containing groups	0.367893
GO:0019838	growth factor binding	0.367893
GO:0005489	electron transporter activity	0.368941
GO:0000786	nucleosome	0.368941
GO:0030054	cell junction	0.368941
GO:0016787	hydrolase activity	0.37673
GO:0016070	RNA metabolic process	0.37673
GO:0009065	glutamine family amino acid catabolic process	0.37673
GO:0001819	positive regulation of cytokine production	0.37673
GO:0030173	integral to Golgi membrane	0.37673
GO:0008034	lipoprotein binding	0.37673
GO:0051094	positive regulation of developmental process	0.37673
GO:0031328	positive regulation of cellular biosynthetic process	0.37673
GO:0030041	actin filament polymerization	0.37673
GO:0006560	proline metabolic process	0.37673
GO:0031228	intrinsic to Golgi membrane	0.37673
GO:0016591	DNA-directed RNA polymerase II, holoenzyme	0.384396
GO:0009991	response to extracellular stimulus	0.387067
GO:0009066	aspartate family amino acid metabolic process	0.387067
GO:0006029	proteoglycan metabolic process	0.387067
GO:0008406	gonad development	0.387067
GO:0045137	development of primary sexual characteristics	0.387067
GO:0009891	positive regulation of biosynthetic process	0.387067
GO:0030140	trans-Golgi network transport vesicle	0.387067
GO:0042401	biogenic amine biosynthetic process	0.387067
GO:0008016	regulation of heart contraction	0.387067
GO:0007189	G-protein signaling, adenylate cyclase activating pathway	0.387067
GO:0006732	coenzyme metabolic process	0.392911
GO:0048522	positive regulation of cellular process	0.393302
GO:0006606	protein import into nucleus	0.393302
GO:0051170	nuclear import	0.393302
GO:0003690	double-stranded DNA binding	0.39835
GO:0018958	phenol metabolic process	0.39835
GO:0016339	calcium-dependent cell-cell adhesion	0.39835
GO:0007131	meiotic recombination	0.39835
GO:0016477	cell migration	0.398544
GO:0006355	regulation of transcription, DNA-dependent	0.403103
GO:0006778	porphyrin metabolic process	0.407859
GO:0016775	phosphotransferase activity, nitrogenous group as acceptor	0.407859
GO:0009266	response to temperature stimulus	0.407859
GO:0008017	microtubule binding	0.407859
GO:0008022	protein C-terminus binding	0.407859
GO:0000245	spliceosome assembly	0.407859
GO:0003993	acid phosphatase activity	0.407859
GO:0005164	tumor necrosis factor receptor binding	0.407859
GO:0016646	oxidoreductase activity, acting on the CH-NH group of donors, NAD or NADP as acceptor	0.407859
GO:0043283	biopolymer metabolic process	0.413979
GO:0016049	cell growth	0.413979
GO:0008361	regulation of cell size	0.413979
GO:0006383	transcription from RNA polymerase III promoter	0.41832
GO:0008037	cell recognition	0.41832
GO:0006839	mitochondrial transport	0.41832
GO:0030133	transport vesicle	0.41832
GO:0007585	respiratory gaseous exchange	0.41832
GO:0015203	polyamine transporter activity	0.418427
GO:0005279	amino acid-polyamine transporter activity	0.418427
GO:0030097	hemopoiesis	0.418427
GO:0045934	negative regulation of nucleobase, nucleoside, nucleotide and nucleic acid metabolic process	0.423933
GO:0005057	receptor signaling protein activity	0.423933
GO:0006092	main pathways of carbohydrate metabolism	0.425609
GO:0007242	intracellular signaling cascade	0.425609
GO:0030554	adenyl nucleotide binding	0.427468
GO:0005548	phospholipid transporter activity	0.427468
GO:0006953	acute-phase response	0.427468
GO:0007600	sensory perception	0.428683
GO:0046483	heterocycle metabolic process	0.428683
GO:0006811	ion transport	0.430584
GO:0007517	muscle development	0.433739
GO:0030705	cytoskeleton-dependent intracellular transport	0.435254
GO:0007018	microtubule-based movement	0.435254
GO:0046456	icosanoid biosynthetic process	0.4367
GO:0007127	meiosis I	0.4367
GO:0009968	negative regulation of signal transduction	0.4367
GO:0006464	protein modification	0.437819
GO:0016817	hydrolase activity, acting on acid anhydrides	0.437908
GO:0005739	mitochondrion	0.4387
GO:0042277	peptide binding	0.442083
GO:0005184	neuropeptide hormone activity	0.447486
GO:0006468	protein amino acid phosphorylation	0.449786
GO:0007186	G-protein coupled receptor protein signaling pathway	0.450724
GO:0042578	phosphoric ester hydrolase activity	0.454088
GO:0017038	protein import	0.454088
GO:0043281	regulation of caspase activity	0.454088
GO:0006695	cholesterol biosynthetic process	0.454088
GO:0043280	positive regulation of caspase activity	0.454088
GO:0030894	replisome	0.454088
GO:0030308	negative regulation of cell growth	0.454088
GO:0045792	negative regulation of cell size	0.454088
GO:0051345	positive regulation of hydrolase activity	0.454088
GO:0006919	caspase activation	0.454088
GO:0005605	basal lamina	0.454088
GO:0044262	cellular carbohydrate metabolic process	0.45533
GO:0044248	cellular catabolic process	0.461617
GO:0051242	positive regulation of cellular physiological process	0.462755
GO:0005657	replication fork	0.462755
GO:0015631	tubulin binding	0.462755
GO:0005178	integrin binding	0.462755
GO:0005798	Golgi-associated vesicle	0.462755
GO:0005520	insulin-like growth factor binding	0.462755
GO:0016881	acid-amino acid ligase activity	0.466906
GO:0006396	RNA processing	0.472583
GO:0006221	pyrimidine nucleotide biosynthetic process	0.472583
GO:0007259	JAK-STAT cascade	0.472583
GO:0009072	aromatic amino acid family metabolic process	0.472583
GO:0009058	biosynthetic process	0.474238
GO:0050793	regulation of developmental process	0.475736
GO:0040007	growth	0.477809
GO:0006865	amino acid transport	0.477809
GO:0046915	transition metal ion transporter activity	0.481137
GO:0043176	amine binding	0.481137
GO:0000187	activation of MAPK activity	0.481137
GO:0043123	positive regulation of I-kappaB kinase/NF-kappaB cascade	0.482494
GO:0007399	nervous system development	0.482995
GO:0000165	MAPKKK cascade	0.487684
GO:0007166	cell surface receptor linked signal transduction	0.487684
GO:0006289	nucleotide-excision repair	0.487893
GO:0051339	regulation of lyase activity	0.487893
GO:0031279	regulation of cyclase activity	0.487893
GO:0001633	secretin-like receptor activity	0.487893
GO:0045926	negative regulation of growth	0.487893
GO:0045761	regulation of adenylate cyclase activity	0.487893
GO:0005622	intracellular	0.488625
GO:0005524	ATP binding	0.489949
GO:0016741	transferase activity, transferring one-carbon groups	0.492722
GO:0042626	ATPase activity, coupled to transmembrane movement of substances	0.492722
GO:0019866	organelle inner membrane	0.492722
GO:0044403	symbiosis, encompassing mutualism through parasitism	0.495357
GO:0044404		0.495357
GO:0008624	induction of apoptosis by extracellular signals	0.495357
GO:0043122	regulation of I-kappaB kinase/NF-kappaB cascade	0.49912
GO:0007028	cytoplasm organization and biogenesis	0.49912
GO:0004175	endopeptidase activity	0.500514
GO:0006879	iron ion homeostasis	0.50305
GO:0004907	interleukin receptor activity	0.50305
GO:0043086	negative regulation of enzyme activity	0.50305
GO:0030098	lymphocyte differentiation	0.50305
GO:0009581	detection of external stimulus	0.50602
GO:0016020	membrane	0.509456
GO:0009056	catabolic process	0.509456
GO:0008217	blood pressure regulation	0.509456
GO:0005272	sodium channel activity	0.509456
GO:0044419	interspecies interaction between organisms	0.509456
GO:0016126	sterol biosynthetic process	0.509456
GO:0005741	mitochondrial outer membrane	0.509456
GO:0030155	regulation of cell adhesion	0.509456
GO:0015171	amino acid transporter activity	0.51056
GO:0043119	positive regulation of physiological process	0.513862
GO:0006644	phospholipid metabolic process	0.515278
GO:0015837	amine transport	0.515278
GO:0000775	chromosome, pericentric region	0.517138
GO:0001727	lipid kinase activity	0.517138
GO:0019965	interleukin binding	0.526667
GO:0009187	cyclic nucleotide metabolic process	0.526667
GO:0044249	cellular biosynthetic process	0.526724
GO:0005634	nucleus	0.532218
GO:0005694	chromosome	0.534419
GO:0006690	icosanoid metabolic process	0.534419
GO:0046916	transition metal ion homeostasis	0.534419
GO:0008610	lipid biosynthetic process	0.539681
GO:0004842	ubiquitin-protein ligase activity	0.540659
GO:0044237	cellular metabolic process	0.540659
GO:0005813	centrosome	0.54195
GO:0046982	protein heterodimerization activity	0.54195
GO:0007001	chromosome organization and biogenesis (sensu Eukaryota)	0.543753
GO:0009582	detection of abiotic stimulus	0.543753
GO:0051179	localization	0.54924
GO:0006281	DNA repair	0.54924
GO:0015276	ligand-gated ion channel activity	0.550178
GO:0012502	induction of programmed cell death	0.551212
GO:0006917	induction of apoptosis	0.551212
GO:0004713	protein-tyrosine kinase activity	0.553544
GO:0007548	sex differentiation	0.556372
GO:0006304	DNA modification	0.556372
GO:0051234	establishment of localization	0.55946
GO:0006260	DNA replication	0.560411
GO:0008270	zinc ion binding	0.560411
GO:0006810	transport	0.560411
GO:0005249	voltage-gated potassium channel activity	0.560411
GO:0003676	nucleic acid binding	0.562111
GO:0006334	nucleosome assembly	0.56398
GO:0006725	aromatic compound metabolic process	0.565853
GO:0016763	transferase activity, transferring pentosyl groups	0.570526
GO:0016705	oxidoreductase activity, acting on paired donors, with incorporation or reduction of molecular oxygen	0.57473
GO:0006259	DNA metabolic process	0.57563
GO:0008380	RNA splicing	0.57563
GO:0008237	metallopeptidase activity	0.57563
GO:0051093	negative regulation of developmental process	0.57563
GO:0006220	pyrimidine nucleotide metabolic process	0.57563
GO:0007254	JNK cascade	0.57563
GO:0031098	stress-activated protein kinase signaling pathway	0.57563
GO:0008324	cation transporter activity	0.578504
GO:0016616	oxidoreductase activity, acting on the CH-OH group of donors, NAD or NADP as acceptor	0.580111
GO:0016831	carboxy-lyase activity	0.582794
GO:0016491	oxidoreductase activity	0.584517
GO:0007338	single fertilization	0.59061
GO:0043065	positive regulation of apoptosis	0.590753
GO:0003713	transcription coactivator activity	0.590753
GO:0043068	positive regulation of programmed cell death	0.592934
GO:0016614	oxidoreductase activity, acting on CH-OH group of donors	0.595132
GO:0004428	inositol or phosphatidylinositol kinase activity	0.595999
GO:0001505	regulation of neurotransmitter levels	0.595999
GO:0005875	microtubule associated complex	0.596211
GO:0016818	hydrolase activity, acting on acid anhydrides, in phosphorus-containing anhydrides	0.596518
GO:0030529	ribonucleoprotein complex	0.596518
GO:0019001	guanyl nucleotide binding	0.596518
GO:0009566	fertilization	0.601773
GO:0016462	pyrophosphatase activity	0.606786
GO:0005815	microtubule organizing center	0.607373
GO:0045595	regulation of cell differentiation	0.607373
GO:0004601	peroxidase activity	0.607373
GO:0016684	oxidoreductase activity, acting on peroxide as acceptor	0.607373
GO:0005525	GTP binding	0.621544
GO:0004437	inositol or phosphatidylinositol phosphatase activity	0.621544
GO:0000922	spindle pole	0.621544
GO:0015082	di-, tri-valent inorganic cation transporter activity	0.621544
GO:0009100	glycoprotein metabolic process	0.627601
GO:0051187	cofactor catabolic process	0.62783
GO:0030286	dynein complex	0.62783
GO:0043228	non-membrane-bound organelle	0.629534
GO:0043232	intracellular non-membrane-bound organelle	0.629534
GO:0009165	nucleotide biosynthetic process	0.633379
GO:0006084	acetyl-CoA metabolic process	0.633379
GO:0005604	basement membrane	0.639371
GO:0008632	apoptotic program	0.639371
GO:0019904	protein domain specific binding	0.639371
GO:0016860	intramolecular oxidoreductase activity	0.646418
GO:0015980	energy derivation by oxidation of organic compounds	0.657672
GO:0005681	spliceosome	0.659543
GO:0005923	tight junction	0.659543
GO:0004702	receptor signaling protein serine/threonine kinase activity	0.66623
GO:0043227	membrane-bound organelle	0.670943
GO:0043231	intracellular membrane-bound organelle	0.670943
GO:0040029	regulation of gene expression, epigenetic	0.670945
GO:0019205	nucleobase, nucleoside, nucleotide kinase activity	0.670945
GO:0016740	transferase activity	0.672633
GO:0006836	neurotransmitter transport	0.676145
GO:0008654	phospholipid biosynthetic process	0.676145
GO:0005768	endosome	0.682242
GO:0050790	regulation of catalytic activity	0.682242
GO:0016564	transcriptional repressor activity	0.688052
GO:0005529	sugar binding	0.689975
GO:0016071	mRNA metabolic process	0.689975
GO:0008201	heparin binding	0.692887
GO:0004721	phosphoprotein phosphatase activity	0.695701
GO:0051186	cofactor metabolic process	0.695701
GO:0000139	Golgi membrane	0.695701
GO:0005496	steroid binding	0.695701
GO:0006986	response to unfolded protein	0.695701
GO:0000041	transition metal ion transport	0.695701
GO:0017111	nucleoside-triphosphatase activity	0.700193
GO:0008544	epidermis development	0.700925
GO:0006974	response to DNA damage stimulus	0.709112
GO:0008203	cholesterol metabolic process	0.712334
GO:0006325	establishment and/or maintenance of chromatin architecture	0.732719
GO:0006323	DNA packaging	0.733411
GO:0030001	metal ion transport	0.737322
GO:0044265	cellular macromolecule catabolic process	0.739893
GO:0006139	nucleobase, nucleoside, nucleotide and nucleic acid metabolic process	0.746055
GO:0000151	ubiquitin ligase complex	0.747346
GO:0009967	positive regulation of signal transduction	0.753486
GO:0016459	myosin complex	0.753486
GO:0008092	cytoskeletal protein binding	0.756759
GO:0051338	regulation of transferase activity	0.756759
GO:0045859	regulation of protein kinase activity	0.756759
GO:0016886	ligase activity, forming phosphoric ester bonds	0.759744
GO:0009893	positive regulation of metabolic process	0.76282
GO:0005275	amine transporter activity	0.76393
GO:0000377	RNA splicing, via transesterification reactions with bulged adenosine as nucleophile	0.76393
GO:0000398	nuclear mRNA splicing, via spliceosome	0.76393
GO:0000375	RNA splicing, via transesterification reactions	0.76393
GO:0015031	protein transport	0.766647
GO:0005737	cytoplasm	0.767162
GO:0043229	intracellular organelle	0.768172
GO:0043226	organelle	0.768172
GO:0045184	establishment of protein localization	0.772206
GO:0005764	lysosome	0.773089
GO:0000323	lytic vacuole	0.773089
GO:0016567	protein ubiquitination	0.773765
GO:0051169	nuclear transport	0.773765
GO:0005216	ion channel activity	0.77725
GO:0001558	regulation of cell growth	0.779991
GO:0006814	sodium ion transport	0.779991
GO:0015293	symporter activity	0.781397
GO:0009057	macromolecule catabolic process	0.782121
GO:0001501	skeletal development	0.782121
GO:0006913	nucleocytoplasmic transport	0.784963
GO:0005773	vacuole	0.784963
GO:0007169	transmembrane receptor protein tyrosine kinase signaling pathway	0.788515
GO:0006457	protein folding	0.790246
GO:0006417	regulation of translation	0.791392
GO:0040008	regulation of growth	0.792834
GO:0004519	endonuclease activity	0.796419
GO:0009889	regulation of biosynthetic process	0.806457
GO:0006399	tRNA metabolic process	0.807626
GO:0046873	metal ion transporter activity	0.807626
GO:0042625	ATPase activity, coupled to transmembrane movement of ions	0.807626
GO:0005792	microsome	0.807626
GO:0009101	glycoprotein biosynthetic process	0.809444
GO:0015405	P-P-bond-hydrolysis-driven transporter activity	0.809444
GO:0008415	acyltransferase activity	0.809444
GO:0016747	transferase activity, transferring groups other than amino-acyl groups	0.809444
GO:0016192	vesicle-mediated transport	0.809577
GO:0008104	protein localization	0.810231
GO:0019899	enzyme binding	0.810779
GO:0005578	proteinaceous extracellular matrix	0.810797
GO:0015674	di-, tri-valent inorganic cation transport	0.81278
GO:0016310	phosphorylation	0.813963
GO:0051276	chromosome organization and biogenesis	0.814926
GO:0003823	antigen binding	0.817012
GO:0016853	isomerase activity	0.825536
GO:0006333	chromatin assembly or disassembly	0.83199
GO:0006812	cation transport	0.832604
GO:0006397	mRNA processing	0.847811
GO:0006470	protein amino acid dephosphorylation	0.847988
GO:0051082	unfolded protein binding	0.850475
GO:0016311	dephosphorylation	0.850893
GO:0005244	voltage-gated ion channel activity	0.857822
GO:0008289	lipid binding	0.857822
GO:0009719	response to endogenous stimulus	0.879392
GO:0005509	calcium ion binding	0.879702
GO:0016021	integral to membrane	0.898617
GO:0031224	intrinsic to membrane	0.905641
GO:0016788	hydrolase activity, acting on ester bonds	0.908333
GO:0015268	alpha-type channel activity	0.908961
GO:0044260	cellular macromolecule metabolic process	0.911223
GO:0008233	peptidase activity	0.918925
GO:0016879	ligase activity, forming carbon-nitrogen bonds	0.949886
GO:0005975	carbohydrate metabolic process	0.951075
GO:0050877	neurological process	0.97516
GO:0044255	cellular lipid metabolic process	0.97516
GO:0008152	metabolic process	0.97979
GO:0006629	lipid metabolic process	0.97979
GO:0016791	phosphoric monoester hydrolase activity	0.996919
GO:0015672	monovalent inorganic cation transport	0.998799
GO:0019538	protein metabolic process	1
GO:0043170	macromolecule metabolic process	1
GO:0004872	receptor activity	1
GO:0016874	ligase activity	1
GO:0044267	cellular protein metabolic process	1
GO:0005794	Golgi apparatus	1
GO:0005654	nucleoplasm	1
GO:0009117	nucleotide metabolic process	1
GO:0000785	chromatin	1
GO:0016829	lyase activity	1
GO:0019953	sexual reproduction	1
GO:0004518	nuclease activity	1
GO:0005543	phospholipid binding	1
GO:0030145	manganese ion binding	1
GO:0007398	ectoderm development	1
GO:0006887	exocytosis	1
GO:0048193	Golgi vesicle transport	1
GO:0046467	membrane lipid biosynthetic process	1
GO:0006869	lipid transport	1
GO:0031072	heat shock protein binding	1
GO:0016563	transcriptional activator activity	1
GO:0019955	cytokine binding	1
GO:0004896	hematopoietin/interferon-class (D200-domain) cytokine receptor activity	1
GO:0015662	ATPase activity, coupled to transmembrane movement of ions, phosphorylative mechanism	1
GO:0016125	sterol metabolic process	1
GO:0046903	secretion	1
GO:0006694	steroid biosynthetic process	1
GO:0031301	integral to organelle membrane	1
GO:0031300	intrinsic to organelle membrane	1
GO:0005319	lipid transporter activity	1
GO:0019867	outer membrane	1
GO:0043039	tRNA aminoacylation	1
GO:0006418	tRNA aminoacylation for protein translation	1
GO:0043038	amino acid activation	1
GO:0000003	reproduction	1
GO:0050982	detection of mechanical stimulus	1
GO:0006400	tRNA modification	1
GO:0051336	regulation of hydrolase activity	1
GO:0007605	sensory perception of sound	1
GO:0050954	sensory perception of mechanical stimulus	1
GO:0016875	ligase activity, forming carbon-oxygen bonds	1
GO:0004714	transmembrane receptor protein tyrosine kinase activity	1
GO:0004812	aminoacyl-tRNA ligase activity	1
GO:0016876	ligase activity, forming aminoacyl-tRNA and related compounds	1
GO:0008452	RNA ligase activity	1
GO:0016790	thiolester hydrolase activity	1
GO:0004620	phospholipase activity	1
GO:0008076	voltage-gated potassium channel complex	1
GO:0046983	protein dimerization activity	1
GO:0019199	transmembrane receptor protein kinase activity	1
GO:0016298	lipase activity	1
GO:0004725	protein tyrosine phosphatase activity	1
GO:0000287	magnesium ion binding	1
GO:0005730	nucleolus	1
GO:0016042	lipid catabolic process	1
GO:0045202	synapse	1
GO:0009451	RNA modification	1
GO:0015291	porter activity	1
GO:0005941	unlocalized protein complex	1
GO:0031325	positive regulation of cellular metabolic process	1
GO:0016810	hydrolase activity, acting on carbon-nitrogen (but not peptide) bonds	1
GO:0042598	vesicular fraction	1
GO:0006643	membrane lipid metabolic process	1
GO:0008202	steroid metabolic process	1
GO:0003779	actin binding	1
GO:0005516	calmodulin binding	1
GO:0016746	transferase activity, transferring acyl groups	1
GO:0016789	carboxylic ester hydrolase activity	1
GO:0009888	tissue development	1
GO:0008565	protein transporter activity	1
GO:0008528	peptide receptor activity, G-protein coupled	1
GO:0001653	peptide receptor activity	1
GO:0015290	electrochemical potential-driven transporter activity	1
GO:0006936	muscle contraction	1
GO:0005740	mitochondrial envelope	1
GO:0005882	intermediate filament	1
GO:0045111	intermediate filament cytoskeleton	1
GO:0007276	gamete generation	1
GO:0045045	secretory pathway	1
GO:0006310	DNA recombination	1
GO:0006508	proteolysis	1
GO:0044257	cellular protein catabolic process	1
GO:0006796	phosphate metabolic process	1
GO:0006793	phosphorus metabolic process	1
GO:0005261	cation channel activity	1
GO:0015267	channel or pore class transporter activity	1
GO:0043285	biopolymer catabolic process	1
GO:0030163	protein catabolic process	1
GO:0007283	spermatogenesis	1
GO:0048232	male gamete generation	1
GO:0007253	cytoplasmic sequestering of NF-kappaB

## Sheet: DAVID_chart
Term	PValue
protein binding	1.95459e-12
development	3.69932e-09
response to stress	6.30913e-08
regulation of biological process	3.96448e-07
negative regulation of biological process	1.06062e-06
inflammatory response	1.16668e-06
negative regulation of cellular process	1.24248e-06
cell communication	1.4067e-06
regulation of cellular process	2.31061e-06
negative regulation of physiological process	5.28249e-06
signal transduction	8.01042e-06
cell-cell signaling	9.68222e-06
response to external stimulus	1.28778e-05
response to pest, pathogen or parasite	2.39986e-05
response to wounding	2.67696e-05
regulation of physiological process	2.70221e-05
transcription factor activity	3.23599e-05
transcription regulator activity	4.1612e-05
negative regulation of cellular physiological process	4.21908e-05
extracellular space	5.27685e-05
response to other organism	7.18368e-05
sequence-specific DNA binding	7.20869e-05
extracellular region	7.91571e-05
kinase activity	8.2954e-05
cytokine activity	9.23388e-05
regulation of cellular physiological process	9.55889e-05
taxis	0.000102527
chemotaxis	0.000102527
binding	0.000127756
locomotory behavior	0.000145311
cell proliferation	0.000175673
plasma membrane	0.000197764
RNA polymerase II transcription factor activity	0.00026183
morphogenesis	0.000382857
DNA binding	0.000385962
transcription from RNA polymerase II promoter	0.000550596
phosphotransferase activity, alcohol group as acceptor	0.000962909
viral genome replication	0.00101059
regulation of cell proliferation	0.00109484
response to abiotic stimulus	0.00114287
cell adhesion	0.00116837
cell death	0.00121408
death	0.00133648
behavior	0.00149726
transferase activity, transferring phosphorus-containing groups	0.00152307
cell fraction	0.00199284
GTPase activity	0.00204043
chemokine activity	0.00226916
chemokine receptor binding	0.00226916
response to stimulus	0.00249755
locomotion	0.00251466
localization of cell	0.00251466
cell motility	0.00251466
cytoplasmic membrane-bound vesicle	0.00290439
enzyme linked receptor protein signaling pathway	0.00294194
molecular function unknown	0.00298641
protein serine/threonine kinase activity	0.00300192
cytoplasmic vesicle	0.00303455
cell cycle regulator	0.00313091
membrane-bound vesicle	0.00330882
organ morphogenesis	0.00331123
vesicle	0.00345317
programmed cell death	0.00345464
integral to plasma membrane	0.00360194
regulation of progression through cell cycle	0.00391435
organ development	0.00393459
regulation of cell cycle	0.00395227
angiogenesis	0.00398872
intrinsic to plasma membrane	0.0040055
receptor binding	0.00431623
regulation of signal transduction	0.00436725
negative regulation of programmed cell death	0.00469655
blood vessel morphogenesis	0.00492284
blood vessel development	0.00492284
vasculature development	0.00492284
G-protein-coupled receptor binding	0.00511113
protein kinase activity	0.00657818
apoptosis	0.00676565
positive regulation of biological process	0.00709016
organismal physiological process	0.00729166
signal transducer activity	0.00759865
physiological interaction between organisms	0.0081027
viral infectious cycle	0.00847278
positive regulation of cellular process	0.00881268
structural constituent of cytoskeleton	0.00887391
cell cycle	0.00926145
cell differentiation	0.00929065
regulation of viral genome replication	0.00935587
response to biotic stimulus	0.0100626
humoral immune response	0.0110352
growth factor activity	0.0117803
cellular physiological process	0.0120889
reproductive organismal physiological process	0.0122361
amino acid metabolism	0.0124194
positive regulation of cellular physiological process	0.0125659
reproductive physiological process	0.0130415
regulation of programmed cell death	0.0133603
cytoplasmic vesicle membrane	0.0136572
obsolete molecular function	0.0140712
negative regulation of apoptosis	0.0140965
response to chemical stimulus	0.0141721
protein amino acid phosphorylation	0.0145068
DNA repair	0.0147909
antimicrobial humoral response	0.0148982
interaction between organisms	0.0156535
amino acid and derivative metabolism	0.0160222
vesicle membrane	0.0172655
biological process unknown	0.0173663
positive regulation of physiological process	0.0182817
regulation of viral life cycle	0.0191963
transcription factor binding	0.0195635
anti-apoptosis	0.0202162
protein dimerization activity	0.020247
defense response	0.0203716
regulation of transcription from RNA polymerase II promoter	0.0204504
negative regulation of cell proliferation	0.0210177
pregnancy	0.0221702
regulation of G-protein coupled receptor protein signaling pathway	0.022811
protein kinase cascade	0.0237589
protein polymerization	0.0252807
cell migration	0.0268627
regulation of apoptosis	0.0270578
cell cortex	0.0283821
response to DNA damage stimulus	0.0287221
transforming growth factor beta receptor signaling pathway	0.0298362
regulation of metabolism	0.0301352
immune response	0.0312118
positive regulation of cell proliferation	0.0313421
transcription corepressor activity	0.0317014
fructose metabolism	0.0318673
transcription, DNA-dependent	0.0329113
cytoskeleton organization and biogenesis	0.0336969
viral life cycle	0.0341574
membrane fraction	0.0365788
myoblast differentiation	0.0366492
ATP binding	0.036785
endothelin-converting enzyme 1 activity	0.0374842
intracellular signaling cascade	0.0380948
nucleotide binding	0.0381294
adenyl nucleotide binding	0.0384322
damaged DNA binding	0.0396302
regulation of transport	0.040249
sensory perception of light stimulus	0.0403405
visual perception	0.0403405
protein kinase CK2 activity	0.0407117
glutamine metabolism	0.0416866
antimicrobial humoral response (sensu Vertebrata)	0.0422945
response to endogenous stimulus	0.0423225
potassium ion transport	0.0426621
I-kappaB kinase/NF-kappaB cascade	0.0439259
cAMP-dependent protein kinase activity	0.0448743
cyclic nucleotide-dependent protein kinase activity	0.0448743
ATPase activity, coupled to transmembrane movement of ions, phosphorylative mechanism	0.0455318
purine nucleotide binding	0.0459551
di-, tri-valent inorganic cation transporter activity	0.0475165
calcium ion transporter activity	0.0493865
response to bacteria	0.0496709
striated muscle development	0.0501123
regulation of transcription, DNA-dependent	0.0509266
response to pathogenic bacteria	0.0524748
muscle cell differentiation	0.0524748
regulation of protein import into nucleus	0.0524748
clathrin vesicle coat	0.054245
establishment of cellular localization	0.0543224
transcription	0.0551547
nucleobase, nucleoside, nucleotide and nucleic acid metabolism	0.0555053
ectoderm development	0.0556694
nitrogen compound metabolism	0.0560572
cellular localization	0.0575318
clathrin coated vesicle membrane	0.0576308
clathrin coat	0.0576308
GTPase regulator activity	0.0578579
skeletal muscle fiber development	0.0582
skeletal muscle development	0.0582
muscle fiber development	0.0582
intracellular protein transport	0.0582421
tissue development	0.0597882
negative regulation of progression through cell cycle	0.0610631
regulation of transcription	0.0615144
potassium ion binding	0.0616301
metal ion transport	0.0620782
phagocytic vesicle	0.0631364
glutamine family amino acid metabolism	0.0640314
transmembrane receptor protein serine/threonine kinase signaling pathway	0.0640314
glutamine family amino acid biosynthesis	0.0641298
clathrin-coated vesicle	0.0666819
amine metabolism	0.0673768
endomembrane system	0.0673889
transcription cofactor activity	0.0682633
cellular process	0.0699689
negative regulation of transport	0.0702524
regulation of protein transport	0.0702524
phosphorylation	0.0704153
muscle development	0.0712187
cell surface receptor linked signal transduction	0.0717986
soluble fraction	0.0723989
enzyme regulator activity	0.0733621
Wnt receptor signaling pathway	0.0736162
tumor necrosis factor receptor binding	0.0749802
regulation of nucleobase, nucleoside, nucleotide and nucleic acid metabolism	0.076102
amine biosynthesis	0.0762486
integrin-mediated signaling pathway	0.0762486
nitrogen compound biosynthesis	0.0762486
transferase activity	0.0786979
regulation of cellular metabolism	0.0796089
intracellular transport	0.0808162
small GTPase regulator activity	0.081203
nucleotide-excision repair complex	0.0832862
regulation of isotype switching	0.0848609
positive regulation of positive chemotaxis	0.0848609
induction of positive chemotaxis	0.0848609
regulation of positive chemotaxis	0.0848609
positive chemotaxis	0.0848609
carboxylic acid metabolism	0.0875615
organic acid metabolism	0.0889172
transforming growth factor beta receptor, cytoplasmic mediator activity	0.0910999
amino acid biosynthesis	0.092108
regulation of angiogenesis	0.0964526
immune cell activation	0.0971296
cellular component unknown	0.0989893
cell activation	0.0999523

## Sheet: topGO
ID	Term	elim p-value	weight p-value
GO:0050930	induction of positive chemotaxis	4e-06	4e-06
GO:0030949	positive regulation of vascular endothel...	3.4e-05	3.4e-05
GO:0008009	chemokine activity	0.00018	0.00018
GO:0001525	angiogenesis	0.0002	0.0002
GO:0005172	vascular endothelial growth factor recep...	0.00034	0.00034
GO:0050840	extracellular matrix binding	0.00034	0.00034
GO:0019079	viral genome replication	0.00035	0.00919
GO:0005615	extracellular space	0.00038	0.00038
GO:0007267	cell-cell signaling	0.00043	0.00128
GO:0006954	inflammatory response	0.0005	8.1e-06
GO:0001570	vasculogenesis	0.00062	0.00062
GO:0006935	chemotaxis	0.00075	0.0007
GO:0042119	neutrophil activation	0.00105	1
GO:0016211	ammonia ligase activity	0.00108	0.00108
GO:0016512	endothelin-converting enzyme 1 activity	0.00108	0.00108
GO:0030377	U-plasminogen activator receptor activit...	0.00108	0.00108
GO:0007155	cell adhesion	0.0013	0.01189
GO:0006000	fructose metabolism	0.00186	0.00186
GO:0009618	response to pathogenic bacteria	0.00233	0.01379
GO:0005540	hyaluronic acid binding	0.00304	0.00304
GO:0001660	fever	0.00309	1
GO:0045091	regulation of retroviral genome replicat...	0.00309	1
GO:0005153	interleukin-8 receptor binding	0.00318	0.00318
GO:0042127	regulation of cell proliferation	0.00381	0.01276
GO:0005164	tumor necrosis factor receptor binding	0.00445	0.00445
GO:0008443	phosphofructokinase activity	0.00481	0.00481
GO:0045335	phagocytic vesicle	0.0059	0.0059
GO:0007253	cytoplasmic sequestering of NF-kappaB	0.00605	0.00605
GO:0043069	negative regulation of programmed cell d...	0.00611	0.01356
GO:0003700	transcription factor activity	0.00661	0.00661
GO:0048523	negative regulation of cellular process	0.00867	0.2356
GO:0016477	cell migration	0.00947	1
GO:0005518	collagen binding	0.00977	0.00977
GO:0006547	histidine metabolism	0.00986	0.00986
GO:0005242	inward rectifier potassium channel activ...	0.00986	0.00986
GO:0004245	neprilysin activity	0.01014	0.01014
GO:0008329	pattern recognition receptor activity	0.01014	0.01014
GO:0008083	growth factor activity	0.01053	0.01053
GO:0006541	glutamine metabolism	0.01157	0.01157
GO:0006959	humoral immune response	0.01173	0.39662
GO:0009084	glutamine family amino acid biosynthesis	0.0139	0.0139
GO:0045069	regulation of viral genome replication	0.01432	0.00012
GO:0043066	negative regulation of apoptosis	0.01441	0.40519
GO:0030162	regulation of proteolysis	0.01448	0.01448
GO:0051101	regulation of DNA binding	0.01448	0.01448
GO:0019730	antimicrobial humoral response	0.01508	0.03958
GO:0006813	potassium ion transport	0.01595	0.01595
GO:0007179	transforming growth factor beta receptor...	0.01618	0.01618
GO:0051092	activation of NF-kappaB transcription fa...	0.01648	0.01648
GO:0030595	immune cell chemotaxis	0.01648	1
GO:0007160	cell-matrix adhesion	0.01701	0.01701
GO:0031589	cell-substrate adhesion	0.01701	1
GO:0003702	RNA polymerase II transcription factor a...	0.01702	0.02798
GO:0008277	regulation of G-protein coupled receptor...	0.01724	0.01724
GO:0051258	protein polymerization	0.01764	0.08972
GO:0043118	negative regulation of physiological pro...	0.01803	0.6026
GO:0007165	signal transduction	0.01895	0.56854
GO:0001666	response to hypoxia	0.01931	0.01931
GO:0007166	cell surface receptor linked signal tran...	0.01934	0.71149
GO:0000109	nucleotide-excision repair complex	0.01936	0.01936
GO:0016337	cell-cell adhesion	0.01948	0.46094
GO:0050792	regulation of viral life cycle	0.01962	1
GO:0045191	regulation of isotype switching	0.01984	0.09412
GO:0043565	sequence-specific DNA binding	0.02088	0.02088
GO:0003924	GTPase activity	0.02231	0.02231
GO:0050900	immune cell migration	0.02239	1
GO:0015662	ATPase activity, coupled to transmembran...	0.02382	0.02382
GO:0009966	regulation of signal transduction	0.02403	0.81084
GO:0050789	regulation of biological process	0.02414	0.89066
GO:0051091	positive regulation of transcription fac...	0.02572	1
GO:0007229	integrin-mediated signaling pathway	0.02584	0.02584
GO:0050769	positive regulation of neurogenesis	0.02589	0.12348
GO:0006003	fructose 2,6-bisphosphate metabolism	0.02589	1
GO:0030593	neutrophil chemotaxis	0.02589	1
GO:0051090	regulation of transcription factor activ...	0.02594	1
GO:0004703	G-protein coupled receptor kinase activi...	0.0266	0.0266
GO:0015359	amino acid permease activity	0.0266	0.0266
GO:0003873	6-phosphofructo-2-kinase activity	0.0266	1
GO:0045765	regulation of angiogenesis	0.02845	1
GO:0009064	glutamine family amino acid metabolism	0.03111	1
GO:0005089	Rho guanyl-nucleotide exchange factor ac...	0.03199	0.03199
GO:0000797	condensin core heterodimer	0.03208	0.03208
GO:0009434	flagellum (sensu Eukaryota)	0.03208	0.03208
GO:0016342	catenin complex	0.03208	0.03208
GO:0030670	phagocytic vesicle membrane	0.03208	1
GO:0000212	meiotic spindle organization and biogene...	0.03249	0.03249
GO:0000303	response to superoxide	0.03249	0.03249
GO:0001315	age-dependent response to reactive oxyge...	0.03249	0.03249
GO:0006196	AMP catabolism	0.03249	0.03249
GO:0006858	extracellular transport	0.03249	0.03249
GO:0007207	muscarinic acetylcholine receptor, phosp...	0.03249	0.03249
GO:0016057	changes in polarization state of photore...	0.03249	0.03249
GO:0016058	maintenance of rhodopsin mediated signal...	0.03249	0.03249
GO:0030240	muscle thin filament assembly	0.03249	0.03249
GO:0030277	maintenance of gastrointestinal epitheli...	0.03249	0.03249
GO:0035162	embryonic hemopoiesis	0.03249	0.03249
GO:0043152	induction of bacterial agglutination	0.03249	0.03249
GO:0045347	negative regulation of MHC class II bios...	0.03249	0.03249
GO:0045355	negative regulation of interferon-alpha ...	0.03249	0.03249
GO:0006542	glutamine biosynthesis	0.03249	1
GO:0009125	nucleoside monophosphate catabolism	0.03249	1
GO:0009128	purine nucleoside monophosphate cataboli...	0.03249	1
GO:0009158	ribonucleoside monophosphate catabolism	0.03249	1
GO:0009169	purine ribonucleoside monophosphate cata...	0.03249	1
GO:0043392	negative regulation of DNA binding	0.03249	1
GO:0048568	embryonic organ development	0.03249	1
GO:0051100	negative regulation of binding	0.03249	1
GO:0009267	cellular response to starvation	0.03258	0.03258
GO:0009166	nucleotide catabolism	0.03258	1
GO:0031668	cellular response to extracellular stimu...	0.03258	1
GO:0031669	cellular response to nutrient levels	0.03258	1
GO:0042594	response to starvation	0.03258	1
GO:0045190	isotype switching	0.03258	1
GO:0051716	cellular response to stimulus	0.03258	1
GO:0004085	butyryl-CoA dehydrogenase activity	0.03297	0.03297
GO:0004229	gelatinase B activity	0.03297	0.03297
GO:0004397	histidine ammonia-lyase activity	0.03297	0.03297
GO:0004398	histidine decarboxylase activity	0.03297	0.03297
GO:0004489	methylenetetrahydrofolate reductase (NAD...	0.03297	0.03297
GO:0004682	protein kinase CK2 activity	0.03297	0.03297
GO:0004731	purine-nucleoside phosphorylase activity	0.03297	0.03297
GO:0008383	manganese superoxide dismutase activity	0.03297	0.03297
GO:0008478	pyridoxal kinase activity	0.03297	0.03297
GO:0016603	glutaminyl-peptide cyclotransferase acti...	0.03297	0.03297
GO:0030569	chymotrypsin inhibitor activity	0.03297	0.03297
GO:0031625	ubiquitin protein ligase binding	0.03297	0.03297
GO:0051076	Gram-positive bacterial binding	0.03297	0.03297
GO:0001530	lipopolysaccharide binding	0.03297	1
GO:0001875	lipopolysaccharide receptor activity	0.03297	1
GO:0004356	glutamate-ammonia ligase activity	0.03297	1
GO:0005135	interleukin-3 receptor binding	0.03297	1
GO:0005141	interleukin-10 receptor binding	0.03297	1
GO:0008285	negative regulation of cell proliferatio...	0.03313	1
GO:0005149	interleukin-1 receptor binding	0.03347	1
GO:0035023	regulation of Rho protein signal transdu...	0.03476	0.03476
GO:0019898	extrinsic to membrane	0.03539	0.22438
GO:0008284	positive regulation of cell proliferatio...	0.03639	1
GO:0008652	amino acid biosynthesis	0.03686	1
GO:0045445	myoblast differentiation	0.03722	0.34784
GO:0007157	heterophilic cell adhesion	0.03722	1
GO:0005938	cell cortex	0.03837	0.11131
GO:0015085	calcium ion transporter activity	0.0386	0.0386
GO:0000389	nuclear mRNA 3'-splice site recognition	0.03987	0.03987
GO:0007159	leukocyte adhesion	0.03987	1
GO:0051098	regulation of binding	0.03987	1
GO:0019735	antimicrobial humoral response (sensu Ve...	0.04011	0.51301
GO:0030659	cytoplasmic vesicle membrane	0.04023	1
GO:0004331	fructose-2,6-bisphosphate 2-phosphatase ...	0.04094	0.04094
GO:0005072	transforming growth factor beta receptor...	0.04094	0.04094
GO:0005391	sodium:potassium-exchanging ATPase activ...	0.04094	1
GO:0030001	metal ion transport	0.04202	0.89671
GO:0044433	cytoplasmic vesicle part	0.04278	1
GO:0007178	transmembrane receptor protein serine/th...	0.04482	1
GO:0015082	di-, tri-valent inorganic cation transpo...	0.04513	1
GO:0007266	Rho protein signal transduction	0.04541	0.67135
GO:0006636	fatty acid desaturation	0.0477	0.0477
GO:0007569	cell aging	0.0477	0.0477
GO:0016717	oxidoreductase activity, acting on paire...	0.04896	0.04896
GO:0005071	transmembrane receptor protein serine/th...	0.04896	1
GO:0019203	carbohydrate phosphatase activity	0.04896	1
GO:0009309	amine biosynthesis	0.05043	1
GO:0044271	nitrogen compound biosynthesis	0.05043	1
GO:0012506	vesicle membrane	0.05101	1
GO:0008305	integrin complex	0.05166	0.05166
GO:0051243	negative regulation of cellular physiolo...	0.05191	0.71527
GO:0006520	amino acid metabolism	0.05313	0.82274
GO:0030125	clathrin vesicle coat	0.05421	0.05421
GO:0030118	clathrin coat	0.05421	1
GO:0048637	skeletal muscle development	0.05594	1
GO:0048741	skeletal muscle fiber development	0.05594	1
GO:0048747	muscle fiber development	0.05594	1
GO:0005576	extracellular region	0.05744	0.01877
GO:0006096	glycolysis	0.0575	0.0575
GO:0004726	non-membrane spanning protein tyrosine p...	0.0575	0.0575
GO:0008200	ion channel inhibitor activity	0.0575	0.0575
GO:0017017	MAP kinase phosphatase activity	0.0575	0.0575
GO:0016248	channel inhibitor activity	0.0575	1
GO:0030665	clathrin coated vesicle membrane	0.05932	1
GO:0007050	cell cycle arrest	0.06066	0.06066
GO:0050794	regulation of cellular process	0.06107	0.64752
GO:0000235	astral microtubule	0.06314	0.06314
GO:0005827	polar microtubule	0.06314	0.06314
GO:0005818	aster	0.06314	1
GO:0000132	establishment of mitotic spindle orienta...	0.06393	0.06393
GO:0006478	peptidyl-tyrosine sulfation	0.06393	0.06393
GO:0006788	heme oxidation	0.06393	0.06393
GO:0006907	pinocytosis	0.06393	0.06393
GO:0007387	anterior compartment specification	0.06393	0.06393
GO:0007388	posterior compartment specification	0.06393	0.06393
GO:0007492	endoderm development	0.06393	0.06393
GO:0008612	hypusine biosynthesis from peptidyl-lysi...	0.06393	0.06393
GO:0009082	branched chain family amino acid biosynt...	0.06393	0.06393
GO:0009642	response to light intensity	0.06393	0.06393
GO:0031557	induction of programmed cell death in re...	0.06393	0.06393
GO:0042495	detection of triacylated bacterial lipop...	0.06393	0.06393
GO:0045019	negative regulation of nitric oxide bios...	0.06393	0.06393
GO:0045885	positive regulation of survival gene pro...	0.06393	0.06393
GO:0048172	regulation of short-term neuronal synapt...	0.06393	0.06393
GO:0050806	positive regulation of synaptic transmis...	0.06393	0.06393
GO:0050983	spermidine catabolism to deoxyhypusine, ...	0.06393	0.06393
GO:0000305	response to oxygen radical	0.06393	1
GO:0006195	purine nucleotide catabolism	0.06393	1
GO:0006548	histidine catabolism	0.06393	1
GO:0006598	polyamine catabolism	0.06393	1
GO:0009077	histidine family amino acid catabolism	0.06393	1
GO:0009154	purine ribonucleotide catabolism	0.06393	1
GO:0009598	detection of pathogenic bacteria	0.06393	1
GO:0031646	positive regulation of neurophysiologica...	0.06393	1
GO:0042494	detection of bacterial lipoprotein	0.06393	1
GO:0045349	interferon-alpha biosynthesis	0.06393	1
GO:0045351	interferon type I biosynthesis	0.06393	1
GO:0045354	regulation of interferon-alpha biosynthe...	0.06393	1
GO:0046033	AMP metabolism	0.06393	1
GO:0046203	spermidine catabolism	0.06393	1
GO:0046515	hypusine biosynthesis	0.06393	1
GO:0046516	hypusine metabolism	0.06393	1
GO:0051294	establishment of spindle orientation	0.06393	1
GO:0051971	positive regulation of transmission of n...	0.06393	1
GO:0015718	monocarboxylic acid transport	0.06484	0.06484
GO:0004070	aspartate carbamoyltransferase activity	0.06485	0.06485
GO:0004084	branched-chain-amino-acid transaminase a...	0.06485	0.06485
GO:0004088	carbamoyl-phosphate synthase (glutamine-...	0.06485	0.06485
GO:0004151	dihydroorotase activity	0.06485	0.06485
GO:0004360	glutamine-fructose-6-phosphate transamin...	0.06485	0.06485
GO:0004392	heme oxygenase (decyclizing) activity	0.06485	0.06485
GO:0004421	hydroxymethylglutaryl-CoA synthase activ...	0.06485	0.06485
GO:0004980	melanocyte stimulating hormone receptor ...	0.06485	0.06485
GO:0008273	calcium, potassium:sodium antiporter act...	0.06485	0.06485
GO:0008476	protein-tyrosine sulfotransferase activi...	0.06485	0.06485
GO:0008525	phosphatidylcholine transporter activity	0.06485	0.06485
GO:0017026	procollagen C-endopeptidase activity	0.06485	0.06485
GO:0042497	triacylated lipoprotein binding	0.06485	0.06485
GO:0005554	molecular function unknown	0.06487	0.06487
GO:0005160	transforming growth factor beta receptor...	0.06651	0.06651
GO:0042692	muscle cell differentiation	0.06668	1
GO:0007275	development	0.068	0.42039
GO:0030136	clathrin-coated vesicle	0.07007	1
GO:0005200	structural constituent of cytoskeleton	0.07382	0.07382
GO:0019722	calcium-mediated signaling	0.07407	0.07407
GO:0042100	B cell proliferation	0.07407	0.07407
GO:0007568	aging	0.07407	1
GO:0045766	positive regulation of angiogenesis	0.07407	1
GO:0006916	anti-apoptosis	0.07455	1
GO:0005388	calcium-transporting ATPase activity	0.07596	1
GO:0030955	potassium ion binding	0.07639	0.07639
GO:0009888	tissue development	0.07676	1
GO:0030005	di-, tri-valent inorganic cation homeost...	0.07769	0.0527
GO:0005876	spindle microtubule	0.08185	1
GO:0007398	ectoderm development	0.08186	0.08186
GO:0006950	response to stress	0.08229	0.52915
GO:0007519	striated muscle development	0.08316	1
GO:0016525	negative regulation of angiogenesis	0.08368	1
GO:0050864	regulation of B cell activation	0.08368	1
GO:0016023	cytoplasmic membrane-bound vesicle	0.08666	0.36451
GO:0006875	metal ion homeostasis	0.08949	0.57339
GO:0000004	biological process unknown	0.08993	0.08993
GO:0005952	cAMP-dependent protein kinase complex	0.09162	0.09162
GO:0016301	kinase activity	0.09197	0.73144
GO:0016055	Wnt receptor signaling pathway	0.09206	0.09206
GO:0031410	cytoplasmic vesicle	0.09212	0.52213
GO:0000133	polarisome	0.0932	0.0932
GO:0005596	collagen type XIV	0.0932	0.0932
GO:0005610	laminin-5	0.0932	0.0932
GO:0005816	spindle pole body	0.0932	0.0932
GO:0005945	6-phosphofructokinase complex	0.0932	0.0932
GO:0032002	interleukin-28 receptor complex	0.0932	0.0932
GO:0000796	condensin complex	0.0932	1
GO:0007223	frizzled-2 signaling pathway	0.09365	1
GO:0007340	acrosome reaction	0.09436	0.09436
GO:0016486	peptide hormone processing	0.09436	0.09436
GO:0046627	negative regulation of insulin receptor ...	0.09436	0.09436
GO:0048535	lymph node development	0.09436	0.09436
GO:0050828	regulation of liquid surface tension	0.09436	0.09436
GO:0051097	negative regulation of helicase activity	0.09436	0.09436
GO:0007386	compartment specification	0.09436	1
GO:0009261	ribonucleotide catabolism	0.09436	1
GO:0018205	peptidyl-lysine modification	0.09436	1
GO:0040001	establishment of mitotic spindle localiz...	0.09436	1
GO:0045071	negative regulation of viral genome repl...	0.09436	1
GO:0051095	regulation of helicase activity	0.09436	1
GO:0051293	establishment of spindle localization	0.09436	1
GO:0051653	spindle localization	0.09436	1
GO:0031988	membrane-bound vesicle	0.09492	0.53725
GO:0000739	DNA strand annealing activity	0.09568	0.09568
GO:0003876	AMP deaminase activity	0.09568	0.09568
GO:0004332	fructose-bisphosphate aldolase activity	0.09568	0.09568
GO:0004454	ketohexokinase activity	0.09568	0.09568
GO:0004797	thymidine kinase activity	0.09568	0.09568
GO:0004948	calcitonin receptor activity	0.09568	0.09568
GO:0005385	zinc ion transporter activity	0.09568	0.09568
GO:0008020	G-protein coupled photoreceptor activity	0.09568	0.09568
GO:0008330	protein tyrosine/threonine phosphatase a...	0.09568	0.09568
GO:0008434	vitamin D3 receptor activity	0.09568	0.09568
GO:0016291	acyl-CoA thioesterase activity	0.09568	0.09568
GO:0017034	Rap guanyl-nucleotide exchange factor ac...	0.09568	0.09568
GO:0030161	calpain inhibitor activity	0.09568	0.09568
GO:0030197	extracellular matrix constituent, lubric...	0.09568	0.09568
GO:0043499	eukaryotic cell surface binding	0.09568	0.09568
GO:0003872	6-phosphofructokinase activity	0.09568	1
GO:0004086	carbamoyl-phosphate synthase activity	0.09568	1
GO:0016841	ammonia-lyase activity	0.09568	1
GO:0030617	transforming growth factor beta receptor...	0.09568	1
GO:0043498	cell surface binding	0.09568	1
GO:0004759	serine esterase activity	0.09598	0.09598
GO:0008028	monocarboxylic acid transporter activity	0.09598	0.09598
GO:0017124	SH3 domain binding	0.09598	0.09598
GO:0004091	carboxylesterase activity	0.09598	1
GO:0005279	amino acid-polyamine transporter activit...	0.09598	1
GO:0015203	polyamine transporter activity	0.09598	1
GO:0016775	phosphotransferase activity, nitrogenous...	0.09598	1
GO:0046873	metal ion transporter activity	0.09659	1
GO:0046651	lymphocyte proliferation	0.0972	1
GO:0006007	glucose catabolism	0.09777	1
GO:0016247	channel regulator activity	0.10045	1
GO:0031982	vesicle	0.10067	1
GO:0006915	apoptosis	0.10083	0.66345
GO:0005874	microtubule	0.10331	0.46062
GO:0006289	nucleotide-excision repair	0.10388	0.10388
GO:0007018	microtubule-based movement	0.10813	0.10813
GO:0030003	cation homeostasis	0.10899	1
GO:0006519	amino acid and derivative metabolism	0.11134	0.94402
GO:0007010	cytoskeleton organization and biogenesis	0.11429	0.59103
GO:0015457	auxiliary transport protein activity	0.11436	1
GO:0006879	iron ion homeostasis	0.11452	1
GO:0050767	regulation of neurogenesis	0.11452	1
GO:0016564	transcriptional repressor activity	0.11527	0.11527
GO:0019748	secondary metabolism	0.11777	1
GO:0042440	pigment metabolism	0.11777	1
GO:0046942	carboxylic acid transport	0.11897	0.60163
GO:0015849	organic acid transport	0.11897	1
GO:0016064	humoral defense mechanism (sensu Vertebr...	0.11952	1
GO:0000228	nuclear chromosome	0.12036	0.16599
GO:0030057	desmosome	0.1223	0.1223
GO:0050791	regulation of physiological process	0.12277	0.60122
GO:0006432	phenylalanyl-tRNA aminoacylation	0.12379	0.12379
GO:0007518	myoblast cell fate determination	0.12379	0.12379
GO:0008038	neuron recognition	0.12379	0.12379
GO:0009214	cyclic nucleotide catabolism	0.12379	0.12379
GO:0010002	cardioblast differentiation	0.12379	0.12379
GO:0030502	negative regulation of bone mineralizati...	0.12379	0.12379
GO:0030902	hindbrain development	0.12379	0.12379
GO:0031116	positive regulation of microtubule polym...	0.12379	0.12379
GO:0045410	positive regulation of interleukin-6 bio...	0.12379	0.12379
GO:0045773	positive regulation of axon extension	0.12379	0.12379
GO:0045898	regulation of transcriptional preinitiat...	0.12379	0.12379
GO:0046902	regulation of mitochondrial membrane per...	0.12379	0.12379
GO:0048298	positive regulation of isotype switching...	0.12379	0.12379
GO:0006002	fructose 6-phosphate metabolism	0.12379	1
GO:0006477	protein amino acid sulfation	0.12379	1
GO:0006537	glutamate biosynthesis	0.12379	1
GO:0006787	porphyrin catabolism	0.12379	1
GO:0016045	detection of bacteria	0.12379	1
GO:0030239	myofibril assembly	0.12379	1
GO:0030279	negative regulation of ossification	0.12379	1
GO:0042226	interleukin-6 biosynthesis	0.12379	1
GO:0045342	MHC class II biosynthesis	0.12379	1
GO:0045346	regulation of MHC class II biosynthesis	0.12379	1
GO:0045408	regulation of interleukin-6 biosynthesis	0.12379	1
GO:0046626	regulation of insulin receptor signaling...	0.12379	1
GO:0046851	negative regulation of bone remodeling	0.12379	1
GO:0048290	isotype switching to IgA isotypes	0.12379	1
GO:0048296	regulation of isotype switching to IgA i...	0.12379	1
GO:0048525	negative regulation of viral life cycle	0.12379	1
GO:0048625	myoblast cell fate commitment	0.12379	1
GO:0051123	transcriptional preinitiation complex fo...	0.12379	1
GO:0051923	sulfation	0.12379	1
GO:0042625	ATPase activity, coupled to transmembran...	0.1238	1
GO:0006979	response to oxidative stress	0.12495	0.32628
GO:0004113	2',3'-cyclic-nucleotide 3'-phosphodieste...	0.1255	0.1255
GO:0004657	proline dehydrogenase activity	0.1255	0.1255
GO:0004743	pyruvate kinase activity	0.1255	0.1255
GO:0004826	phenylalanine-tRNA ligase activity	0.1255	0.1255
GO:0004982	N-formyl peptide receptor activity	0.1255	0.1255
GO:0030274	LIM domain binding	0.1255	0.1255
GO:0042834	peptidoglycan binding	0.1255	0.1255
GO:0043531	ADP binding	0.1255	0.1255
GO:0045502	dynein binding	0.1255	0.1255
GO:0048306	calcium-dependent protein binding	0.1255	0.1255
GO:0009881	photoreceptor activity	0.1255	1
GO:0016743	carboxyl- and carbamoyltransferase activ...	0.1255	1
GO:0004697	protein kinase C activity	0.12836	0.12836
GO:0015459	potassium channel regulator activity	0.12836	0.12836
GO:0001565	phorbol ester receptor activity	0.12836	1
GO:0003714	transcription corepressor activity	0.12865	0.6319
GO:0046983	protein dimerization activity	0.12906	0.12906
GO:0006812	cation transport	0.13038	0.96378
GO:0019222	regulation of metabolism	0.13259	0.64761
GO:0006366	transcription from RNA polymerase II pro...	0.13277	0.44927
GO:0030427	site of polarized growth	0.13361	0.42485
GO:0001709	cell fate determination	0.13643	0.42905
GO:0007156	homophilic cell adhesion	0.13749	1
GO:0006873	cell ion homeostasis	0.13819	1
GO:0008034	lipoprotein binding	0.13966	0.45241
GO:0042113	B cell activation	0.13978	1
GO:0000074	regulation of progression through cell c...	0.1415	0.42921
GO:0007601	visual perception	0.14188	0.21644
GO:0050953	sensory perception of light stimulus	0.14188	0.68228
GO:0009968	negative regulation of signal transducti...	0.14195	0.48209
GO:0005905	coated pit	0.14343	0.14343
GO:0030120	vesicle coat	0.14343	1
GO:0005085	guanyl-nucleotide exchange factor activi...	0.14612	1
GO:0006928	cell motility	0.14739	0.02845
GO:0040011	locomotion	0.14739	0.31761
GO:0051674	localization of cell	0.14739	0.5812
GO:0006376	mRNA splice site selection	0.1477	1
GO:0051056	regulation of small GTPase mediated sign...	0.14803	0.84573
GO:0051726	regulation of cell cycle	0.14872	0.64185
GO:0008290	F-actin capping protein complex	0.15047	0.15047
GO:0045298	tubulin	0.15047	0.15047
GO:0030666	endocytic vesicle membrane	0.15047	1
GO:0006350	transcription	0.15053	0.76752
GO:0030117	membrane coat	0.15102	1
GO:0048475	coated membrane	0.15102	1
GO:0030135	coated vesicle	0.15201	1
GO:0006207	'de novo' pyrimidine base biosynthesis	0.15228	0.15228
GO:0007210	serotonin receptor signaling pathway	0.15228	0.15228
GO:0042130	negative regulation of T cell proliferat...	0.15228	0.15228
GO:0045077	negative regulation of interferon-gamma ...	0.15228	0.15228
GO:0045197	establishment and/or maintenance of epit...	0.15228	0.15228
GO:0045446	endothelial cell differentiation	0.15228	0.15228
GO:0001938	positive regulation of endothelial cell ...	0.15228	1
GO:0010185	regulation of cellular defense response	0.15228	1
GO:0017156	calcium ion-dependent exocytosis	0.15228	1
GO:0019731	antibacterial humoral response	0.15228	1
GO:0031113	regulation of microtubule polymerization	0.15228	1
GO:0035088	establishment and/or maintenance of apic...	0.15228	1
GO:0046785	microtubule polymerization	0.15228	1
GO:0051245	negative regulation of cellular defense ...	0.15228	1
GO:0050776	regulation of immune response	0.15264	1
GO:0006351	transcription, DNA-dependent	0.15339	0.24415
GO:0007167	enzyme linked receptor protein signaling...	0.15359	0.88152
GO:0019320	hexose catabolism	0.15406	1
GO:0046365	monosaccharide catabolism	0.15406	1
GO:0003910	DNA ligase (ATP) activity	0.15434	0.15434
GO:0004111	creatine kinase activity	0.15434	0.15434
GO:0004115	3',5'-cyclic-AMP phosphodiesterase activ...	0.15434	0.15434
GO:0004622	lysophospholipase activity	0.15434	0.15434
GO:0004937	alpha1-adrenergic receptor activity	0.15434	0.15434
GO:0008133	collagenase activity	0.15434	0.15434
GO:0008526	phosphatidylinositol transporter activit...	0.15434	0.15434
GO:0015643	toxin binding	0.15434	0.15434
GO:0017106	activin inhibitor activity	0.15434	0.15434
GO:0003909	DNA ligase activity	0.15434	1
GO:0004700	atypical protein kinase C activity	0.15434	1
GO:0004784	superoxide dismutase activity	0.15434	1
GO:0015368	calcium:cation antiporter activity	0.15434	1
GO:0016289	CoA hydrolase activity	0.15434	1
GO:0016721	oxidoreductase activity, acting on super...	0.15434	1
GO:0016832	aldehyde-lyase activity	0.15434	1
GO:0016840	carbon-nitrogen lyase activity	0.15434	1
GO:0019136	deoxynucleoside kinase activity	0.15434	1
GO:0051094	positive regulation of development	0.15517	1
GO:0042129	regulation of T cell proliferation	0.15916	1
GO:0005342	organic acid transporter activity	0.1598	1
GO:0046943	carboxylic acid transporter activity	0.1598	1
GO:0046164	alcohol catabolism	0.16026	1
GO:0050801	ion homeostasis	0.16234	1
GO:0042742	defense response to bacteria	0.16305	0.39684
GO:0000122	negative regulation of transcription fro...	0.1631	0.1631
GO:0048534	hemopoietic or lymphoid organ developmen...	0.16635	0.92729
GO:0009617	response to bacteria	0.1674	0.55716
GO:0043235	receptor complex	0.16759	1
GO:0015399	primary active transporter activity	0.17002	1
GO:0015405	P-P-bond-hydrolysis-driven transporter a...	0.17002	1
GO:0000270	peptidoglycan metabolism	0.17077	0.17077
GO:0006953	acute-phase response	0.17077	0.17077
GO:0045449	regulation of transcription	0.17224	0.53626
GO:0000267	cell fraction	0.1727	0.1599
GO:0004866	endopeptidase inhibitor activity	0.1742	0.86437
GO:0030414	protease inhibitor activity	0.1742	1
GO:0030662	coated vesicle membrane	0.17452	1
GO:0008483	transaminase activity	0.17467	1
GO:0016645	oxidoreductase activity, acting on the C...	0.17467	1
GO:0005886	plasma membrane	0.17486	0.64936
GO:0007154	cell communication	0.17551	0.79939
GO:0005868	cytoplasmic dynein complex	0.17773	0.17773
GO:0005947	alpha-ketoglutarate dehydrogenase comple...	0.17773	0.17773
GO:0019861	flagellum	0.17773	1
GO:0030062	tricarboxylic acid cycle enzyme complex ...	0.17773	1
GO:0030132	clathrin coat of coated pit	0.17773	1
GO:0045240	alpha-ketoglutarate dehydrogenase comple...	0.17773	1
GO:0003823	antigen binding	0.17918	0.34303
GO:0006874	calcium ion homeostasis	0.17933	1
GO:0006829	zinc ion transport	0.17984	0.17984
GO:0007168	receptor guanylyl cyclase signaling path...	0.17984	0.17984
GO:0030854	positive regulation of granulocyte diffe...	0.17984	0.17984
GO:0042535	positive regulation of tumor necrosis fa...	0.17984	0.17984
GO:0046882	negative regulation of follicle-stimulat...	0.17984	0.17984
GO:0048488	synaptic vesicle endocytosis	0.17984	0.17984
GO:0001936	regulation of endothelial cell prolifera...	0.17984	1
GO:0009593	detection of chemical stimulus	0.17984	1
GO:0019856	pyrimidine base biosynthesis	0.17984	1
GO:0030852	regulation of granulocyte differentiatio...	0.17984	1
GO:0031112	positive regulation of microtubule polym...	0.17984	1
GO:0035050	embryonic heart tube development	0.17984	1
GO:0035051	cardiac cell differentiation	0.17984	1
GO:0042116	macrophage activation	0.17984	1
GO:0042533	tumor necrosis factor-alpha biosynthesis	0.17984	1
GO:0042534	regulation of tumor necrosis factor-alph...	0.17984	1
GO:0045830	positive regulation of isotype switching	0.17984	1
GO:0046880	regulation of follicle-stimulating hormo...	0.17984	1
GO:0046884	follicle-stimulating hormone secretion	0.17984	1
GO:0046888	negative regulation of hormone secretion	0.17984	1
GO:0048168	regulation of neuronal synaptic plastici...	0.17984	1
GO:0050672	negative regulation of lymphocyte prolif...	0.17984	1
GO:0050727	regulation of inflammatory response	0.17984	1
GO:0050772	positive regulation of axonogenesis	0.17984	1
GO:0050868	negative regulation of T cell activation	0.17984	1
GO:0051048	negative regulation of secretion	0.17984	1
GO:0004439	phosphoinositide 5-phosphatase activity	0.18223	0.18223
GO:0004602	glutathione peroxidase activity	0.18223	0.18223
GO:0004920	interleukin-10 receptor activity	0.18223	0.18223
GO:0005088	Ras guanyl-nucleotide exchange factor ac...	0.18223	0.18223
GO:0008243	plasminogen activator activity	0.18223	0.18223
GO:0008533	astacin activity	0.18223	0.18223
GO:0016308	1-phosphatidylinositol-4-phosphate 5-kin...	0.18223	0.18223
GO:0031405	lipoic acid binding	0.18223	0.18223
GO:0004977	melanocortin receptor activity	0.18223	1
GO:0016886	ligase activity, forming phosphoric este...	0.18223	1
GO:0019969	interleukin-10 binding	0.18223	1
GO:0046912	transferase activity, transferring acyl ...	0.18223	1
GO:0045216	intercellular junction assembly and main...	0.18252	0.18252
GO:0016773	phosphotransferase activity, alcohol gro...	0.18495	0.85265
GO:0051706	physiological interaction between organi...	0.1859	0.1859
GO:0005048	signal sequence binding	0.18663	0.18663
GO:0004869	cysteine protease inhibitor activity	0.18663	0.50478
GO:0005578	extracellular matrix (sensu Metazoa)	0.18673	0.38881
GO:0044459	plasma membrane part	0.18853	0.71083
GO:0042981	regulation of apoptosis	0.18909	0.81308
GO:0019219	regulation of nucleobase, nucleoside, nu...	0.18947	0.64723
GO:0006357	regulation of transcription from RNA pol...	0.19158	0.54958
GO:0004867	serine-type endopeptidase inhibitor acti...	0.19251	0.38798
GO:0042098	T cell proliferation	0.19439	1
GO:0046916	transition metal ion homeostasis	0.19439	1
GO:0051241	negative regulation of organismal physio...	0.19439	1
GO:0030155	regulation of cell adhesion	0.19569	1
GO:0006355	regulation of transcription, DNA-depende...	0.19586	0.47176
GO:0019725	cell homeostasis	0.19724	1
GO:0031420	alkali metal ion binding	0.19767	1
GO:0001503	ossification	0.19919	0.76474
GO:0031214	biomineral formation	0.19919	1
GO:0019897	extrinsic to plasma membrane	0.20239	1
GO:0000930	gamma-tubulin complex	0.20413	0.20413
GO:0001518	voltage-gated sodium channel complex	0.20413	0.20413
GO:0005640	nuclear outer membrane	0.20413	0.20413
GO:0016012	sarcoglycan complex	0.20413	0.20413
GO:0016011	dystroglycan complex	0.20413	1
GO:0045165	cell fate commitment	0.20634	1
GO:0050670	regulation of lymphocyte proliferation	0.20634	1
GO:0006555	methionine metabolism	0.2065	0.2065
GO:0006562	proline catabolism	0.2065	0.2065
GO:0006726	eye pigment biosynthesis	0.2065	0.2065
GO:0007286	spermatid development	0.2065	0.2065
GO:0008635	caspase activation via cytochrome c	0.2065	0.2065
GO:0009266	response to temperature stimulus	0.2065	0.2065
GO:0042310	vasoconstriction	0.2065	0.2065
GO:0042423	catecholamine biosynthesis	0.2065	0.2065
GO:0050766	positive regulation of phagocytosis	0.2065	0.2065
GO:0006526	arginine biosynthesis	0.2065	1
GO:0016339	calcium-dependent cell-cell adhesion	0.2065	1
GO:0042441	eye pigment metabolism	0.2065	1
GO:0048066	pigmentation during development	0.2065	1
GO:0048069	eye pigmentation	0.2065	1
GO:0050764	regulation of phagocytosis	0.2065	1
GO:0007186	G-protein coupled receptor protein signa...	0.20907	0.64126
GO:0004167	dopachrome isomerase activity	0.20921	0.20921
GO:0004618	phosphoglycerate kinase activity	0.20921	0.20921
GO:0005076	receptor signaling protein serine/threon...	0.20921	0.20921
GO:0005112	Notch binding	0.20921	0.20921
GO:0008131	amine oxidase activity	0.20921	0.20921
GO:0015269	calcium-activated potassium channel acti...	0.20921	0.20921
GO:0017022	myosin binding	0.20921	0.20921
GO:0030742	GTP-dependent protein binding	0.20921	0.20921
GO:0042393	histone binding	0.20921	0.20921
GO:0004936	alpha-adrenergic receptor activity	0.20921	1
GO:0015355	monocarboxylate porter activity	0.20921	1
GO:0016774	phosphotransferase activity, carboxyl gr...	0.20921	1
GO:0016884	carbon-nitrogen ligase activity, with gl...	0.20921	1
GO:0031406	carboxylic acid binding	0.20921	1
GO:0051244	regulation of cellular physiological pro...	0.20985	0.53937
GO:0051049	regulation of transport	0.21021	1
GO:0007017	microtubule-based process	0.21074	1
GO:0045892	negative regulation of transcription, DN...	0.21074	1
GO:0030705	cytoskeleton-dependent intracellular tra...	0.21276	1
GO:0051704	interaction between organisms	0.21345	0.66225
GO:0007596	blood coagulation	0.21345	0.70382
GO:0050793	regulation of development	0.21345	1
GO:0000793	condensed chromosome	0.21424	1
GO:0007163	establishment and/or maintenance of cell...	0.21837	0.51598
GO:0050817	coagulation	0.21932	0.29015
GO:0006816	calcium ion transport	0.21964	0.21964
GO:0004674	protein serine/threonine kinase activity	0.22186	0.6959
GO:0030154	cell differentiation	0.22834	0.61092
GO:0001725	stress fiber	0.22968	0.22968
GO:0005890	sodium:potassium-exchanging ATPase compl...	0.22968	0.22968
GO:0005593	FACIT collagen	0.22968	1
GO:0045239	tricarboxylic acid cycle enzyme complex	0.22968	1
GO:0016772	transferase activity, transferring phosp...	0.22991	0.9519
GO:0005083	small GTPase regulator activity	0.23092	0.94993
GO:0042592	homeostasis	0.23127	1
GO:0019216	regulation of lipid metabolism	0.2323	0.2323
GO:0030199	collagen fibril organization	0.2323	0.2323
GO:0030225	macrophage differentiation	0.2323	0.2323
GO:0030838	positive regulation of actin filament po...	0.2323	0.2323
GO:0030855	epithelial cell differentiation	0.2323	0.2323
GO:0042092	T-helper 2 type immune response	0.2323	0.2323
GO:0042771	DNA damage response, signal transduction...	0.2323	0.2323
GO:0043488	regulation of mRNA stability	0.2323	0.2323
GO:0001935	endothelial cell proliferation	0.2323	1
GO:0006560	proline metabolism	0.2323	1
GO:0008216	spermidine metabolism	0.2323	1
GO:0030278	regulation of ossification	0.2323	1
GO:0030317	sperm motility	0.2323	1
GO:0030500	regulation of bone mineralization	0.2323	1
GO:0030851	granulocyte differentiation	0.2323	1
GO:0043473	pigmentation	0.2323	1
GO:0043487	regulation of RNA stability	0.2323	1
GO:0043542	endothelial cell migration	0.2323	1
GO:0046850	regulation of bone remodeling	0.2323	1
GO:0048515	spermatid differentiation	0.2323	1
GO:0051656	establishment of organelle localization	0.2323	1
GO:0046849	bone remodeling	0.23357	1
GO:0048771	tissue remodeling	0.23357	1
GO:0003993	acid phosphatase activity	0.23529	0.23529
GO:0004691	cAMP-dependent protein kinase activity	0.23529	0.23529
GO:0005220	inositol 1,4,5-triphosphate-sensitive ca...	0.23529	0.23529
GO:0008013	beta-catenin binding	0.23529	0.23529
GO:0015174	basic amino acid transporter activity	0.23529	0.23529
GO:0042056	chemoattractant activity	0.23529	0.23529
GO:0046870	cadmium ion binding	0.23529	0.23529
GO:0004680	casein kinase activity	0.23529	1
GO:0007599	hemostasis	0.23725	0.7404
GO:0007259	JAK-STAT cascade	0.23843	0.23843
GO:0051242	positive regulation of cellular physiolo...	0.24023	0.94332
GO:0048609	reproductive organismal physiological pr...	0.24062	0.24062
GO:0045786	negative regulation of progression throu...	0.24256	0.80613
GO:0031667	response to nutrient levels	0.2426	1
GO:0042398	amino acid derivative biosynthesis	0.2426	1
GO:0051249	regulation of lymphocyte activation	0.24717	1
GO:0003755	peptidyl-prolyl cis-trans isomerase acti...	0.24772	0.24772
GO:0031323	regulation of cellular metabolism	0.24942	0.70237
GO:0015674	di-, tri-valent inorganic cation transpo...	0.24942	0.75696
GO:0042060	wound healing	0.24942	1
GO:0008076	voltage-gated potassium channel complex	0.24992	0.24992
GO:0008015	circulation	0.25326	0.38145
GO:0030036	actin cytoskeleton organization and biog...	0.25441	0.65747
GO:0005662	DNA replication factor A complex	0.25441	0.25441
GO:0005675	transcription factor TFIIH complex	0.25441	0.25441
GO:0043256	laminin complex	0.25441	1
GO:0009991	response to extracellular stimulus	0.25476	1
GO:0050876	reproductive physiological process	0.25486	0.65142
GO:0045087	innate immune response	0.25596	0.25596
GO:0015672	monovalent inorganic cation transport	0.25681	1
GO:0001502	cartilage condensation	0.25727	0.25727
GO:0007020	microtubule nucleation	0.25727	0.25727
GO:0007076	mitotic chromosome condensation	0.25727	0.25727
GO:0016202	regulation of striated muscle developmen...	0.25727	0.25727
GO:0045930	negative regulation of progression throu...	0.25727	0.25727
GO:0006206	pyrimidine base metabolism	0.25727	1
GO:0006536	glutamate metabolism	0.25727	1
GO:0030516	regulation of axon extension	0.25727	1
GO:0045072	regulation of interferon-gamma biosynthe...	0.25727	1
GO:0045807	positive regulation of endocytosis	0.25727	1
GO:0048167	regulation of synaptic plasticity	0.25727	1
GO:0048627	myoblast development	0.25727	1
GO:0048628	myoblast maturation	0.25727	1
GO:0016769	transferase activity, transferring nitro...	0.26006	1
GO:0016859	cis-trans isomerase activity	0.26006	1
GO:0003706	ligand-regulated transcription factor ac...	0.26052	0.26052
GO:0005062	hematopoietin/interferon-class (D200-dom...	0.26052	0.26052
GO:0008095	inositol-1,4,5-triphosphate receptor act...	0.26052	0.26052
GO:0016307	phosphatidylinositol phosphate kinase ac...	0.26052	1
GO:0044448	cell cortex part	0.26213	1
GO:0006468	protein amino acid phosphorylation	0.26295	0.28157
GO:0019752	carboxylic acid metabolism	0.26363	0.98662
GO:0051239	regulation of organismal physiological p...	0.2644	1
GO:0050865	regulation of cell activation	0.26479	1
GO:0016066	cellular defense response (sensu Vertebr...	0.26693	0.34893
GO:0001649	osteoblast differentiation	0.26693	1
GO:0009582	detection of abiotic stimulus	0.26693	1
GO:0008544	epidermis development	0.26926	1
GO:0006082	organic acid metabolism	0.27006	0.95455
GO:0007249	I-kappaB kinase/NF-kappaB cascade	0.27038	0.72091
GO:0008138	protein tyrosine/serine/threonine phosph...	0.27241	1
GO:0005386	carrier activity	0.27274	1
GO:0051321	meiotic cell cycle	0.27365	1
GO:0006807	nitrogen compound metabolism	0.27377	0.98868
GO:0044430	cytoskeletal part	0.27377	0.89552
GO:0043123	positive regulation of I-kappaB kinase/N...	0.27651	0.27651
GO:0005765	lysosomal membrane	0.27835	0.27835
GO:0005887	integral to plasma membrane	0.27857	0.57326
GO:0004672	protein kinase activity	0.27971	0.69753
GO:0006182	cGMP biosynthesis	0.28142	0.28142
GO:0008584	male gonad development	0.28142	0.28142
GO:0015804	neutral amino acid transport	0.28142	0.28142
GO:0042730	fibrinolysis	0.28142	0.28142
GO:0043433	negative regulation of transcription fac...	0.28142	0.28142
GO:0001818	negative regulation of cytokine producti...	0.28142	1
GO:0007006	mitochondrial membrane organization and ...	0.28142	1
GO:0007567	parturition	0.28142	1
GO:0009586	rhodopsin mediated phototransduction	0.28142	1
GO:0016056	rhodopsin mediated signaling	0.28142	1
GO:0030261	chromosome condensation	0.28142	1
GO:0042036	negative regulation of cytokine biosynth...	0.28142	1
GO:0042095	interferon-gamma biosynthesis	0.28142	1
GO:0045639	positive regulation of myeloid cell diff...	0.28142	1
GO:0046068	cGMP metabolism	0.28142	1
GO:0046112	nucleobase biosynthesis	0.28142	1
GO:0046546	development of primary male sexual chara...	0.28142	1
GO:0046883	regulation of hormone secretion	0.28142	1
GO:0050871	positive regulation of B cell activation	0.28142	1
GO:0009308	amine metabolism	0.28269	0.98796
GO:0009986	cell surface	0.2833	0.2833
GO:0004383	guanylate cyclase activity	0.28492	0.28492
GO:0005031	tumor necrosis factor receptor activity	0.28492	0.28492
GO:0005248	voltage-gated sodium channel activity	0.28492	0.28492
GO:0016597	amino acid binding	0.28492	0.28492
GO:0004690	cyclic nucleotide-dependent protein kina...	0.28492	1
GO:0005035	death receptor activity	0.28492	1
GO:0008139	nuclear localization sequence binding	0.28492	1
GO:0008367	bacterial binding	0.28492	1
GO:0016812	hydrolase activity, acting on carbon-nit...	0.28492	1
GO:0043120	tumor necrosis factor binding	0.28492	1
GO:0008021	synaptic vesicle	0.28615	0.28615
GO:0005605	basal lamina	0.28615	1
GO:0042277	peptide binding	0.28651	0.6887
GO:0045321	immune cell activation	0.289	1
GO:0006006	glucose metabolism	0.29111	1
GO:0046456	icosanoid biosynthesis	0.29125	0.29125
GO:0046148	pigment biosynthesis	0.29125	1
GO:0019838	growth factor binding	0.29262	0.84074
GO:0030097	hemopoiesis	0.29313	0.91499
GO:0009887	organ morphogenesis	0.29466	0.60193
GO:0001775	cell activation	0.29531	1
GO:0043119	positive regulation of physiological pro...	0.29675	0.95517
GO:0004112	cyclic-nucleotide phosphodiesterase acti...	0.29707	1
GO:0031226	intrinsic to plasma membrane	0.29741	0.61057
GO:0005875	microtubule associated complex	0.29776	0.6747
GO:0009892	negative regulation of metabolism	0.29832	0.83026
GO:0016052	carbohydrate catabolism	0.29846	1
GO:0044275	cellular carbohydrate catabolism	0.29846	1
GO:0007049	cell cycle	0.2994	0.93885
GO:0006800	oxygen and reactive oxygen species metab...	0.30042	1
GO:0009310	amine catabolism	0.30042	1
GO:0016481	negative regulation of transcription	0.30087	0.84128
GO:0005625	soluble fraction	0.30112	0.78231
GO:0007243	protein kinase cascade	0.30131	0.83174
GO:0051251	positive regulation of lymphocyte activa...	0.30338	1
GO:0007250	activation of NF-kappaB-inducing kinase	0.3048	0.3048
GO:0007257	activation of JNK activity	0.3048	0.3048
GO:0007530	sex determination	0.3048	0.3048
GO:0009405	pathogenesis	0.3048	0.3048
GO:0050731	positive regulation of peptidyl-tyrosine...	0.3048	0.3048
GO:0000302	response to reactive oxygen species	0.3048	1
GO:0009081	branched chain family amino acid metabol...	0.3048	1
GO:0030282	bone mineralization	0.3048	1
GO:0043507	positive regulation of JNK activity	0.3048	1
GO:0045428	regulation of nitric oxide biosynthesis	0.3048	1
GO:0050866	negative regulation of cell activation	0.3048	1
GO:0051130	positive regulation of cell organization...	0.3048	1
GO:0051250	negative regulation of lymphocyte activa...	0.3048	1
GO:0009615	response to virus	0.30582	0.30582
GO:0019992	diacylglycerol binding	0.30809	0.30809
GO:0000155	two-component sensor activity	0.30852	0.30852
GO:0015175	neutral amino acid transporter activity	0.30852	0.30852
GO:0016018	cyclosporin A binding	0.30852	0.30852
GO:0004673	protein histidine kinase activity	0.30852	1
GO:0015278	calcium-release channel activity	0.30852	1
GO:0015491	cation:cation antiporter activity	0.30852	1
GO:0005520	insulin-like growth factor binding	0.30936	0.30936
GO:0007565	pregnancy	0.30937	1
GO:0005624	membrane fraction	0.31501	0.501
GO:0018212	peptidyl-tyrosine modification	0.31547	1
GO:0050867	positive regulation of cell activation	0.31547	1
GO:0000226	microtubule cytoskeleton organization an...	0.31834	1
GO:0044270	nitrogen compound catabolism	0.31834	1
GO:0051247	positive regulation of protein metabolis...	0.31834	1
GO:0007517	muscle development	0.31869	0.93464
GO:0043122	regulation of I-kappaB kinase/NF-kappaB ...	0.3206	0.70458
GO:0030695	GTPase regulator activity	0.32384	0.95252
GO:0005911	intercellular junction	0.32693	0.52257
GO:0006583	melanin biosynthesis from tyrosine	0.32741	0.32741
GO:0009168	purine ribonucleoside monophosphate bios...	0.32741	0.32741
GO:0002009	morphogenesis of an epithelium	0.32741	1
GO:0006525	arginine metabolism	0.32741	1
GO:0006582	melanin metabolism	0.32741	1
GO:0009126	purine nucleoside monophosphate metaboli...	0.32741	1
GO:0009127	purine nucleoside monophosphate biosynth...	0.32741	1
GO:0009167	purine ribonucleoside monophosphate meta...	0.32741	1
GO:0009596	detection of pest, pathogen or parasite	0.32741	1
GO:0031644	regulation of neurophysiological process	0.32741	1
GO:0042402	biogenic amine catabolism	0.32741	1
GO:0042438	melanin biosynthesis	0.32741	1
GO:0045884	regulation of survival gene product acti...	0.32741	1
GO:0048489	synaptic vesicle transport	0.32741	1
GO:0050770	regulation of axonogenesis	0.32741	1
GO:0050804	regulation of synaptic transmission	0.32741	1
GO:0051640	organelle localization	0.32741	1
GO:0051969	regulation of transmission of nerve impu...	0.32741	1
GO:0042035	regulation of cytokine biosynthesis	0.32751	1
GO:0003730	mRNA 3'-UTR binding	0.33134	0.33134
GO:0004182	carboxypeptidase A activity	0.33134	0.33134
GO:0008093	cytoskeletal adaptor activity	0.33134	0.33134
GO:0051059	NF-kappaB binding	0.33134	0.33134
GO:0003995	acyl-CoA dehydrogenase activity	0.33134	1
GO:0016641	oxidoreductase activity, acting on the C...	0.33134	1
GO:0019206	nucleoside kinase activity	0.33134	1
GO:0016830	carbon-carbon lyase activity	0.3338	1
GO:0009653	morphogenesis	0.33463	0.68641
GO:0050878	regulation of body fluids	0.33803	0.77288
GO:0009581	detection of external stimulus	0.3395	1
GO:0031324	negative regulation of cellular metaboli...	0.34145	0.77255
GO:0030029	actin filament-based process	0.34213	0.78006
GO:0045934	negative regulation of nucleobase, nucle...	0.3446	0.82516
GO:0016327	apicolateral plasma membrane	0.34566	1
GO:0043296	apical junction complex	0.34566	1
GO:0005871	kinesin complex	0.34568	0.34568
GO:0005774	vacuolar membrane	0.34568	1
GO:0030130	clathrin coat of trans-Golgi network ves...	0.34568	1
GO:0030934	anchoring collagen	0.34568	1
GO:0008017	microtubule binding	0.34593	0.34593
GO:0003704	specific RNA polymerase II transcription...	0.34593	1
GO:0008227	amine receptor activity	0.34593	1
GO:0007185	transmembrane receptor protein tyrosine ...	0.34929	0.34929
GO:0015711	organic anion transport	0.34929	0.34929
GO:0030866	cortical actin cytoskeleton organization...	0.34929	0.34929
GO:0000051	urea cycle intermediate metabolism	0.34929	1
GO:0001934	positive regulation of protein amino aci...	0.34929	1
GO:0045764	positive regulation of amino acid metabo...	0.34929	1
GO:0050803	regulation of synapse structure and func...	0.34929	1
GO:0006865	amino acid transport	0.35142	0.64053
GO:0000245	spliceosome assembly	0.35142	1
GO:0042803	protein homodimerization activity	0.35269	1
GO:0008603	cAMP-dependent protein kinase regulator ...	0.35341	0.35341
GO:0004935	adrenoceptor activity	0.35341	1
GO:0044425	membrane part	0.35635	0.74815
GO:0031012	extracellular matrix	0.358	0.65161
GO:0050778	positive regulation of immune response	0.36312	1
GO:0009187	cyclic nucleotide metabolism	0.36326	1
GO:0042089	cytokine biosynthesis	0.36326	1
GO:0042107	cytokine metabolism	0.36326	1
GO:0005865	striated muscle thin filament	0.3667	0.3667
GO:0008091	spectrin	0.3667	0.3667
GO:0012510	trans-Golgi network transport vesicle me...	0.3667	1
GO:0001871	pattern binding	0.36835	0.71604
GO:0006890	retrograde vesicle-mediated transport, G...	0.37046	0.37046
GO:0007172	signal complex formation	0.37046	0.37046
GO:0000096	sulfur amino acid metabolism	0.37046	1
GO:0009066	aspartate family amino acid metabolism	0.37046	1
GO:0009112	nucleobase metabolism	0.37046	1
GO:0030168	platelet activation	0.37046	1
GO:0030193	regulation of blood coagulation	0.37046	1
GO:0030195	negative regulation of blood coagulation	0.37046	1
GO:0030224	monocyte differentiation	0.37046	1
GO:0030833	regulation of actin filament polymerizat...	0.37046	1
GO:0046661	male sex differentiation	0.37046	1
GO:0048675	axon extension	0.37046	1
GO:0015630	microtubule cytoskeleton	0.37078	0.92294
GO:0031402	sodium ion binding	0.37168	0.37168
GO:0005882	intermediate filament	0.37324	0.37324
GO:0045111	intermediate filament cytoskeleton	0.37324	1
GO:0030552	cAMP binding	0.37475	0.37475
GO:0016638	oxidoreductase activity, acting on the C...	0.37475	1
GO:0016755	transferase activity, transferring amino...	0.37475	1
GO:0006281	DNA repair	0.37738	0.61383
GO:0006092	main pathways of carbohydrate metabolism	0.38002	1
GO:0005819	spindle	0.38061	1
GO:0008270	zinc ion binding	0.38512	0.38512
GO:0001817	regulation of cytokine production	0.38669	1
GO:0005769	early endosome	0.38704	0.38704
GO:0030894	replisome	0.38704	1
GO:0043596	replication fork (sensu Eukaryota)	0.38704	1
GO:0043601	replisome (sensu Eukaryota)	0.38704	1
GO:0044437	vacuolar part	0.38704	1
GO:0001501	skeletal development	0.39015	0.83088
GO:0000160	two-component signal transduction system...	0.39095	0.39095
GO:0030183	B cell differentiation	0.39095	0.39095
GO:0051262	protein tetramerization	0.39095	0.39095
GO:0006595	polyamine metabolism	0.39095	1
GO:0008037	cell recognition	0.39095	1
GO:0006811	ion transport	0.3934	0.98987
GO:0004709	MAP kinase kinase kinase activity	0.39539	0.39539
GO:0016208	AMP binding	0.39539	1
GO:0016863	intramolecular oxidoreductase activity, ...	0.39539	1
GO:0019239	deaminase activity	0.39539	1
GO:0006790	sulfur metabolism	0.39827	1
GO:0008064	regulation of actin polymerization and/o...	0.39827	1
GO:0018193	peptidyl-amino acid modification	0.39863	1
GO:0051240	positive regulation of organismal physio...	0.39863	1
GO:0046649	lymphocyte activation	0.40223	1
GO:0016010	dystrophin-associated glycoprotein compl...	0.40674	1
GO:0019867	outer membrane	0.40817	0.74532
GO:0042306	regulation of protein import into nucleu...	0.40896	0.17906
GO:0006690	icosanoid metabolism	0.40974	1
GO:0009416	response to light stimulus	0.40974	1
GO:0050863	regulation of T cell activation	0.40974	1
GO:0006584	catecholamine metabolism	0.41077	1
GO:0007005	mitochondrion organization and biogenesi...	0.41077	1
GO:0009595	detection of biotic stimulus	0.41077	1
GO:0030865	cortical cytoskeleton organization and b...	0.41077	1
GO:0042168	heme metabolism	0.41077	1
GO:0042219	amino acid derivative catabolism	0.41077	1
GO:0043506	regulation of JNK activity	0.41077	1
GO:0046879	hormone secretion	0.41077	1
GO:0050818	regulation of coagulation	0.41077	1
GO:0050819	negative regulation of coagulation	0.41077	1
GO:0050880	regulation of blood vessel size	0.41077	1
GO:0019200	carbohydrate kinase activity	0.41289	1
GO:0005509	calcium ion binding	0.41402	0.41402
GO:0008219	cell death	0.41478	0.3502
GO:0016265	death	0.41478	0.66973
GO:0047485	protein N-terminus binding	0.41535	0.41535
GO:0005217	intracellular ligand-gated ion channel a...	0.41535	1
GO:0015171	amino acid transporter activity	0.41688	1
GO:0001816	cytokine production	0.42111	1
GO:0051261	protein depolymerization	0.42111	1
GO:0030054	cell junction	0.42203	0.76134
GO:0016021	integral to membrane	0.4237	0.62958
GO:0016020	membrane	0.42396	0.72308
GO:0006644	phospholipid metabolism	0.4249	0.4249
GO:0009967	positive regulation of signal transducti...	0.42495	0.77772
GO:0030426	growth cone	0.4258	1
GO:0044450	microtubule organizing center part	0.4258	1
GO:0031968	organelle outer membrane	0.42593	1
GO:0051051	negative regulation of transport	0.42809	0.25617
GO:0051223	regulation of protein transport	0.42809	1
GO:0051649	establishment of cellular localization	0.42882	0.83564
GO:0009628	response to abiotic stimulus	0.42887	0.9939
GO:0006801	superoxide metabolism	0.42994	0.42994
GO:0007052	mitotic spindle organization and biogene...	0.42994	0.42994
GO:0042102	positive regulation of T cell proliferat...	0.42994	0.42994
GO:0051402	neuron apoptosis	0.42994	0.42994
GO:0006570	tyrosine metabolism	0.42994	1
GO:0006778	porphyrin metabolism	0.42994	1
GO:0006909	phagocytosis	0.42994	1
GO:0018958	phenol metabolism	0.42994	1
GO:0042327	positive regulation of phosphorylation	0.42994	1
GO:0045937	positive regulation of phosphate metabol...	0.42994	1
GO:0007420	brain development	0.43236	0.74165
GO:0051129	negative regulation of cell organization...	0.43236	1
GO:0050896	response to stimulus	0.4344	0.89926
GO:0042626	ATPase activity, coupled to transmembran...	0.43452	1
GO:0004993	serotonin receptor activity	0.43465	0.43465
GO:0005251	delayed rectifier potassium channel acti...	0.43465	0.43465
GO:0015277	kainate selective glutamate receptor act...	0.43465	0.43465
GO:0016646	oxidoreductase activity, acting on the C...	0.43465	1
GO:0042605	peptide antigen binding	0.43465	1
GO:0004871	signal transducer activity	0.43937	0.96302
GO:0016829	lyase activity	0.44102	0.96894
GO:0016820	hydrolase activity, acting on acid anhyd...	0.44102	1
GO:0043492	ATPase activity, coupled to movement of ...	0.44102	1
GO:0051248	negative regulation of protein metabolis...	0.4422	1
GO:0031224	intrinsic to membrane	0.443	0.60088
GO:0007264	small GTPase mediated signal transductio...	0.44309	0.86755
GO:0005665	DNA-directed RNA polymerase II, core com...	0.44425	0.44425
GO:0030424	axon	0.44425	0.44425
GO:0000794	condensed nuclear chromosome	0.44425	1
GO:0000922	spindle pole	0.44425	1
GO:0030140	trans-Golgi network transport vesicle	0.44425	1
GO:0050874	organismal physiological process	0.44451	0.88297
GO:0006635	fatty acid beta-oxidation	0.4485	0.4485
GO:0030574	collagen catabolism	0.4485	0.4485
GO:0009065	glutamine family amino acid catabolism	0.4485	1
GO:0017148	negative regulation of protein biosynthe...	0.4485	1
GO:0030100	regulation of endocytosis	0.4485	1
GO:0035295	tube development	0.4485	1
GO:0051050	positive regulation of transport	0.4485	1
GO:0008283	cell proliferation	0.44914	0.51835
GO:0005179	hormone activity	0.44985	0.44985
GO:0048503	GPI anchor binding	0.44985	0.44985
GO:0006814	sodium ion transport	0.45078	0.45078
GO:0045595	regulation of cell differentiation	0.45078	0.72406
GO:0051128	regulation of cell organization and biog...	0.45078	1
GO:0003684	damaged DNA binding	0.4509	0.4509
GO:0016591	DNA-directed RNA polymerase II, holoenzy...	0.45096	0.79729
GO:0048522	positive regulation of cellular process	0.45187	0.97984
GO:0005212	structural constituent of eye lens	0.45332	0.45332
GO:0015020	glucuronosyltransferase activity	0.45332	0.45332
GO:0004181	metallocarboxypeptidase activity	0.45332	1
GO:0042562	hormone binding	0.45332	1
GO:0042577	lipid phosphatase activity	0.45332	1
GO:0046915	transition metal ion transporter activit...	0.45332	1
GO:0006886	intracellular protein transport	0.45388	0.69391
GO:0030832	regulation of actin filament length	0.45451	1
GO:0051641	cellular localization	0.4548	0.91322
GO:0048518	positive regulation of biological proces...	0.45715	0.97217
GO:0048513	organ development	0.45824	0.95104
GO:0016740	transferase activity	0.46107	0.99858
GO:0003697	single-stranded DNA binding	0.46199	0.77102
GO:0005126	hematopoietin/interferon-class (D200-dom...	0.46199	1
GO:0001726	ruffle	0.46212	0.46212
GO:0030864	cortical actin cytoskeleton	0.46212	1
GO:0009611	response to wounding	0.46506	0.68071
GO:0016044	membrane organization and biogenesis	0.4654	0.76606
GO:0030099	myeloid cell differentiation	0.4654	1
GO:0006304	DNA modification	0.46645	0.46645
GO:0006612	protein targeting to membrane	0.46645	0.46645
GO:0006626	protein targeting to mitochondrion	0.46645	0.46645
GO:0007026	negative regulation of microtubule depol...	0.46645	0.46645
GO:0007202	phospholipase C activation	0.46645	0.46645
GO:0031114	regulation of microtubule depolymerizati...	0.46645	1
GO:0031327	negative regulation of cellular biosynth...	0.46645	1
GO:0005044	scavenger receptor activity	0.47137	0.47137
GO:0016849	phosphorus-oxygen lyase activity	0.47137	1
GO:0016746	transferase activity, transferring acyl ...	0.47171	1
GO:0015631	tubulin binding	0.47295	1
GO:0000003	reproduction	0.47339	0.80149
GO:0004222	metalloendopeptidase activity	0.47355	0.88503
GO:0012505	endomembrane system	0.47594	0.87675
GO:0008654	phospholipid biosynthesis	0.47616	1
GO:0005125	cytokine activity	0.47811	0.98771
GO:0005884	actin filament	0.47941	0.47941
GO:0016363	nuclear matrix	0.47941	0.47941
GO:0030286	dynein complex	0.47941	1
GO:0030216	keratinocyte differentiation	0.48382	0.48382
GO:0007015	actin filament organization	0.48382	1
GO:0007019	microtubule depolymerization	0.48382	1
GO:0007043	intercellular junction assembly	0.48382	1
GO:0007162	negative regulation of cell adhesion	0.48382	1
GO:0008630	DNA damage response, signal transduction...	0.48382	1
GO:0009156	ribonucleoside monophosphate biosynthesi...	0.48382	1
GO:0009161	ribonucleoside monophosphate metabolism	0.48382	1
GO:0009890	negative regulation of biosynthesis	0.48382	1
GO:0031111	negative regulation of microtubule polym...	0.48382	1
GO:0050671	positive regulation of lymphocyte prolif...	0.48382	1
GO:0050777	negative regulation of immune response	0.48382	1
GO:0051252	regulation of RNA metabolism	0.48382	1
GO:0015290	electrochemical potential-driven transpo...	0.48597	1
GO:0015291	porter activity	0.48597	1
GO:0015837	amine transport	0.48679	1
GO:0004887	thyroid hormone receptor activity	0.48883	0.48883
GO:0009975	cyclase activity	0.48883	1
GO:0009613	response to pest, pathogen or parasite	0.49102	0.68669
GO:0009790	embryonic development	0.49278	1
GO:0051246	regulation of protein metabolism	0.49291	1
GO:0017111	nucleoside-triphosphatase activity	0.49388	1
GO:0019904	protein domain specific binding	0.49413	1
GO:0016310	phosphorylation	0.49422	0.86259
GO:0005669	transcription factor TFIID complex	0.49614	0.49614
GO:0005834	heterotrimeric G-protein complex	0.49614	0.49614
GO:0030530	heterogeneous nuclear ribonucleoprotein ...	0.49614	0.49614
GO:0009314	response to radiation	0.49728	1
GO:0051606	detection of stimulus	0.49728	1
GO:0005515	protein binding	0.49967	0.8792
GO:0006695	cholesterol biosynthesis	0.50063	0.50063
GO:0000070	mitotic sister chromatid segregation	0.50063	1
GO:0000819	sister chromatid segregation	0.50063	1
GO:0031110	regulation of microtubule polymerization...	0.50063	1
GO:0045637	regulation of myeloid cell differentiati...	0.50063	1
GO:0051707	response to other organism	0.50283	0.70742
GO:0019829	cation-transporting ATPase activity	0.50499	1
GO:0004129	cytochrome-c oxidase activity	0.50571	0.50571
GO:0004520	endodeoxyribonuclease activity	0.50571	0.50571
GO:0004601	peroxidase activity	0.50571	1
GO:0015002	heme-copper terminal oxidase activity	0.50571	1
GO:0016675	oxidoreductase activity, acting on heme ...	0.50571	1
GO:0016676	oxidoreductase activity, acting on heme ...	0.50571	1
GO:0016684	oxidoreductase activity, acting on perox...	0.50571	1
GO:0046907	intracellular transport	0.5064	0.84409
GO:0012502	induction of programmed cell death	0.50658	0.74108
GO:0006633	fatty acid biosynthesis	0.50763	1
GO:0048519	negative regulation of biological proces...	0.51222	0.73476
GO:0030532	small nuclear ribonucleoprotein complex	0.51234	0.51234
GO:0030658	transport vesicle membrane	0.51234	1
GO:0006974	response to DNA damage stimulus	0.51318	0.71145
GO:0046822	regulation of nucleocytoplasmic transpor...	0.51485	1
GO:0006471	protein amino acid ADP-ribosylation	0.51689	0.51689
GO:0009123	nucleoside monophosphate metabolism	0.51689	1
GO:0009124	nucleoside monophosphate biosynthesis	0.51689	1
GO:0009190	cyclic nucleotide biosynthesis	0.51689	1
GO:0019395	fatty acid oxidation	0.51689	1
GO:0030330	DNA damage response, signal transduction...	0.51689	1
GO:0031109	microtubule polymerization or depolymeri...	0.51689	1
GO:0006576	biogenic amine metabolism	0.51785	1
GO:0009063	amino acid catabolism	0.51785	1
GO:0046483	heterocycle metabolism	0.51785	1
GO:0009607	response to biotic stimulus	0.51987	0.50912
GO:0012501	programmed cell death	0.52009	0.6397
GO:0008372	cellular component unknown	0.52083	0.52083
GO:0005249	voltage-gated potassium channel activity	0.52163	0.76866
GO:0006139	nucleobase, nucleoside, nucleotide and n...	0.52192	0.98544
GO:0019212	phosphatase inhibitor activity	0.52204	0.52204
GO:0005272	sodium channel activity	0.52204	1
GO:0005548	phospholipid transporter activity	0.52204	1
GO:0016814	hydrolase activity, acting on carbon-nit...	0.52204	1
GO:0015980	energy derivation by oxidation of organi...	0.52283	1
GO:0030141	secretory granule	0.52802	1
GO:0030660	Golgi-associated vesicle membrane	0.52802	1
GO:0030863	cortical cytoskeleton	0.52802	1
GO:0006284	base-excision repair	0.53262	0.53262
GO:0006839	mitochondrial transport	0.53262	1
GO:0007602	phototransduction	0.53262	1
GO:0009583	detection of light stimulus	0.53262	1
GO:0042401	biogenic amine biosynthesis	0.53262	1
GO:0050730	regulation of peptidyl-tyrosine phosphor...	0.53262	1
GO:0051216	cartilage development	0.53262	1
GO:0030234	enzyme regulator activity	0.53483	0.97744
GO:0030551	cyclic nucleotide binding	0.53783	1
GO:0007126	meiosis	0.53785	0.77388
GO:0051327	M phase of meiotic cell cycle	0.53785	1
GO:0005525	GTP binding	0.53927	0.53927
GO:0008324	cation transporter activity	0.53954	1
GO:0006725	aromatic compound metabolism	0.54101	1
GO:0008201	heparin binding	0.54297	0.54297
GO:0007187	G-protein signaling, coupled to cyclic n...	0.54398	0.5934
GO:0005275	amine transporter activity	0.54571	1
GO:0006508	proteolysis	0.54659	0.63135
GO:0007585	respiratory gaseous exchange	0.54784	0.54784
GO:0051016	barbed-end actin filament capping	0.54784	0.54784
GO:0030042	actin filament depolymerization	0.54784	1
GO:0030334	regulation of cell migration	0.54784	1
GO:0030834	regulation of actin filament depolymeriz...	0.54784	1
GO:0030835	negative regulation of actin filament de...	0.54784	1
GO:0051693	actin filament capping	0.54784	1
GO:0005604	basement membrane	0.55029	1
GO:0015293	symporter activity	0.55084	0.55084
GO:0007600	sensory perception	0.55127	0.94332
GO:0019932	second-messenger-mediated signaling	0.55222	0.9433
GO:0004716	receptor signaling protein tyrosine kina...	0.5531	0.5531
GO:0030159	receptor signaling complex scaffold acti...	0.5531	0.5531
GO:0004970	ionotropic glutamate receptor activity	0.5531	1
GO:0008144	drug binding	0.5531	1
GO:0006461	protein complex assembly	0.55543	0.87878
GO:0008237	metallopeptidase activity	0.55761	0.94093
GO:0000776	kinetochore	0.55789	0.55789
GO:0030880	RNA polymerase complex	0.55789	1
GO:0003707	steroid hormone receptor activity	0.55863	0.55863
GO:0005539	glycosaminoglycan binding	0.55958	0.83882
GO:0016462	pyrophosphatase activity	0.5603	1
GO:0006221	pyrimidine nucleotide biosynthesis	0.56257	0.56257
GO:0007215	glutamate signaling pathway	0.56257	0.56257
GO:0001932	regulation of protein amino acid phospho...	0.56257	1
GO:0006809	nitric oxide biosynthesis	0.56257	1
GO:0007051	spindle organization and biogenesis	0.56257	1
GO:0007346	regulation of progression through mitoti...	0.56257	1
GO:0008406	gonad development	0.56257	1
GO:0030041	actin filament polymerization	0.56257	1
GO:0042108	positive regulation of cytokine biosynth...	0.56257	1
GO:0045137	development of primary sexual characteri...	0.56257	1
GO:0046209	nitric oxide metabolism	0.56257	1
GO:0051046	regulation of secretion	0.56257	1
GO:0005057	receptor signaling protein activity	0.56262	0.96272
GO:0006310	DNA recombination	0.56411	0.56411
GO:0046467	membrane lipid biosynthesis	0.56677	0.6642
GO:0006887	exocytosis	0.56677	0.83744
GO:0016053	organic acid biosynthesis	0.56677	1
GO:0046394	carboxylic acid biosynthesis	0.56677	1
GO:0016818	hydrolase activity, acting on acid anhyd...	0.56679	1
GO:0030247	polysaccharide binding	0.5672	0.67684
GO:0004840	ubiquitin conjugating enzyme activity	0.56787	0.56787
GO:0005234	glutamate-gated ion channel activity	0.56787	0.56787
GO:0008146	sulfotransferase activity	0.56787	1
GO:0016817	hydrolase activity, acting on acid anhyd...	0.57002	1
GO:0019935	cyclic-nucleotide-mediated signaling	0.57029	0.80844
GO:0005657	replication fork	0.57211	1
GO:0009719	response to endogenous stimulus	0.57603	0.83283
GO:0006383	transcription from RNA polymerase III pr...	0.57682	1
GO:0006521	regulation of amino acid metabolism	0.57682	1
GO:0006919	caspase activation	0.57682	1
GO:0042088	T-helper 1 type immune response	0.57682	1
GO:0042802	identical protein binding	0.57748	0.75932
GO:0019001	guanyl nucleotide binding	0.57908	0.65354
GO:0005201	extracellular matrix structural constitu...	0.58151	0.79067
GO:0004180	carboxypeptidase activity	0.58215	1
GO:0008639	small protein conjugating enzyme activit...	0.58215	1
GO:0016763	transferase activity, transferring pento...	0.58215	1
GO:0004872	receptor activity	0.58293	0.94071
GO:0005507	copper ion binding	0.58404	0.58404
GO:0030246	carbohydrate binding	0.58581	0.72888
GO:0048471	perinuclear region	0.58587	0.58587
GO:0005626	insoluble fraction	0.58587	1
GO:0005267	potassium channel activity	0.58915	1
GO:0007190	adenylate cyclase activation	0.5906	0.5906
GO:0007131	meiotic recombination	0.5906	1
GO:0016126	sterol biosynthesis	0.5906	1
GO:0031281	positive regulation of cyclase activity	0.5906	1
GO:0044403	symbiosis, encompassing mutualism throug...	0.5906	1
GO:0044419	interspecies interaction between organis...	0.5906	1
GO:0045762	positive regulation of adenylate cyclase...	0.5906	1
GO:0051349	positive regulation of lyase activity	0.5906	1
GO:0043169	cation binding	0.59291	0.91512
GO:0008154	actin polymerization and/or depolymeriza...	0.59436	1
GO:0043085	positive regulation of enzyme activity	0.59574	1
GO:0015035	protein disulfide oxidoreductase activit...	0.59596	0.59596
GO:0003705	RNA polymerase II transcription factor a...	0.59596	1
GO:0004812	aminoacyl-tRNA ligase activity	0.59596	1
GO:0005184	neuropeptide hormone activity	0.59596	1
GO:0015297	antiporter activity	0.59596	1
GO:0016875	ligase activity, forming carbon-oxygen b...	0.59596	1
GO:0016876	ligase activity, forming aminoacyl-tRNA ...	0.59596	1
GO:0006631	fatty acid metabolism	0.60196	0.93543
GO:0042110	T cell activation	0.60326	1
GO:0007219	Notch signaling pathway	0.60394	0.60394
GO:0006418	tRNA aminoacylation for protein translat...	0.60394	1
GO:0043038	amino acid activation	0.60394	1
GO:0043039	tRNA aminoacylation	0.60394	1
GO:0043280	positive regulation of caspase activity	0.60394	1
GO:0004857	enzyme inhibitor activity	0.60647	0.9731
GO:0051234	establishment of localization	0.60723	0.99971
GO:0006897	endocytosis	0.60812	0.88804
GO:0007283	spermatogenesis	0.60813	0.79944
GO:0048232	male gamete generation	0.60813	1
GO:0000287	magnesium ion binding	0.60894	0.60894
GO:0030693	caspase activity	0.60931	0.60931
GO:0016782	transferase activity, transferring sulfu...	0.60931	1
GO:0043068	positive regulation of programmed cell d...	0.61006	0.85549
GO:0015031	protein transport	0.61427	0.73265
GO:0016874	ligase activity	0.61462	0.93134
GO:0000187	activation of MAPK activity	0.61685	1
GO:0007127	meiosis I	0.61685	1
GO:0007389	pattern specification	0.61685	1
GO:0008016	regulation of heart contraction	0.61685	1
GO:0009792	embryonic development (sensu Metazoa)	0.61685	1
GO:0042087	cell-mediated immune response	0.61685	1
GO:0048469	cell maturation	0.61685	1
GO:0050870	positive regulation of T cell activation	0.61685	1
GO:0050877	neurophysiological process	0.61797	0.90424
GO:0042175	nuclear envelope-endoplasmic reticulum n...	0.62036	0.82838
GO:0042995	cell projection	0.62036	1
GO:0001633	secretin-like receptor activity	0.62222	1
GO:0001727	lipid kinase activity	0.62222	1
GO:0004114	3',5'-cyclic-nucleotide phosphodiesteras...	0.62222	1
GO:0043176	amine binding	0.62222	1
GO:0007399	nervous system development	0.62285	0.73588
GO:0030173	integral to Golgi membrane	0.62457	0.62457
GO:0016042	lipid catabolism	0.62908	0.62908
GO:0006575	amino acid derivative metabolism	0.62908	1
GO:0045860	positive regulation of protein kinase ac...	0.62908	1
GO:0006084	acetyl-CoA metabolism	0.62933	0.62933
GO:0000041	transition metal ion transport	0.62933	1
GO:0001819	positive regulation of cytokine producti...	0.62933	1
GO:0009072	aromatic amino acid family metabolism	0.62933	1
GO:0051259	protein oligomerization	0.62933	1
GO:0051345	positive regulation of hydrolase activit...	0.62933	1
GO:0006952	defense response	0.63049	0.62896
GO:0016831	carboxy-lyase activity	0.63471	1
GO:0008134	transcription factor binding	0.63654	0.93285
GO:0051347	positive regulation of transferase activ...	0.63739	1
GO:0003712	transcription cofactor activity	0.63787	0.94748
GO:0051179	localization	0.64091	0.99978
GO:0007338	fertilization (sensu Metazoa)	0.64141	1
GO:0008217	blood pressure regulation	0.64141	1
GO:0040012	regulation of locomotion	0.64141	1
GO:0051187	cofactor catabolism	0.64141	1
GO:0051270	regulation of cell motility	0.64141	1
GO:0048731	system development	0.64241	0.66966
GO:0008415	acyltransferase activity	0.6455	0.6455
GO:0016747	transferase activity, transferring group...	0.6455	0.68088
GO:0000075	cell cycle checkpoint	0.64556	1
GO:0030133	transport vesicle	0.64835	1
GO:0031252	leading edge	0.64835	1
GO:0043005	neuron projection	0.64835	1
GO:0007242	intracellular signaling cascade	0.64944	0.92953
GO:0004879	ligand-dependent nuclear receptor activi...	0.65217	1
GO:0009306	protein secretion	0.6531	0.6531
GO:0006220	pyrimidine nucleotide metabolism	0.6531	1
GO:0008629	induction of apoptosis by intracellular ...	0.6531	1
GO:0009566	fertilization	0.6531	1
GO:0045597	positive regulation of cell differentiat...	0.6531	1
GO:0030554	adenyl nucleotide binding	0.65391	0.70415
GO:0006917	induction of apoptosis	0.65552	0.85683
GO:0016049	cell growth	0.65718	0.68705
GO:0008361	regulation of cell size	0.65718	0.68786
GO:0016209	antioxidant activity	0.65847	1
GO:0016627	oxidoreductase activity, acting on the C...	0.65847	1
GO:0005529	sugar binding	0.65875	0.65875
GO:0006793	phosphorus metabolism	0.65889	0.88957
GO:0006796	phosphate metabolism	0.65889	0.89438
GO:0005635	nuclear envelope	0.65995	0.67751
GO:0005524	ATP binding	0.66016	0.66016
GO:0016791	phosphoric monoester hydrolase activity	0.66114	1
GO:0046872	metal ion binding	0.66324	0.92801
GO:0008286	insulin receptor signaling pathway	0.66441	1
GO:0018108	peptidyl-tyrosine phosphorylation	0.66441	1
GO:0043281	regulation of caspase activity	0.66441	1
GO:0016192	vesicle-mediated transport	0.66487	0.94179
GO:0005856	cytoskeleton	0.66725	0.97896
GO:0003729	mRNA binding	0.66976	1
GO:0005793	ER-Golgi intermediate compartment	0.67062	0.67062
GO:0005923	tight junction	0.67062	1
GO:0031228	intrinsic to Golgi membrane	0.67062	1
GO:0044454	nuclear chromosome part	0.67062	1
GO:0005096	GTPase activator activity	0.67196	0.67196
GO:0007059	chromosome segregation	0.67535	1
GO:0016810	hydrolase activity, acting on carbon-nit...	0.67692	1
GO:0009056	catabolism	0.67993	0.95093
GO:0046903	secretion	0.68057	0.94664
GO:0006817	phosphate transport	0.68421	0.68421
GO:0004896	hematopoietin/interferon-class (D200-dom...	0.68447	0.88702
GO:0005768	endosome	0.68474	0.87208
GO:0007189	G-protein signaling, adenylate cyclase a...	0.68593	1
GO:0006955	immune response	0.6885	0.71947
GO:0005694	chromosome	0.68894	0.98983
GO:0031072	heat shock protein binding	0.69124	0.69124
GO:0004536	deoxyribonuclease activity	0.69124	1
GO:0008235	metalloexopeptidase activity	0.69124	1
GO:0000775	chromosome, pericentric region	0.69149	1
GO:0030017	sarcomere	0.69149	1
GO:0019899	enzyme binding	0.69169	0.81905
GO:0030308	negative regulation of cell growth	0.69617	1
GO:0043406	positive regulation of MAPK activity	0.69617	1
GO:0045792	negative regulation of cell size	0.69617	1
GO:0003774	motor activity	0.69633	0.69633
GO:0019318	hexose metabolism	0.69786	1
GO:0045184	establishment of protein localization	0.69861	0.82534
GO:0009605	response to external stimulus	0.69923	0.92149
GO:0019226	transmission of nerve impulse	0.70087	1
GO:0004725	protein tyrosine phosphatase activity	0.70227	0.96128
GO:0042578	phosphoric ester hydrolase activity	0.70255	1
GO:0044248	cellular catabolism	0.70285	1
GO:0005996	monosaccharide metabolism	0.70364	1
GO:0035091	phosphoinositide binding	0.70406	0.91379
GO:0004519	endonuclease activity	0.70626	0.82554
GO:0005244	voltage-gated ion channel activity	0.70916	0.93693
GO:0005792	microsome	0.70927	0.70927
GO:0042598	vesicular fraction	0.70927	1
GO:0005741	mitochondrial outer membrane	0.71104	0.71104
GO:0015629	actin cytoskeleton	0.71379	0.91262
GO:0045727	positive regulation of protein biosynthe...	0.71567	1
GO:0005261	cation channel activity	0.71875	1
GO:0043167	ion binding	0.71926	0.94124
GO:0007188	G-protein signaling, coupled to cAMP nuc...	0.71935	1
GO:0004428	inositol or phosphatidylinositol kinase ...	0.72088	1
GO:0015036	disulfide oxidoreductase activity	0.72088	1
GO:0016251	general RNA polymerase II transcription ...	0.72088	1
GO:0009893	positive regulation of metabolism	0.72104	0.90795
GO:0005543	phospholipid binding	0.72175	0.90929
GO:0017076	purine nucleotide binding	0.72294	0.75364
GO:0006605	protein targeting	0.72413	0.88617
GO:0005516	calmodulin binding	0.72417	0.72417
GO:0006810	transport	0.72438	0.99909
GO:0030198	extracellular matrix organization and bi...	0.72494	1
GO:0031328	positive regulation of cellular biosynth...	0.72494	1
GO:0043062	extracellular structure organization and...	0.72494	1
GO:0016853	isomerase activity	0.72519	1
GO:0008380	RNA splicing	0.72771	0.83851
GO:0007169	transmembrane receptor protein tyrosine ...	0.72916	0.95472
GO:0050660	FAD binding	0.73012	1
GO:0019933	cAMP-mediated signaling	0.73246	1
GO:0043566	structure-specific DNA binding	0.73334	1
GO:0045926	negative regulation of growth	0.73391	1
GO:0043067	regulation of programmed cell death	0.73605	1
GO:0004518	nuclease activity	0.73612	0.8383
GO:0004252	serine-type endopeptidase activity	0.73612	0.8784
GO:0030016	myofibril	0.73807	1
GO:0004437	inositol or phosphatidylinositol phospha...	0.73905	1
GO:0004907	interleukin receptor activity	0.73905	1
GO:0000166	nucleotide binding	0.73935	0.76137
GO:0042221	response to chemical stimulus	0.74073	0.99448
GO:0006112	energy reserve metabolism	0.74259	0.74259
GO:0006836	neurotransmitter transport	0.74259	0.74259
GO:0042325	regulation of phosphorylation	0.74259	1
GO:0042770	DNA damage response, signal transduction	0.74259	1
GO:0006643	membrane lipid metabolism	0.74309	1
GO:0043065	positive regulation of apoptosis	0.74469	0.81975
GO:0005178	integrin binding	0.74768	0.74768
GO:0008066	glutamate receptor activity	0.74768	1
GO:0019965	interleukin binding	0.74768	1
GO:0008104	protein localization	0.7509	0.84961
GO:0007507	heart development	0.75099	1
GO:0008624	induction of apoptosis by extracellular ...	0.75099	1
GO:0019953	sexual reproduction	0.75137	1
GO:0000902	cellular morphogenesis	0.75164	0.90203
GO:0008081	phosphoric diester hydrolase activity	0.75224	1
GO:0048468	cell development	0.75331	1
GO:0044238	primary metabolism	0.75453	0.99828
GO:0008047	enzyme activator activity	0.75689	0.84276
GO:0016789	carboxylic ester hydrolase activity	0.75828	1
GO:0019207	kinase regulator activity	0.75828	1
GO:0045944	positive regulation of transcription fro...	0.75912	1
GO:0030528	transcription regulator activity	0.75975	0.9961
GO:0016705	oxidoreductase activity, acting on paire...	0.76194	1
GO:0019210	kinase inhibitor activity	0.76411	0.76411
GO:0006399	tRNA metabolism	0.76698	1
GO:0019220	regulation of phosphate metabolism	0.76698	1
GO:0031279	regulation of cyclase activity	0.76698	1
GO:0045761	regulation of adenylate cyclase activity	0.76698	1
GO:0051174	regulation of phosphorus metabolism	0.76698	1
GO:0051339	regulation of lyase activity	0.76698	1
GO:0005681	spliceosome complex	0.76819	0.76819
GO:0008022	protein C-terminus binding	0.77192	0.77192
GO:0016860	intramolecular oxidoreductase activity	0.77192	1
GO:0031325	positive regulation of cellular metaboli...	0.7724	0.93612
GO:0007548	sex differentiation	0.77458	1
GO:0008092	cytoskeletal protein binding	0.77478	0.92417
GO:0030098	lymphocyte differentiation	0.78194	1
GO:0007276	gametogenesis	0.78201	1
GO:0005813	centrosome	0.78481	0.78481
GO:0005798	Golgi-associated vesicle	0.78481	1
GO:0048699	neurogenesis	0.78518	1
GO:0003690	double-stranded DNA binding	0.78677	1
GO:0004620	phospholipase activity	0.78677	1
GO:0031967	organelle envelope	0.78759	0.88905
GO:0006869	lipid transport	0.78906	0.78906
GO:0007265	Ras protein signal transduction	0.78906	0.78906
GO:0040007	growth	0.79077	0.82766
GO:0031975	envelope	0.79086	0.84281
GO:0009165	nucleotide biosynthesis	0.79095	1
GO:0005581	collagen	0.79175	1
GO:0005198	structural molecule activity	0.79178	0.98891
GO:0045202	synapse	0.79252	0.90626
GO:0003777	microtubule motor activity	0.79383	1
GO:0008236	serine-type peptidase activity	0.79462	0.97243
GO:0005789	endoplasmic reticulum membrane	0.7948	0.7948
GO:0001558	regulation of cell growth	0.7953	0.81581
GO:0009891	positive regulation of biosynthesis	0.79594	1
GO:0005216	ion channel activity	0.7963	0.95668
GO:0000398	nuclear mRNA splicing, via spliceosome	0.79685	0.95885
GO:0000375	RNA splicing, via transesterification re...	0.79685	1
GO:0000377	RNA splicing, via transesterification re...	0.79685	1
GO:0016790	thiolester hydrolase activity	0.80066	1
GO:0019205	nucleobase, nucleoside, nucleotide kinas...	0.80066	1
GO:0019888	protein phosphatase regulator activity	0.80066	1
GO:0006968	cellular defense response	0.80378	1
GO:0046914	transition metal ion binding	0.80413	0.93248
GO:0016459	myosin	0.80496	0.80496
GO:0019955	cytokine binding	0.80711	1
GO:0005231	excitatory extracellular ligand-gated io...	0.80726	1
GO:0005262	calcium channel activity	0.80726	1
GO:0019208	phosphatase regulator activity	0.80726	1
GO:0007254	JNK cascade	0.80905	1
GO:0031098	stress-activated protein kinase signalin...	0.80905	1
GO:0007268	synaptic transmission	0.80999	0.94351
GO:0050662	coenzyme binding	0.81196	1
GO:0044428	nuclear part	0.81317	0.99682
GO:0001505	regulation of neurotransmitter levels	0.81529	0.81529
GO:0000139	Golgi membrane	0.81868	1
GO:0031404	chloride ion binding	0.81982	0.81982
GO:0043168	anion binding	0.81982	1
GO:0005740	mitochondrial envelope	0.82092	0.86605
GO:0007204	elevation of cytosolic calcium ion conce...	0.82132	0.82132
GO:0000079	regulation of cyclin dependent protein k...	0.82132	1
GO:0042445	hormone metabolism	0.82132	1
GO:0051480	cytosolic calcium ion homeostasis	0.82132	1
GO:0005815	microtubule organizing center	0.82323	1
GO:0044449	contractile fiber part	0.82323	1
GO:0015075	ion transporter activity	0.8241	1
GO:0031090	organelle membrane	0.82515	0.99376
GO:0015276	ligand-gated ion channel activity	0.82585	1
GO:0040008	regulation of growth	0.82747	0.94404
GO:0009117	nucleotide metabolism	0.82888	1
GO:0050875	cellular physiological process	0.82948	0.99997
GO:0016485	protein processing	0.8328	1
GO:0005759	mitochondrial matrix	0.83445	1
GO:0031980	mitochondrial lumen	0.83445	1
GO:0044420	extracellular matrix part	0.83457	1
GO:0006066	alcohol metabolism	0.83525	1
GO:0043292	contractile fiber	0.83979	1
GO:0008238	exopeptidase activity	0.84254	1
GO:0016788	hydrolase activity, acting on ester bond...	0.84347	0.9992
GO:0005102	receptor binding	0.84632	0.99546
GO:0005739	mitochondrion	0.84673	0.86875
GO:0008610	lipid biosynthesis	0.84783	0.96821
GO:0045045	secretory pathway	0.84783	0.9909
GO:0044432	endoplasmic reticulum part	0.84793	0.93379
GO:0006470	protein amino acid dephosphorylation	0.84867	0.84867
GO:0044265	cellular macromolecule catabolism	0.8492	1
GO:0008152	metabolism	0.85015	0.99837
GO:0051301	cell division	0.85081	0.85081
GO:0006986	response to unfolded protein	0.8536	1
GO:0007200	G-protein signaling, coupled to IP3 seco...	0.8536	1
GO:0007586	digestion	0.8536	1
GO:0051789	response to protein stimulus	0.8536	1
GO:0004842	ubiquitin-protein ligase activity	0.85475	0.85475
GO:0044453	nuclear membrane part	0.85481	1
GO:0008289	lipid binding	0.85509	0.96888
GO:0045941	positive regulation of transcription	0.85522	0.84436
GO:0006820	anion transport	0.85522	0.96482
GO:0016879	ligase activity, forming carbon-nitrogen...	0.85605	0.97468
GO:0007028	cytoplasm organization and biogenesis	0.85668	1
GO:0007409	axonogenesis	0.85839	1
GO:0001653	peptide receptor activity	0.85851	1
GO:0008528	peptide receptor activity, G-protein cou...	0.85851	1
GO:0005634	nucleus	0.85954	0.92564
GO:0020037	heme binding	0.86217	0.86217
GO:0046906	tetrapyrrole binding	0.86217	1
GO:0000165	MAPKKK cascade	0.8639	1
GO:0048193	Golgi vesicle transport	0.8639	1
GO:0000279	M phase	0.86582	0.96828
GO:0044429	mitochondrial part	0.86662	0.97363
GO:0051336	regulation of hydrolase activity	0.8675	1
GO:0016563	transcriptional activator activity	0.86854	0.86854
GO:0005215	transporter activity	0.8696	0.99695
GO:0015268	alpha-type channel activity	0.87036	0.97935
GO:0016298	lipase activity	0.87137	1
GO:0016051	carbohydrate biosynthesis	0.87183	0.87183
GO:0048667	neuron morphogenesis during differentiat...	0.87183	1
GO:0048812	neurite morphogenesis	0.87183	1
GO:0044421	extracellular region part	0.87235	1
GO:0031965	nuclear membrane	0.87267	1
GO:0016311	dephosphorylation	0.8734	0.8898
GO:0045935	positive regulation of nucleobase, nucle...	0.8734	0.9054
GO:0004702	receptor signaling protein serine/threon...	0.87564	1
GO:0043405	regulation of MAPK activity	0.87602	1
GO:0001584	rhodopsin-like receptor activity	0.87696	0.99964
GO:0006606	protein import into nucleus	0.87859	1
GO:0031175	neurite development	0.88007	1
GO:0051170	nuclear import	0.88254	1
GO:0005230	extracellular ligand-gated ion channel a...	0.88375	1
GO:0008203	cholesterol metabolism	0.88399	1
GO:0006457	protein folding	0.88525	0.88525
GO:0005667	transcription factor complex	0.88533	1
GO:0045893	positive regulation of transcription, DN...	0.88664	1
GO:0006464	protein modification	0.88761	0.99756
GO:0000904	cellular morphogenesis during differenti...	0.88779	1
GO:0048037	cofactor binding	0.8885	1
GO:0007582	physiological process	0.88897	0.99982
GO:0019887	protein kinase regulator activity	0.89133	1
GO:0015267	channel or pore class transporter activi...	0.89142	0.9837
GO:0004714	transmembrane receptor protein tyrosine ...	0.89144	0.89144
GO:0015698	inorganic anion transport	0.89247	0.94418
GO:0043412	biopolymer modification	0.89329	0.99846
GO:0008194	UDP-glycosyltransferase activity	0.89494	1
GO:0016741	transferase activity, transferring one-c...	0.89494	1
GO:0043086	negative regulation of enzyme activity	0.89501	1
GO:0005319	lipid transporter activity	0.89842	1
GO:0006694	steroid biosynthesis	0.89844	1
GO:0045211	postsynaptic membrane	0.89881	1
GO:0016881	acid-amino acid ligase activity	0.89984	0.96422
GO:0006629	lipid metabolism	0.90037	0.94179
GO:0045859	regulation of protein kinase activity	0.90156	1
GO:0008632	apoptotic program	0.90176	1
GO:0009152	purine ribonucleotide biosynthesis	0.90176	1
GO:0004175	endopeptidase activity	0.90351	0.99118
GO:0016125	sterol metabolism	0.90498	1
GO:0005829	cytosol	0.90511	0.94826
GO:0009987	cellular process	0.90585	0.99972
GO:0017038	protein import	0.90681	1
GO:0042623	ATPase activity, coupled	0.90799	1
GO:0006888	ER to Golgi vesicle-mediated transport	0.90809	0.90809
GO:0016070	RNA metabolism	0.90839	0.98644
GO:0009057	macromolecule catabolism	0.90958	1
GO:0043549	regulation of kinase activity	0.91032	1
GO:0009150	purine ribonucleotide metabolism	0.9111	1
GO:0044456	synapse part	0.91128	1
GO:0000278	mitotic cell cycle	0.91183	0.99827
GO:0051338	regulation of transferase activity	0.91239	1
GO:0006164	purine nucleotide biosynthesis	0.91401	1
GO:0007417	central nervous system development	0.91763	1
GO:0019538	protein metabolism	0.918	0.99944
GO:0006396	RNA processing	0.91896	0.94018
GO:0004721	phosphoprotein phosphatase activity	0.91918	1
GO:0016787	hydrolase activity	0.9194	0.9997
GO:0031301	integral to organelle membrane	0.91961	1
GO:0016071	mRNA metabolism	0.92012	0.99411
GO:0007067	mitosis	0.92213	0.97247
GO:0006163	purine nucleotide metabolism	0.92218	1
GO:0009260	ribonucleotide biosynthesis	0.92473	1
GO:0044237	cellular metabolism	0.92494	0.99996
GO:0043234	protein complex	0.92686	1
GO:0048666	neuron development	0.92719	1
GO:0007610	behavior	0.92898	0.91131
GO:0005730	nucleolus	0.92951	0.92951
GO:0000087	M phase of mitotic cell cycle	0.93087	0.97253
GO:0004930	G-protein coupled receptor activity	0.93099	0.99996
GO:0048015	phosphoinositide-mediated signaling	0.93188	1
GO:0008233	peptidase activity	0.93208	0.99043
GO:0006397	mRNA processing	0.9325	0.99744
GO:0009259	ribonucleotide metabolism	0.93411	1
GO:0044262	cellular carbohydrate metabolism	0.93494	1
GO:0044267	cellular protein metabolism	0.93613	0.99986
GO:0015078	hydrogen ion transporter activity	0.93669	1
GO:0019199	transmembrane receptor protein kinase ac...	0.93706	0.90577
GO:0006417	regulation of protein biosynthesis	0.93719	1
GO:0006118	electron transport	0.93729	0.93729
GO:0006996	organelle organization and biogenesis	0.93893	0.99758
GO:0016887	ATPase activity	0.93951	1
GO:0030182	neuron differentiation	0.94038	1
GO:0044422	organelle part	0.94052	0.99845
GO:0044446	intracellular organelle part	0.94052	0.99997
GO:0008565	protein transporter activity	0.94083	0.94083
GO:0003779	actin binding	0.94113	0.96754
GO:0016491	oxidoreductase activity	0.94156	0.99999
GO:0031326	regulation of cellular biosynthesis	0.94214	1
GO:0051603	proteolysis during cellular protein cata...	0.94214	1
GO:0005840	ribosome	0.94253	0.94253
GO:0044257	cellular protein catabolism	0.94371	1
GO:0005764	lysosome	0.94406	0.98675
GO:0000323	lytic vacuole	0.94406	1
GO:0044427	chromosomal part	0.94599	0.9982
GO:0031300	intrinsic to organelle membrane	0.94758	1
GO:0051186	cofactor metabolism	0.94817	1
GO:0016798	hydrolase activity, acting on glycosyl b...	0.94831	0.94831
GO:0044431	Golgi apparatus part	0.94845	1
GO:0043228	non-membrane-bound organelle	0.94859	0.99266
GO:0043232	intracellular non-membrane-bound organel...	0.94859	0.99952
GO:0009101	glycoprotein biosynthesis	0.94953	0.94953
GO:0046982	protein heterodimerization activity	0.95003	1
GO:0050790	regulation of enzyme activity	0.95005	1
GO:0005654	nucleoplasm	0.9506	0.98451
GO:0030529	ribonucleoprotein complex	0.95089	0.97378
GO:0008202	steroid metabolism	0.95095	0.96025
GO:0030674	protein binding, bridging	0.95169	1
GO:0015077	monovalent inorganic cation transporter ...	0.95485	1
GO:0006259	DNA metabolism	0.95496	0.98365
GO:0044255	cellular lipid metabolism	0.95524	0.97547
GO:0005794	Golgi apparatus	0.95578	0.96434
GO:0009889	regulation of biosynthesis	0.9561	1
GO:0005488	binding	0.95631	0.99786
GO:0005975	carbohydrate metabolism	0.95762	0.99191
GO:0044260	cellular macromolecule metabolism	0.9579	0.99994
GO:0006091	generation of precursor metabolites and ...	0.95831	0.99487
GO:0051082	unfolded protein binding	0.95864	0.98519
GO:0004197	cysteine-type endopeptidase activity	0.95921	1
GO:0005773	vacuole	0.95972	1
GO:0006260	DNA replication	0.96061	0.96061
GO:0004888	transmembrane receptor activity	0.96284	0.99939
GO:0016757	transferase activity, transferring glyco...	0.96411	1
GO:0009055	electron carrier activity	0.96512	0.96512
GO:0030163	protein catabolism	0.96587	1
GO:0003824	catalytic activity	0.96645	1
GO:0004713	protein-tyrosine kinase activity	0.96686	0.9881
GO:0009100	glycoprotein metabolism	0.96729	1
GO:0006936	muscle contraction	0.96774	0.98837
GO:0030145	manganese ion binding	0.96888	1
GO:0003713	transcription coactivator activity	0.97012	0.97867
GO:0008026	ATP-dependent helicase activity	0.97092	0.97092
GO:0016758	transferase activity, transferring hexos...	0.97092	1
GO:0008234	cysteine-type peptidase activity	0.97283	1
GO:0044451	nucleoplasm part	0.97322	1
GO:0006511	ubiquitin-dependent protein catabolism	0.97411	0.97411
GO:0019941	modification-dependent protein catabolis...	0.97411	1
GO:0043632	modification-dependent macromolecule cat...	0.97411	1
GO:0007605	sensory perception of sound	0.97578	0.97578
GO:0050954	sensory perception of mechanical stimulu...	0.97578	1
GO:0044445	cytosolic part	0.97623	1
GO:0004386	helicase activity	0.97782	1
GO:0051169	nuclear transport	0.97973	1
GO:0009058	biosynthesis	0.981	0.99987
GO:0031966	mitochondrial membrane	0.98114	1
GO:0003723	RNA binding	0.98196	0.98997
GO:0044249	cellular biosynthesis	0.98235	0.99999
GO:0006732	coenzyme metabolism	0.98266	1
GO:0006512	ubiquitin cycle	0.98351	0.9948
GO:0016043	cell organization and biogenesis	0.98372	0.99815
GO:0006913	nucleocytoplasmic transport	0.98393	1
GO:0003735	structural constituent of ribosome	0.9842	0.9842
GO:0005506	iron ion binding	0.98639	0.99564
GO:0000785	chromatin	0.98851	0.98851
GO:0043283	biopolymer metabolism	0.98878	0.99984
GO:0003677	DNA binding	0.98931	0.98919
GO:0016568	chromatin modification	0.98985	0.98985
GO:0043231	intracellular membrane-bound organelle	0.99114	0.99754
GO:0043227	membrane-bound organelle	0.99132	0.99719
GO:0031981	nuclear lumen	0.99178	0.99965
GO:0005737	cytoplasm	0.9924	0.9991
GO:0044444	cytoplasmic part	0.99269	0.99981
GO:0043037	translation	0.99298	1
GO:0043285	biopolymer catabolism	0.99322	1
GO:0043170	macromolecule metabolism	0.9934	0.99991
GO:0043233	organelle lumen	0.99654	0.99994
GO:0031974	membrane-enclosed lumen	0.99654	1
GO:0044424	intracellular part	0.99737	0.99966
GO:0006412	protein biosynthesis	0.99781	0.99997
GO:0044464	cell part	0.99783	0.99942
GO:0005623	cell	0.99788	0.99943
GO:0009059	macromolecule biosynthesis	0.99798	0.99993
GO:0005783	endoplasmic reticulum	0.9989	0.99934
GO:0043226	organelle	0.99916	0.99864
GO:0043229	intracellular organelle	0.99916	0.99989
GO:0006325	establishment and/or maintenance of chro...	0.99936	1
GO:0005622	intracellular	0.99936	0.99993
GO:0051276	chromosome organization and biogenesis	0.99943	1
GO:0006323	DNA packaging	0.99953	1
GO:0003676	nucleic acid binding	0.99983	0.99993
GO:0007001	chromosome organization and biogenesis (...	0.99992	1
GO:0042330	taxis	1	1
GO:0007626	locomotory behavior	1	1
GO:0050918	positive chemotaxis	1	1
GO:0050926	regulation of positive chemotaxis	1	1
GO:0050927	positive regulation of positive chemotax...	1	1
GO:0050921	positive regulation of chemotaxis	1	1
GO:0050920	regulation of chemotaxis	1	1
GO:0030947	regulation of vascular endothelial growt...	1	1
GO:0048010	vascular endothelial growth factor recep...	1	1
GO:0019058	viral infectious cycle	1	1
GO:0016032	viral life cycle	1	1
GO:0001568	blood vessel development	1	1
GO:0048514	blood vessel morphogenesis	1	1
GO:0001944	vasculature development	1	1
GO:0001659	thermoregulation	1	1
GO:0031649	heat generation	1	1
GO:0045090	retroviral genome replication	1	1
GO:0042828	response to pathogen	1	1
GO:0009075	histidine family amino acid metabolism	1	1
GO:0042347	negative regulation of NF-kappaB import ...	1	1
GO:0042345	regulation of NF-kappaB import into nucl...	1	1
GO:0042348	NF-kappaB import into nucleus	1	1
GO:0042994	cytoplasmic sequestering of transcriptio...	1	1
GO:0051220	cytoplasmic sequestering of protein	1	1
GO:0042308	negative regulation of protein import in...	1	1
GO:0042992	negative regulation of transcription fac...	1	1
GO:0046823	negative regulation of nucleocytoplasmic...	1	1
GO:0051224	negative regulation of protein transport	1	1
GO:0042990	regulation of transcription factor impor...	1	1
GO:0042991	transcription factor import into nucleus	1	1
GO:0045185	maintenance of protein localization	1	1
GO:0051235	maintenance of localization	1	1
GO:0008150	biological_process	1	1
GO:0000002	mitochondrial genome maintenance	1	1
GO:0000012	single strand break repair	1	1
GO:0000018	regulation of DNA recombination	1	1
GO:0000019	regulation of mitotic recombination	1	1
GO:0000022	mitotic spindle elongation	1	1
GO:0000028	ribosomal small subunit assembly and mai...	1	1
GO:0000038	very-long-chain fatty acid metabolism	1	1
GO:0000045	autophagic vacuole formation	1	1
GO:0000050	urea cycle	1	1
GO:0000059	protein import into nucleus, docking	1	1
GO:0000060	protein import into nucleus, translocati...	1	1
GO:0000072	M phase specific microtubule process	1	1
GO:0000076	DNA replication checkpoint	1	1
GO:0000077	DNA damage checkpoint	1	1
GO:0000080	G1 phase of mitotic cell cycle	1	1
GO:0000082	G1/S transition of mitotic cell cycle	1	1
GO:0000083	G1/S-specific transcription in mitotic c...	1	1
GO:0000084	S phase of mitotic cell cycle	1	1
GO:0000085	G2 phase of mitotic cell cycle	1	1
GO:0000086	G2/M transition of mitotic cell cycle	1	1
GO:0000089	mitotic metaphase	1	1
GO:0000090	mitotic anaphase	1	1
GO:0000093	mitotic telophase	1	1
GO:0000097	sulfur amino acid biosynthesis	1	1
GO:0000098	sulfur amino acid catabolism	1	1
GO:0000101	sulfur amino acid transport	1	1
GO:0000103	sulfate assimilation	1	1
GO:0000105	histidine biosynthesis	1	1
GO:0000115	S-phase-specific transcription in mitoti...	1	1
GO:0000154	rRNA modification	1	1
GO:0000184	mRNA catabolism, nonsense-mediated decay	1	1
GO:0000185	activation of MAPKKK activity	1	1
GO:0000186	activation of MAPKK activity	1	1
GO:0000188	inactivation of MAPK activity	1	1
GO:0000209	protein polyubiquitination	1	1
GO:0000244	assembly of spliceosomal tri-snRNP	1	1
GO:0000266	mitochondrial fission	1	1
GO:0000271	polysaccharide biosynthesis	1	1
GO:0000272	polysaccharide catabolism	1	1
GO:0000273	lipoic acid metabolism	1	1
GO:0000320	re-entry into mitotic cell cycle	1	1
GO:0000351	assembly of spliceosomal tri-snRNP U4/U6...	1	1
GO:0000354	cis assembly of pre-catalytic spliceosom...	1	1
GO:0000360	cis assembly of U2-type pre-catalytic sp...	1	1
GO:0000387	spliceosomal snRNP biogenesis	1	1
GO:0000578	embryonic axis specification	1	1
GO:0000722	telomerase-independent telomere maintena...	1	1
GO:0000723	telomere maintenance	1	1
GO:0000724	double-strand break repair via homologou...	1	1
GO:0000725	recombinational repair	1	1
GO:0000726	non-recombinational repair	1	1
GO:0000731	DNA synthesis during DNA repair	1	1
GO:0000738	DNA catabolism, exonucleolytic	1	1
GO:0000746	conjugation	1	1
GO:0000747	conjugation with cellular fusion	1	1
GO:0000910	cytokinesis	1	1
GO:0000921	septin ring assembly	1	1
GO:0001504	neurotransmitter uptake	1	1
GO:0001507	acetylcholine catabolism in synaptic cle...	1	1
GO:0001508	regulation of action potential	1	1
GO:0001510	RNA methylation	1	1
GO:0001514	selenocysteine incorporation	1	1
GO:0001516	prostaglandin biosynthesis	1	1
GO:0001519	peptide amidation	1	1
GO:0001522	pseudouridine synthesis	1	1
GO:0001523	retinoid metabolism	1	1
GO:0001539	ciliary or flagellar motility	1	1
GO:0001541	ovarian follicle development	1	1
GO:0001547	antral ovarian follicle growth	1	1
GO:0001550	ovarian cumulus expansion	1	1
GO:0001556	oocyte maturation	1	1
GO:0001561	fatty acid alpha-oxidation	1	1
GO:0001569	patterning of blood vessels	1	1
GO:0001573	ganglioside metabolism	1	1
GO:0001574	ganglioside biosynthesis	1	1
GO:0001578	microtubule bundle formation	1	1
GO:0001654	eye development	1	1
GO:0001655	urogenital system development	1	1
GO:0001656	metanephros development	1	1
GO:0001657	ureteric bud development	1	1
GO:0001658	ureteric bud branching	1	1
GO:0001672	regulation of chromatin assembly or disa...	1	1
GO:0001682	tRNA 5'-leader removal	1	1
GO:0001701	embryonic development (sensu Mammalia)	1	1
GO:0001704	formation of primary germ layer	1	1
GO:0001707	mesoderm formation	1	1
GO:0001708	cell fate specification	1	1
GO:0001710	mesodermal cell fate commitment	1	1
GO:0001736	establishment of planar polarity	1	1
GO:0001738	morphogenesis of a polarized epithelium	1	1
GO:0001747	eye development (sensu Mammalia)	1	1
GO:0001754	eye photoreceptor cell differentiation	1	1
GO:0001755	neural crest cell migration	1	1
GO:0001763	morphogenesis of a branching structure	1	1
GO:0001764	neuron migration	1	1
GO:0001766	lipid raft polarization	1	1
GO:0001773	dendritic cell activation	1	1
GO:0001774	microglial cell activation	1	1
GO:0001776	immune cell homeostasis	1	1
GO:0001780	neutrophil homeostasis	1	1
GO:0001781	neutrophil apoptosis	1	1
GO:0001787	natural killer cell proliferation	1	1
GO:0001822	kidney development	1	1
GO:0001823	mesonephros development	1	1
GO:0001824	blastocyst development	1	1
GO:0001832	blastocyst growth	1	1
GO:0001836	release of cytochrome c from mitochondri...	1	1
GO:0001837	epithelial to mesenchymal transition	1	1
GO:0001838	embryonic epithelial tube formation	1	1
GO:0001839	neural plate morphogenesis	1	1
GO:0001841	neural tube formation	1	1
GO:0001843	neural tube closure	1	1
GO:0001866	NK T cell proliferation	1	1
GO:0001867	complement activation, lectin pathway	1	1
GO:0001880	Mullerian duct regression	1	1
GO:0001881	receptor recycling	1	1
GO:0001889	liver development	1	1
GO:0001890	placenta development	1	1
GO:0001894	tissue homeostasis	1	1
GO:0001897	cytolysis of host cells	1	1
GO:0001906	cell killing	1	1
GO:0001907	killing of host cells	1	1
GO:0001909	immune cell mediated cytotoxicity	1	1
GO:0001910	regulation of immune cell mediated cytot...	1	1
GO:0001911	negative regulation of immune cell media...	1	1
GO:0001912	positive regulation of immune cell media...	1	1
GO:0001913	T cell mediated cytotoxicity	1	1
GO:0001914	regulation of T cell mediated cytotoxici...	1	1
GO:0001915	negative regulation of T cell mediated c...	1	1
GO:0001919	regulation of receptor recycling	1	1
GO:0001920	negative regulation of receptor recyclin...	1	1
GO:0001933	negative regulation of protein amino aci...	1	1
GO:0001937	negative regulation of endothelial cell ...	1	1
GO:0001942	hair follicle development	1	1
GO:0001945	lymph vessel development	1	1
GO:0001946	lymphangiogenesis	1	1
GO:0001952	regulation of cell-matrix adhesion	1	1
GO:0001953	negative regulation of cell-matrix adhes...	1	1
GO:0001959	regulation of cytokine and chemokine med...	1	1
GO:0001960	negative regulation of cytokine and chem...	1	1
GO:0002029	desensitization of G-protein coupled rec...	1	1
GO:0002032	arrestin mediated desensitization of G-p...	1	1
GO:0005513	detection of calcium ion	1	1
GO:0005976	polysaccharide metabolism	1	1
GO:0005977	glycogen metabolism	1	1
GO:0005978	glycogen biosynthesis	1	1
GO:0005980	glycogen catabolism	1	1
GO:0005982	starch metabolism	1	1
GO:0005983	starch catabolism	1	1
GO:0005984	disaccharide metabolism	1	1
GO:0005988	lactose metabolism	1	1
GO:0005989	lactose biosynthesis	1	1
GO:0005991	trehalose metabolism	1	1
GO:0005993	trehalose catabolism	1	1
GO:0006004	fucose metabolism	1	1
GO:0006005	L-fucose biosynthesis	1	1
GO:0006010	glucose 6-phosphate utilization	1	1
GO:0006011	UDP-glucose metabolism	1	1
GO:0006012	galactose metabolism	1	1
GO:0006013	mannose metabolism	1	1
GO:0006020	myo-inositol metabolism	1	1
GO:0006022	aminoglycan metabolism	1	1
GO:0006023	aminoglycan biosynthesis	1	1
GO:0006024	glycosaminoglycan biosynthesis	1	1
GO:0006026	aminoglycan catabolism	1	1
GO:0006027	glycosaminoglycan catabolism	1	1
GO:0006029	proteoglycan metabolism	1	1
GO:0006030	chitin metabolism	1	1
GO:0006032	chitin catabolism	1	1
GO:0006040	amino sugar metabolism	1	1
GO:0006041	glucosamine metabolism	1	1
GO:0006042	glucosamine biosynthesis	1	1
GO:0006043	glucosamine catabolism	1	1
GO:0006044	N-acetylglucosamine metabolism	1	1
GO:0006045	N-acetylglucosamine biosynthesis	1	1
GO:0006046	N-acetylglucosamine catabolism	1	1
GO:0006047	UDP-N-acetylglucosamine metabolism	1	1
GO:0006048	UDP-N-acetylglucosamine biosynthesis	1	1
GO:0006054	N-acetylneuraminate metabolism	1	1
GO:0006059	hexitol metabolism	1	1
GO:0006060	sorbitol metabolism	1	1
GO:0006063	uronic acid metabolism	1	1
GO:0006065	UDP-glucuronate biosynthesis	1	1
GO:0006067	ethanol metabolism	1	1
GO:0006069	ethanol oxidation	1	1
GO:0006071	glycerol metabolism	1	1
GO:0006072	glycerol-3-phosphate metabolism	1	1
GO:0006073	glucan metabolism	1	1
GO:0006081	aldehyde metabolism	1	1
GO:0006085	acetyl-CoA biosynthesis	1	1
GO:0006090	pyruvate metabolism	1	1
GO:0006094	gluconeogenesis	1	1
GO:0006097	glyoxylate cycle	1	1
GO:0006098	pentose-phosphate shunt	1	1
GO:0006099	tricarboxylic acid cycle	1	1
GO:0006100	tricarboxylic acid cycle intermediate me...	1	1
GO:0006101	citrate metabolism	1	1
GO:0006102	isocitrate metabolism	1	1
GO:0006104	succinyl-CoA metabolism	1	1
GO:0006105	succinate metabolism	1	1
GO:0006106	fumarate metabolism	1	1
GO:0006108	malate metabolism	1	1
GO:0006109	regulation of carbohydrate metabolism	1	1
GO:0006110	regulation of glycolysis	1	1
GO:0006111	regulation of gluconeogenesis	1	1
GO:0006119	oxidative phosphorylation	1	1
GO:0006120	mitochondrial electron transport, NADH t...	1	1
GO:0006122	mitochondrial electron transport, ubiqui...	1	1
GO:0006140	regulation of nucleotide metabolism	1	1
GO:0006144	purine base metabolism	1	1
GO:0006152	purine nucleoside catabolism	1	1
GO:0006166	purine ribonucleoside salvage	1	1
GO:0006167	AMP biosynthesis	1	1
GO:0006168	adenine salvage	1	1
GO:0006171	cAMP biosynthesis	1	1
GO:0006177	GMP biosynthesis	1	1
GO:0006183	GTP biosynthesis	1	1
GO:0006188	IMP biosynthesis	1	1
GO:0006189	'de novo' IMP biosynthesis	1	1
GO:0006200	ATP catabolism	1	1
GO:0006208	pyrimidine base catabolism	1	1
GO:0006212	uracil catabolism	1	1
GO:0006213	pyrimidine nucleoside metabolism	1	1
GO:0006214	thymidine catabolism	1	1
GO:0006216	cytidine catabolism	1	1
GO:0006222	UMP biosynthesis	1	1
GO:0006228	UTP biosynthesis	1	1
GO:0006231	dTMP biosynthesis	1	1
GO:0006233	dTDP biosynthesis	1	1
GO:0006235	dTTP biosynthesis	1	1
GO:0006241	CTP biosynthesis	1	1
GO:0006244	pyrimidine nucleotide catabolism	1	1
GO:0006256	UDP catabolism	1	1
GO:0006261	DNA-dependent DNA replication	1	1
GO:0006265	DNA topological change	1	1
GO:0006266	DNA ligation	1	1
GO:0006268	DNA unwinding during replication	1	1
GO:0006269	DNA replication, synthesis of RNA primer	1	1
GO:0006270	DNA replication initiation	1	1
GO:0006271	DNA strand elongation	1	1
GO:0006273	lagging strand elongation	1	1
GO:0006275	regulation of DNA replication	1	1
GO:0006278	RNA-dependent DNA replication	1	1
GO:0006282	regulation of DNA repair	1	1
GO:0006283	transcription-coupled nucleotide-excisio...	1	1
GO:0006287	base-excision repair, gap-filling	1	1
GO:0006288	base-excision repair, DNA ligation	1	1
GO:0006296	nucleotide-excision repair, DNA incision...	1	1
GO:0006298	mismatch repair	1	1
GO:0006301	postreplication repair	1	1
GO:0006302	double-strand break repair	1	1
GO:0006303	double-strand break repair via nonhomolo...	1	1
GO:0006305	DNA alkylation	1	1
GO:0006306	DNA methylation	1	1
GO:0006307	DNA dealkylation	1	1
GO:0006308	DNA catabolism	1	1
GO:0006309	DNA fragmentation during apoptosis	1	1
GO:0006312	mitotic recombination	1	1
GO:0006313	DNA transposition	1	1
GO:0006333	chromatin assembly or disassembly	1	1
GO:0006334	nucleosome assembly	1	1
GO:0006335	DNA replication-dependent nucleosome ass...	1	1
GO:0006337	nucleosome disassembly	1	1
GO:0006338	chromatin remodeling	1	1
GO:0006342	chromatin silencing	1	1
GO:0006345	loss of chromatin silencing	1	1
GO:0006349	imprinting	1	1
GO:0006352	transcription initiation	1	1
GO:0006353	transcription termination	1	1
GO:0006354	RNA elongation	1	1
GO:0006356	regulation of transcription from RNA pol...	1	1
GO:0006358	regulation of global transcription from ...	1	1
GO:0006359	regulation of transcription from RNA pol...	1	1
GO:0006360	transcription from RNA polymerase I prom...	1	1
GO:0006364	rRNA processing	1	1
GO:0006365	35S primary transcript processing	1	1
GO:0006367	transcription initiation from RNA polyme...	1	1
GO:0006368	RNA elongation from RNA polymerase II pr...	1	1
GO:0006369	transcription termination from RNA polym...	1	1
GO:0006370	mRNA capping	1	1
GO:0006374	nuclear mRNA splicing via U2-type splice...	1	1
GO:0006378	mRNA polyadenylylation	1	1
GO:0006379	mRNA cleavage	1	1
GO:0006381	mRNA editing	1	1
GO:0006384	transcription initiation from RNA polyme...	1	1
GO:0006390	transcription from mitochondrial promote...	1	1
GO:0006393	RNA transcription termination from mitoc...	1	1
GO:0006398	histone mRNA 3'-end processing	1	1
GO:0006400	tRNA modification	1	1
GO:0006401	RNA catabolism	1	1
GO:0006402	mRNA catabolism	1	1
GO:0006403	RNA localization	1	1
GO:0006405	RNA export from nucleus	1	1
GO:0006406	mRNA export from nucleus	1	1
GO:0006408	snRNA export from nucleus	1	1
GO:0006413	translational initiation	1	1
GO:0006414	translational elongation	1	1
GO:0006415	translational termination	1	1
GO:0006419	alanyl-tRNA aminoacylation	1	1
GO:0006420	arginyl-tRNA aminoacylation	1	1
[truncated: 2,501 more rows]

## Sheet: ermineJ_ORA
ID	Terms	ORA P-value	Corrected ORA p-value
GO:0042330	taxis	1.95e-05	0.0388737
GO:0019079	viral genome replication	2.24e-05	0.0223363
GO:0045069	regulation of viral genome replication	3.667e-05	0.0243726
GO:0001664	G-protein-coupled receptor binding	0.0001261	0.0628574
GO:0001525	angiogenesis	0.0001512	0.0603145
GO:0001568	blood vessel development	0.0002203	0.0732181
GO:0008009	chemokine activity	0.0002376	0.0676749
GO:0001944	vasculature development	0.0002485	0.0619316
GO:0042379	chemokine receptor binding	0.00028	0.0620311
GO:0019058	viral infectious cycle	0.0002972	0.0592626
GO:0009084	glutamine family amino acid biosynthetic process	0.0003114	0.0564499
GO:0050792	regulation of viral life cycle	0.0003114	0.0517457
GO:0050926	regulation of positive chemotaxis	0.000332	0.0509284
GO:0008329	pattern recognition receptor activity	0.000332	0.0472907
GO:0007569	cell aging	0.000332	0.044138
GO:0005072	transforming growth factor beta receptor, cytoplasmic mediator activity	0.000332	0.0413794
GO:0007253	cytoplasmic sequestering of NF-kappaB	0.000332	0.0389453
GO:0048646	anatomical structure formation	0.0003927	0.0434979
GO:0015085	calcium ion transporter activity	0.0004551	0.0477607
GO:0022415	viral reproductive process	0.0005219	0.0520297
GO:0045765	regulation of angiogenesis	0.0006098	0.057905
GO:0006000	fructose metabolic process	0.0006405	0.0580487
GO:0042347	negative regulation of NF-kappaB import into nucleus	0.0006479	0.0561726
GO:0050769	positive regulation of neurogenesis	0.0006479	0.0538321
GO:0050921	positive regulation of chemotaxis	0.0006479	0.0516788
GO:0017156	calcium ion-dependent exocytosis	0.0006479	0.0496912
GO:0042100	B cell proliferation	0.0006479	0.0478508
GO:0045766	positive regulation of angiogenesis	0.0006479	0.0461418
GO:0015359	amino acid permease activity	0.0006479	0.0445507
GO:0002381	immunoglobulin production during immune response	0.0006479	0.0430657
GO:0005071	transmembrane receptor protein serine/threonine kinase signaling protein activity	0.0006479	0.0416765
GO:0009166	nucleotide catabolic process	0.0006479	0.0403741
GO:0001570	vasculogenesis	0.0006479	0.0391506
GO:0006541	glutamine metabolic process	0.0008736	0.051235
GO:0005088	Ras guanyl-nucleotide exchange factor activity	0.0008833	0.0503218
GO:0006813	potassium ion transport	0.0009761	0.0540634
GO:0016032	viral reproduction	0.001005	0.0541372
GO:0050920	regulation of chemotaxis	0.001106	0.0580555
GO:0051101	regulation of DNA binding	0.001106	0.0565669
GO:0005391	sodium:potassium-exchanging ATPase activity	0.001106	0.0551528
GO:0008443	phosphofructokinase activity	0.001106	0.0538076
GO:0050864	regulation of B cell activation	0.001106	0.0525264
GO:0016445	somatic diversification of immunoglobulins	0.001106	0.0513049
GO:0005242	inward rectifier potassium channel activity	0.001161	0.0526026
GO:0042306	regulation of protein import into nucleus	0.001508	0.0668211
GO:0051258	protein polymerization	0.001549	0.0671604
GO:0051098	regulation of binding	0.001727	0.073283
GO:0007568	aging	0.001727	0.0717563
GO:0005540	hyaluronic acid binding	0.001727	0.0702919
GO:0004726	non-membrane spanning protein tyrosine phosphatase activity	0.001727	0.0688861
GO:0005160	transforming growth factor beta receptor binding	0.001727	0.0675353
GO:0002440	production of molecular mediator of immune response	0.001727	0.0662366
GO:0005089	Rho guanyl-nucleotide exchange factor activity	0.001773	0.0667178
GO:0051223	regulation of protein transport	0.001922	0.0709543
GO:0006289	nucleotide-excision repair	0.001922	0.0696642
GO:0015082	di-, tri-valent inorganic cation transporter activity	0.001937	0.0689638
GO:0042742	defense response to bacterium	0.002021	0.070702
GO:0007229	integrin-mediated signaling pathway	0.002294	0.078869
GO:0005164	tumor necrosis factor receptor binding	0.002407	0.0813614
GO:0051094	positive regulation of developmental process	0.002407	0.0800054
GO:0030136	clathrin-coated vesicle	0.002466	0.0806141
GO:0005388	calcium-transporting ATPase activity	0.002528	0.0813154
GO:0005952	cAMP-dependent protein kinase complex	0.002528	0.0800247
GO:0017017	MAP kinase phosphatase activity	0.002528	0.0787743
GO:0009952	anterior/posterior pattern formation	0.002528	0.0775624
GO:0035023	regulation of Rho protein signal transduction	0.002594	0.0783693
GO:0007179	transforming growth factor beta receptor signaling pathway	0.002662	0.0792178
GO:0032813	tumor necrosis factor receptor superfamily binding	0.002971	0.0871346
GO:0019730	antimicrobial humoral response	0.003056	0.0883102
GO:0009064	glutamine family amino acid metabolic process	0.00309	0.0880162
GO:0008652	amino acid biosynthetic process	0.00309	0.0867765
GO:0009617	response to bacterium	0.003281	0.0908607
GO:0007266	Rho protein signal transduction	0.003314	0.0905088
GO:0007530	sex determination	0.003525	0.0949783
GO:0015718	monocarboxylic acid transport	0.003525	0.0937119
GO:0042345	regulation of NF-kappaB import into nucleus	0.003525	0.0924788
GO:0007223	Wnt receptor signaling pathway, calcium modulating pathway	0.003525	0.0912778
GO:0042994	cytoplasmic sequestering of transcription factor	0.003525	0.0901076
GO:0030659	cytoplasmic vesicle membrane	0.004095	0.103354
GO:0009309	amine biosynthetic process	0.004095	0.102062
GO:0006953	acute-phase response	0.004357	0.107267
GO:0019200	carbohydrate kinase activity	0.004357	0.105959
GO:0046822	regulation of nucleocytoplasmic transport	0.004357	0.104682
GO:0044433	cytoplasmic vesicle part	0.004554	0.108093
GO:0005085	guanyl-nucleotide exchange factor activity	0.00456	0.106982
GO:0015662	ATPase activity, coupled to transmembrane movement of ions, phosphorylative mechanism	0.00467	0.108286
GO:0042308	negative regulation of protein import into nucleus	0.00473	0.108404
GO:0001565	phorbol ester receptor activity	0.00473	0.107173
GO:0051092	activation of NF-kappaB transcription factor	0.00473	0.105968
GO:0016525	negative regulation of angiogenesis	0.00473	0.104791
GO:0008028	monocarboxylic acid transporter activity	0.00473	0.103639
GO:0030427	site of polarized growth	0.00473	0.102513
GO:0006376	mRNA splice site selection	0.00473	0.101411
GO:0044271	nitrogen compound biosynthetic process	0.004769	0.101155
GO:0030118	clathrin coat	0.00519	0.108939
GO:0051090	regulation of transcription factor activity	0.00519	0.107804
GO:0016055	Wnt receptor signaling pathway	0.005198	0.106848
GO:0012506	vesicle membrane	0.005583	0.1136
GO:0007249	I-kappaB kinase/NF-kappaB cascade	0.005703	0.114869
GO:0030665	clathrin coated vesicle membrane	0.006123	0.122096
GO:0046823	negative regulation of nucleocytoplasmic transport	0.006155	0.121509
GO:0030139	endocytic vesicle	0.006155	0.120318
GO:0002274	myeloid leukocyte activation	0.006155	0.11915
GO:0017124	SH3 domain binding	0.006155	0.118004
GO:0030955	potassium ion binding	0.00666	0.126472
GO:0005200	structural constituent of cytoskeleton	0.007052	0.132657
GO:0046651	lymphocyte proliferation	0.007161	0.133454
GO:0007178	transmembrane receptor protein serine/threonine kinase signaling pathway	0.007573	0.139823
GO:0042129	regulation of T cell proliferation	0.007809	0.142853
GO:0051091	positive regulation of transcription factor activity	0.007809	0.141555
GO:0050767	regulation of neurogenesis	0.007809	0.14028
GO:0005279	amino acid-polyamine transporter activity	0.007809	0.139027
GO:0009790	embryonic development	0.008137	0.14359
GO:0008277	regulation of G-protein coupled receptor protein signaling pathway	0.008309	0.145337
GO:0030135	coated vesicle	0.008408	0.145779
GO:0016477	cell migration	0.008629	0.148327
GO:0042113	B cell activation	0.009571	0.16312
GO:0003684	damaged DNA binding	0.009571	0.161737
GO:0005249	voltage-gated potassium channel activity	0.009688	0.162339
GO:0045445	myoblast differentiation	0.0097	0.161188
GO:0030595	leukocyte chemotaxis	0.0097	0.159856
GO:0004869	cysteine protease inhibitor activity	0.0097	0.158546
GO:0015459	potassium channel regulator activity	0.0097	0.157257
GO:0016308	1-phosphatidylinositol-4-phosphate 5-kinase activity	0.010024	0.161193
GO:0046912	transferase activity, transferring acyl groups, acyl groups converted into alkyl on transfer	0.010024	0.159903
GO:0004439	phosphoinositide 5-phosphatase activity	0.010024	0.158634
GO:0004622	lysophospholipase activity	0.010024	0.157385
GO:0016812	hydrolase activity, acting on carbon-nitrogen (but not peptide) bonds, in cyclic amides	0.010024	0.156156
GO:0019856	pyrimidine base biosynthetic process	0.010024	0.154945
GO:0005035	death receptor activity	0.010024	0.153753
GO:0030132	clathrin coat of coated pit	0.010024	0.15258
GO:0005149	interleukin-1 receptor binding	0.010024	0.151424
GO:0004784	superoxide dismutase activity	0.010024	0.150285
GO:0007020	microtubule nucleation	0.010024	0.149164
GO:0031405	lipoic acid binding	0.010024	0.148059
GO:0008533	astacin activity	0.010024	0.14697
GO:0019861	flagellum	0.010024	0.145897
GO:0008290	F-actin capping protein complex	0.010024	0.14484
GO:0006583	melanin biosynthetic process from tyrosine	0.010024	0.143798
GO:0019136	deoxynucleoside kinase activity	0.010024	0.142771
GO:0005947	mitochondrial alpha-ketoglutarate dehydrogenase complex	0.010024	0.141758
GO:0042402	biogenic amine catabolic process	0.010024	0.14076
GO:0030516	regulation of axon extension	0.010024	0.139776
GO:0006526	arginine biosynthetic process	0.010024	0.138805
GO:0016597	amino acid binding	0.010024	0.137848
GO:0008013	beta-catenin binding	0.010024	0.136904
GO:0004936	alpha-adrenergic receptor activity	0.010024	0.135972
GO:0006069	ethanol oxidation	0.010024	0.135054
GO:0030225	macrophage differentiation	0.010024	0.134147
GO:0042056	chemoattractant activity	0.010024	0.133253
GO:0042092	T-helper 2 type immune response	0.010024	0.13237
GO:0008131	amine oxidase activity	0.010024	0.1315
GO:0016012	sarcoglycan complex	0.010024	0.13064
GO:0008038	neuron recognition	0.010024	0.129792
GO:0006787	porphyrin catabolic process	0.010024	0.128954
GO:0043473	pigmentation	0.010024	0.128128
GO:0001935	endothelial cell proliferation	0.010024	0.127312
GO:0016248	channel inhibitor activity	0.010024	0.126506
GO:0008243	plasminogen activator activity	0.010024	0.12571
GO:0005062	hematopoietin/interferon-class (D200-domain) cytokine receptor signal transducer activity	0.010024	0.124925
GO:0015174	basic amino acid transporter activity	0.010024	0.124149
GO:0003714	transcription corepressor activity	0.0104713	0.128887
GO:0019735	antimicrobial humoral response (sensu Vertebrata)	0.0104713	0.128096
GO:0046942	carboxylic acid transport	0.0115418	0.140332
GO:0042990	regulation of transcription factor import into nucleus	0.0118353	0.143028
GO:0005518	collagen binding	0.0118353	0.142166
GO:0030140	trans-Golgi network transport vesicle	0.0118353	0.141315
GO:0002573	myeloid leukocyte differentiation	0.0118353	0.140474
GO:0046578	regulation of Ras protein signal transduction	0.0123934	0.146227
GO:0046873	metal ion transporter activity	0.012454	0.146078
GO:0042440	pigment metabolic process	0.012454	0.145224
GO:0051056	regulation of small GTPase mediated signal transduction	0.0137662	0.159592
GO:0051704	multi-organism process	0.0137662	0.15867
GO:0019748	secondary metabolic process	0.0140821	0.161378
GO:0008305	integrin complex	0.0140821	0.160456
GO:0051051	negative regulation of transport	0.0142185	0.16109
GO:0050900	leukocyte migration	0.0142185	0.160179
GO:0005048	signal sequence binding	0.0142185	0.15928
GO:0042098	T cell proliferation	0.0142185	0.15839
GO:0032507	maintenance of cellular protein localization	0.0142185	0.15751
GO:0008034	lipoprotein binding	0.0142185	0.15664
GO:0004331	fructose-2,6-bisphosphate 2-phosphatase activity	0.0147121	0.161186
GO:0005890	sodium:potassium-exchanging ATPase complex	0.0147121	0.160306
GO:0007006	mitochondrial membrane organization and biogenesis	0.0147121	0.159434
GO:0051716	cellular response to stimulus	0.0147121	0.158573
GO:0051059	NF-kappaB binding	0.0147121	0.15772
GO:0051250	negative regulation of lymphocyte activation	0.0147121	0.156877
GO:0048066	pigmentation during development	0.0147121	0.156042
GO:0016307	phosphatidylinositol phosphate kinase activity	0.0147121	0.155216
GO:0031347	regulation of defense response	0.0147121	0.1544
GO:0031406	carboxylic acid binding	0.0147121	0.153591
GO:0042423	catecholamine biosynthetic process	0.0147121	0.152791
GO:0004680	casein kinase activity	0.0147121	0.152
GO:0016717	oxidoreductase activity, acting on paired donors, with oxidation of a pair of donors resulting in the reduction of molecular oxygen to two molecules of water	0.0147121	0.151216
GO:0006555	methionine metabolic process	0.0147121	0.150441
GO:0009798	axis specification	0.0147121	0.149673
GO:0005675	holo TFIIH complex	0.0147121	0.148913
GO:0015278	calcium-release channel activity	0.0147121	0.148161
GO:0005545	phosphatidylinositol binding	0.0147121	0.147417
GO:0004602	glutathione peroxidase activity	0.0147121	0.14668
GO:0001502	cartilage condensation	0.0147121	0.14595
GO:0051130	positive regulation of cell organization and biogenesis	0.0147121	0.145227
GO:0042310	vasoconstriction	0.0147121	0.144512
GO:0006895	Golgi to endosome transport	0.0147121	0.143804
GO:0048167	regulation of synaptic plasticity	0.0147121	0.143102
GO:0007185	transmembrane receptor protein tyrosine phosphatase signaling pathway	0.0147121	0.142407
GO:0016884	carbon-nitrogen ligase activity, with glutamine as amido-N-donor	0.0147121	0.141719
GO:0016011	dystroglycan complex	0.0147121	0.141038
GO:0007286	spermatid development	0.0147121	0.140363
GO:0007212	dopamine receptor signaling pathway	0.0147121	0.139695
GO:0030742	GTP-dependent protein binding	0.0147121	0.139033
GO:0042116	macrophage activation	0.0147121	0.138377
GO:0045884	regulation of survival gene product activity	0.0147121	0.137727
GO:0030593	neutrophil chemotaxis	0.0147121	0.137084
GO:0016018	cyclosporin A binding	0.0147121	0.136446
GO:0015269	calcium-activated potassium channel activity	0.0147121	0.135814
GO:0045930	negative regulation of progression through mitotic cell cycle	0.0147121	0.135189
GO:0045239	tricarboxylic acid cycle enzyme complex	0.0147121	0.134568
GO:0016202	regulation of striated muscle development	0.0147121	0.133954
GO:0003706	ligand-regulated transcription factor activity	0.0147121	0.133345
GO:0046943	carboxylic acid transporter activity	0.015312	0.138154
GO:0005267	potassium channel activity	0.0155896	0.140026
GO:0022414	reproductive process	0.0158148	0.141411
GO:0005342	organic acid transporter activity	0.0167316	0.148941
GO:0048637	skeletal muscle development	0.0168536	0.14936
GO:0006879	iron ion homeostasis	0.0168536	0.1487
GO:0016645	oxidoreductase activity, acting on the CH-NH group of donors	0.0168536	0.148044
GO:0032944	regulation of mononuclear cell proliferation	0.0168536	0.147395
GO:0000270	peptidoglycan metabolic process	0.0168536	0.146751
GO:0008483	transaminase activity	0.0168536	0.146113
GO:0045185	maintenance of protein localization	0.0168536	0.145481
GO:0051249	regulation of lymphocyte activation	0.0177279	0.152368
GO:0051049	regulation of transport	0.018236	0.156063
GO:0004896	hematopoietin/interferon-class (D200-domain) cytokine receptor activity	0.018236	0.155396
GO:0007157	heterophilic cell adhesion	0.0197428	0.16752
GO:0007163	establishment and/or maintenance of cell polarity	0.0197428	0.16681
GO:0000793	condensed chromosome	0.0197428	0.166107
GO:0042692	muscle cell differentiation	0.0197428	0.165409
GO:0006979	response to oxidative stress	0.0197511	0.164785
GO:0007565	pregnancy	0.019827	0.164729
GO:0007350	blastoderm segmentation	0.0201544	0.166755
GO:0004383	guanylate cyclase activity	0.0201544	0.166065
GO:0015277	kainate selective glutamate receptor activity	0.0201544	0.165382
GO:0048628	myoblast maturation	0.0201544	0.164704
GO:0043507	positive regulation of JNK activity	0.0201544	0.164032
GO:0043542	endothelial cell migration	0.0201544	0.163365
GO:0004691	cAMP-dependent protein kinase activity	0.0201544	0.162704
GO:0004887	thyroid hormone receptor activity	0.0201544	0.162048
GO:0030295	protein kinase activator activity	0.0201544	0.161397
GO:0006536	glutamate metabolic process	0.0201544	0.160751
GO:0007250	activation of NF-kappaB-inducing kinase	0.0201544	0.160111
GO:0045428	regulation of nitric oxide biosynthetic process	0.0201544	0.159476
GO:0051241	negative regulation of multicellular organismal process	0.0201544	0.158845
GO:0004022	alcohol dehydrogenase activity	0.0201544	0.15822
GO:0019203	carbohydrate phosphatase activity	0.0201544	0.157599
GO:0004703	G-protein coupled receptor kinase activity	0.0201544	0.156984
GO:0042219	amino acid derivative catabolic process	0.0201544	0.156373
GO:0048675	axon extension	0.0201544	0.155767
GO:0017022	myosin binding	0.0201544	0.155165
GO:0045072	regulation of interferon-gamma biosynthetic process	0.0201544	0.154569
GO:0008139	nuclear localization sequence binding	0.0201544	0.153976
GO:0008093	cytoskeletal adaptor activity	0.0201544	0.153389
GO:0005131	growth hormone receptor binding	0.0201544	0.152805
GO:0007172	signal complex formation	0.0201544	0.152227
GO:0042088	T-helper 1 type immune response	0.0201544	0.151652
GO:0030317	sperm motility	0.0201544	0.151082
GO:0008200	ion channel inhibitor activity	0.0201544	0.150516
GO:0050871	positive regulation of B cell activation	0.0201544	0.149955
GO:0030500	regulation of bone mineralization	0.0201544	0.149397
GO:0047485	protein N-terminus binding	0.0201544	0.148844
GO:0048515	spermatid differentiation	0.0201544	0.148295
GO:0007567	parturition	0.0201544	0.147749
GO:0001518	voltage-gated sodium channel complex	0.0201544	0.147208
GO:0043433	negative regulation of transcription factor activity	0.0201544	0.146671
GO:0032504	multicellular organism reproduction	0.0206819	0.149962
GO:0048534	hemopoietic or lymphoid organ development	0.0212162	0.153279
GO:0045321	leukocyte activation	0.0212162	0.152726
GO:0003707	steroid hormone receptor activity	0.0215063	0.154257
GO:0009968	negative regulation of signal transduction	0.0215063	0.153704
GO:0050865	regulation of cell activation	0.0219111	0.156038
GO:0030120	vesicle coat	0.0219111	0.155483
GO:0048609	reproductive process in a multicellular organism	0.0236074	0.166926
GO:0007596	blood coagulation	0.0236074	0.166336
GO:0048475	coated membrane	0.0242098	0.16998
GO:0005905	coated pit	0.0242098	0.169384
GO:0007160	cell-matrix adhesion	0.0251362	0.17525
GO:0007018	microtubule-based movement	0.0251362	0.17464
GO:0050817	coagulation	0.0251691	0.174261
GO:0051251	positive regulation of lymphocyte activation	0.0262877	0.181376
GO:0042398	amino acid derivative biosynthetic process	0.0262877	0.180751
GO:0003993	acid phosphatase activity	0.0262967	0.180191
GO:0030894	replisome	0.0262967	0.179574
GO:0031114	regulation of microtubule depolymerization	0.0262967	0.178961
GO:0005865	striated muscle thin filament	0.0262967	0.178353
GO:0019209	kinase activator activity	0.0262967	0.177748
GO:0042036	negative regulation of cytokine biosynthetic process	0.0262967	0.177148
GO:0008630	DNA damage response, signal transduction resulting in induction of apoptosis	0.0262967	0.176551
GO:0006595	polyamine metabolic process	0.0262967	0.175959
GO:0045807	positive regulation of endocytosis	0.0262967	0.17537
GO:0043176	amine binding	0.0262967	0.174786
GO:0050770	regulation of axonogenesis	0.0262967	0.174205
GO:0031644	regulation of neurological process	0.0262967	0.173628
GO:0030162	regulation of proteolysis	0.0262967	0.173055
GO:0030855	epithelial cell differentiation	0.0262967	0.172486
GO:0001725	stress fiber	0.0262967	0.17192
GO:0042730	fibrinolysis	0.0262967	0.171358
GO:0043506	regulation of JNK activity	0.0262967	0.1708
GO:0002761	regulation of myeloid leukocyte differentiation	0.0262967	0.170246
GO:0035282	segmentation	0.0262967	0.169695
GO:0007076	mitotic chromosome condensation	0.0262967	0.169147
GO:0005217	intracellular ligand-gated ion channel activity	0.0262967	0.168603
GO:0019216	regulation of lipid metabolic process	0.0262967	0.168063
GO:0046883	regulation of hormone secretion	0.0262967	0.167526
GO:0043256	laminin complex	0.0262967	0.166993
GO:0009405	pathogenesis	0.0262967	0.166462
GO:0030866	cortical actin cytoskeleton organization and biogenesis	0.0262967	0.165936
GO:0042095	interferon-gamma biosynthetic process	0.0262967	0.165412
GO:0007159	leukocyte adhesion	0.0262967	0.164892
GO:0046870	cadmium ion binding	0.0262967	0.164375
GO:0031032	actomyosin structure organization and biogenesis	0.0262967	0.163861
GO:0006206	pyrimidine base metabolic process	0.0262967	0.163351
GO:0015804	neutral amino acid transport	0.0262967	0.162844
GO:0002520	immune system development	0.0265425	0.163857
GO:0007519	striated muscle development	0.0266491	0.164007
GO:0019898	extrinsic to membrane	0.0266491	0.163503
GO:0005938	cell cortex	0.0266491	0.163001
GO:0004866	endopeptidase inhibitor activity	0.0280044	0.170767
GO:0004879	ligand-dependent nuclear receptor activity	0.0291373	0.177134
GO:0005520	insulin-like growth factor binding	0.0299427	0.181477
GO:0007599	hemostasis	0.0302629	0.182861
GO:0007398	ectoderm development	0.0302629	0.182309
GO:0030005	di-, tri-valent inorganic cation homeostasis	0.0310899	0.186727
GO:0030662	coated vesicle membrane	0.0319548	0.191345
GO:0006096	glycolysis	0.0319548	0.190772
GO:0009967	positive regulation of signal transduction	0.0321002	0.191068
GO:0009081	branched chain family amino acid metabolic process	0.0330877	0.19636
GO:0051018	protein kinase A binding	0.0330877	0.195777
GO:0007019	microtubule depolymerization	0.0330877	0.195198
GO:0004690	cyclic nucleotide-dependent protein kinase activity	0.0330877	0.194622
GO:0046850	regulation of bone remodeling	0.0330877	0.19405
GO:0042393	histone binding	0.0330877	0.193481
GO:0030833	regulation of actin filament polymerization	0.0330877	0.192915
GO:0008091	spectrin	0.0330877	0.192352
GO:0008584	male gonad development	0.0330877	0.191793
GO:0043190	ATP-binding cassette (ABC) transporter complex	0.0330877	0.191237
GO:0042577	lipid phosphatase activity	0.0330877	0.190685
GO:0005248	voltage-gated sodium channel activity	0.0330877	0.190135
GO:0004935	adrenoceptor activity	0.0330877	0.189589
GO:0030424	axon	0.0330877	0.189045
GO:0006304	DNA modification	0.0330877	0.188505
GO:0015711	organic anion transport	0.0330877	0.187968
GO:0030865	cortical cytoskeleton organization and biogenesis	0.0330877	0.187434
GO:0008603	cAMP-dependent protein kinase regulator activity	0.0330877	0.186903
GO:0031111	negative regulation of microtubule polymerization or depolymerization	0.0330877	0.186375
GO:0030552	cAMP binding	0.0330877	0.18585
GO:0008367	bacterial binding	0.0330877	0.185328
GO:0019206	nucleoside kinase activity	0.0330877	0.184809
GO:0050793	regulation of developmental process	0.0335194	0.186697
GO:0008138	protein tyrosine/serine/threonine phosphatase activity	0.033851	0.188019
GO:0042060	wound healing	0.0340086	0.18837
GO:0019992	diacylglycerol binding	0.0348233	0.192348
GO:0001775	cell activation	0.0361333	0.199033
GO:0006875	metal ion homeostasis	0.0361333	0.198484
GO:0051321	meiotic cell cycle	0.0378363	0.207268
GO:0000228	nuclear chromosome	0.0378363	0.2067
GO:0046456	icosanoid biosynthetic process	0.0380102	0.207083
GO:0004112	cyclic-nucleotide phosphodiesterase activity	0.0380102	0.206519
GO:0019897	extrinsic to plasma membrane	0.0380102	0.205958
GO:0000245	spliceosome assembly	0.0380102	0.205399
GO:0016769	transferase activity, transferring nitrogenous groups	0.0380102	0.204844
GO:0015674	di-, tri-valent inorganic cation transport	0.0380419	0.204463
GO:0007050	cell cycle arrest	0.0382902	0.205243
GO:0008015	circulation	0.0401682	0.214733
GO:0046112	nucleobase biosynthetic process	0.0404784	0.215813
GO:0042102	positive regulation of T cell proliferation	0.0404784	0.215237
GO:0030193	regulation of blood coagulation	0.0404784	0.214665
GO:0000302	response to reactive oxygen species	0.0404784	0.214095
GO:0046457	prostanoid biosynthetic process	0.0404784	0.213529
GO:0050803	regulation of synapse structure and activity	0.0404784	0.212966
GO:0016208	AMP binding	0.0404784	0.212405
GO:0030282	bone mineralization	0.0404784	0.211848
GO:0050731	positive regulation of peptidyl-tyrosine phosphorylation	0.0404784	0.211293
GO:0016363	nuclear matrix	0.0404784	0.210741
GO:0006525	arginine metabolic process	0.0404784	0.210193
GO:0031109	microtubule polymerization or depolymerization	0.0404784	0.209647
GO:0006570	tyrosine metabolic process	0.0404784	0.209104
GO:0030426	growth cone	0.0404784	0.208563
GO:0003995	acyl-CoA dehydrogenase activity	0.0404784	0.208026
GO:0016641	oxidoreductase activity, acting on the CH-NH2 group of donors, oxygen as acceptor	0.0404784	0.207491
GO:0015175	neutral amino acid transporter activity	0.0404784	0.206959
GO:0048489	synaptic vesicle transport	0.0404784	0.20643
GO:0030130	clathrin coat of trans-Golgi network vesicle	0.0404784	0.205903
GO:0016863	intramolecular oxidoreductase activity, transposing C=C bonds	0.0404784	0.205379
GO:0019838	growth factor binding	0.0408233	0.206603
GO:0043123	positive regulation of I-kappaB kinase/NF-kappaB cascade	0.0408233	0.20608
GO:0006839	mitochondrial transport	0.0424172	0.213586
GO:0044448	cell cortex part	0.0424172	0.213048
GO:0016247	channel regulator activity	0.0424172	0.212512
GO:0007265	Ras protein signal transduction	0.0436586	0.218183
GO:0004867	serine-type endopeptidase inhibitor activity	0.0461878	0.230246
GO:0004812	aminoacyl-tRNA ligase activity	0.0470683	0.23405
GO:0008021	synaptic vesicle	0.0470683	0.233468
GO:0005605	basal lamina	0.0470683	0.232889
GO:0046916	transition metal ion homeostasis	0.0470683	0.232312
GO:0046148	pigment biosynthetic process	0.0470683	0.231739
GO:0018212	peptidyl-tyrosine modification	0.0470683	0.231168
GO:0050863	regulation of T cell activation	0.0470683	0.2306
GO:0031072	heat shock protein binding	0.0470683	0.230035
GO:0008017	microtubule binding	0.0470683	0.229472
GO:0005126	hematopoietin/interferon-class (D200-domain) cytokine receptor binding	0.0477454	0.232206
GO:0046546	development of primary male sexual characteristics	0.0484226	0.234926
GO:0000051	urea cycle intermediate metabolic process	0.0484226	0.234356
GO:0030168	platelet activation	0.0484226	0.233788
GO:0042605	peptide antigen binding	0.0484226	0.233224
GO:0004993	serotonin receptor activity	0.0484226	0.232662
GO:0030261	chromosome condensation	0.0484226	0.232102
GO:0005251	delayed rectifier potassium channel activity	0.0484226	0.231546
GO:0051262	protein tetramerization	0.0484226	0.230992
GO:0006626	protein targeting to mitochondrion	0.0484226	0.230441
GO:0004520	endodeoxyribonuclease activity	0.0484226	0.229892
GO:0051402	neuron apoptosis	0.0484226	0.229346
GO:0008037	cell recognition	0.0484226	0.228802
GO:0001709	cell fate determination	0.0484226	0.228261
GO:0005765	lysosomal membrane	0.0484226	0.227723
GO:0002009	morphogenesis of an epithelium	0.0484226	0.227187
GO:0006801	superoxide metabolic process	0.0484226	0.226654
GO:0001934	positive regulation of protein amino acid phosphorylation	0.0484226	0.226123
GO:0004716	receptor signaling protein tyrosine kinase activity	0.0484226	0.225595
GO:0046879	hormone secretion	0.0484226	0.225069
GO:0012510	trans-Golgi network transport vesicle membrane	0.0484226	0.224546
GO:0009880	embryonic pattern specification	0.0484226	0.224025
GO:0042625	ATPase activity, coupled to transmembrane movement of ions	0.04902	0.226264
GO:0006887	exocytosis	0.0513378	0.236415
GO:0043122	regulation of I-kappaB kinase/NF-kappaB cascade	0.0519525	0.238694
GO:0043039	tRNA aminoacylation	0.0519592	0.238176
GO:0051235	maintenance of localization	0.0519592	0.23763
GO:0003704	specific RNA polymerase II transcription factor activity	0.0519592	0.237086
GO:0015457	auxiliary transport protein activity	0.0519592	0.236545
GO:0008227	amine receptor activity	0.0519592	0.236006
GO:0050878	regulation of body fluids	0.0544941	0.246958
GO:0000122	negative regulation of transcription from RNA polymerase II promoter	0.0549854	0.248619
GO:0006007	glucose catabolic process	0.0550741	0.248456
GO:0002250	adaptive immune response	0.0550741	0.247896
GO:0032947	protein complex scaffold	0.0568761	0.25543
GO:0005769	early endosome	0.0568761	0.254856
GO:0045597	positive regulation of cell differentiation	0.0568761	0.254285
GO:0006892	post-Golgi vesicle-mediated transport	0.0568761	0.253716
GO:0016755	transferase activity, transferring amino-acyl groups	0.0568761	0.25315
GO:0044450	microtubule organizing center part	0.0568761	0.252586
GO:0000794	condensed nuclear chromosome	0.0568761	0.252025
GO:0045216	intercellular junction assembly and maintenance	0.0568761	0.251466
GO:0050818	regulation of coagulation	0.0568761	0.250909
GO:0005871	kinesin complex	0.0568761	0.250355
GO:0009066	aspartate family amino acid metabolic process	0.0568761	0.249804
GO:0004182	carboxypeptidase A activity	0.0568761	0.249255
GO:0009168	purine ribonucleoside monophosphate biosynthetic process	0.0568761	0.248708
GO:0030330	DNA damage response, signal transduction by p53 class mediator	0.0568761	0.248164
GO:0019239	deaminase activity	0.0568761	0.247622
GO:0016010	dystrophin-associated glycoprotein complex	0.0568761	0.247083
GO:0019722	calcium-mediated signaling	0.0568761	0.246546
GO:0000041	transition metal ion transport	0.0570852	0.246915
GO:0031968	organelle outer membrane	0.0570852	0.246381
GO:0006865	amino acid transport	0.0570852	0.245849
GO:0009187	cyclic nucleotide metabolic process	0.0570852	0.245319
GO:0007389	pattern specification process	0.0570852	0.244791
GO:0042035	regulation of cytokine biosynthetic process	0.0570852	0.244266
GO:0051261	protein depolymerization	0.0570852	0.243743
GO:0030097	hemopoiesis	0.0571467	0.243484
GO:0004222	metalloendopeptidase activity	0.0581187	0.247097
GO:0008544	epidermis development	0.0581187	0.246572
GO:0030705	cytoskeleton-dependent intracellular transport	0.0581187	0.246048
GO:0003755	peptidyl-prolyl cis-trans isomerase activity	0.0624409	0.263786
GO:0000786	nucleosome	0.0629744	0.265478
GO:0008076	voltage-gated potassium channel complex	0.0629744	0.264918
GO:0022607	cellular component assembly	0.0646859	0.271545
GO:0005234	glutamate-gated ion channel activity	0.0657974	0.275631
GO:0000096	sulfur amino acid metabolic process	0.0657974	0.275053
GO:0032946	positive regulation of mononuclear cell proliferation	0.0657974	0.274477
GO:0006584	catecholamine metabolic process	0.0657974	0.273904
GO:0007052	mitotic spindle organization and biogenesis	0.0657974	0.273334
GO:0009065	glutamine family amino acid catabolic process	0.0657974	0.272765
GO:0004091	carboxylesterase activity	0.0657974	0.272199
GO:0050880	regulation of blood vessel size	0.0657974	0.271636
GO:0046661	male sex differentiation	0.0657974	0.271075
GO:0016646	oxidoreductase activity, acting on the CH-NH group of donors, NAD or NADP as acceptor	0.0657974	0.270516
GO:0001666	response to hypoxia	0.0657974	0.269959
GO:0016775	phosphotransferase activity, nitrogenous group as acceptor	0.0657974	0.269405
GO:0005665	DNA-directed RNA polymerase II, core complex	0.0657974	0.268853
GO:0042327	positive regulation of phosphorylation	0.0657974	0.268303
GO:0006909	phagocytosis	0.0657974	0.267755
GO:0030183	B cell differentiation	0.0657974	0.26721
GO:0007162	negative regulation of cell adhesion	0.0657974	0.266667
GO:0045637	regulation of myeloid cell differentiation	0.0657974	0.266126
GO:0003002	regionalization	0.0657974	0.265587
GO:0016638	oxidoreductase activity, acting on the CH-NH2 group of donors	0.0657974	0.265051
GO:0002521	leukocyte differentiation	0.0671361	0.269898
GO:0006800	oxygen and reactive oxygen species metabolic process	0.0671361	0.269355
GO:0016830	carbon-carbon lyase activity	0.0680208	0.272356
GO:0008064	regulation of actin polymerization and/or depolymerization	0.0680208	0.271811
GO:0007338	single fertilization	0.0680208	0.271267
GO:0016859	cis-trans isomerase activity	0.0680208	0.270725
GO:0007259	JAK-STAT cascade	0.0680208	0.270186
GO:0051129	negative regulation of cell organization and biogenesis	0.0680208	0.269649
GO:0015405	P-P-bond-hydrolysis-driven transporter activity	0.0681193	0.269504
GO:0043235	receptor complex	0.0681193	0.26897
GO:0045892	negative regulation of transcription, DNA-dependent	0.0715555	0.28198
GO:0006874	calcium ion homeostasis	0.071652	0.281803
GO:0030133	transport vesicle	0.0738188	0.289753
GO:0009566	fertilization	0.0738188	0.289184
GO:0042107	cytokine metabolic process	0.0738188	0.288617
GO:0030864	cortical actin cytoskeleton	0.075147	0.293235
GO:0006826	iron ion transport	0.075147	0.292662
GO:0007215	glutamate signaling pathway	0.075147	0.292092
GO:0005774	vacuolar membrane	0.075147	0.291523
GO:0006635	fatty acid beta-oxidation	0.075147	0.290957
GO:0005876	spindle microtubule	0.075147	0.290394
GO:0018958	phenol metabolic process	0.075147	0.289832
GO:0001727	lipid kinase activity	0.075147	0.289272
GO:0030693	caspase activity	0.075147	0.288715
GO:0007202	phospholipase C activation	0.075147	0.28816
GO:0046915	transition metal ion transporter activity	0.075147	0.287607
GO:0045165	cell fate commitment	0.075147	0.287056
GO:0051247	positive regulation of protein metabolic process	0.0758753	0.289283
GO:0051128	regulation of cellular component organization and biogenesis	0.0758753	0.288731
GO:0006816	calcium ion transport	0.0758753	0.288181
GO:0030832	regulation of actin filament length	0.0798285	0.30262
GO:0015171	amino acid transporter activity	0.0798285	0.302046
GO:0007156	homophilic cell adhesion	0.0828401	0.312847
GO:0019212	phosphatase inhibitor activity	0.0848872	0.319972
GO:0000922	spindle pole	0.0848872	0.319368
GO:0005669	transcription factor TFIID complex	0.0848872	0.318767
GO:0042168	heme metabolic process	0.0848872	0.318168
GO:0009112	nucleobase metabolic process	0.0848872	0.317571
GO:0044437	vacuolar part	0.0848872	0.316976
GO:0016849	phosphorus-oxygen lyase activity	0.0848872	0.316383
GO:0031667	response to nutrient levels	0.0848872	0.315793
GO:0042401	biogenic amine biosynthetic process	0.0848872	0.315205
GO:0007585	respiratory gaseous exchange	0.0848872	0.314619
GO:0006221	pyrimidine nucleotide biosynthetic process	0.0848872	0.314035
GO:0005212	structural constituent of eye lens	0.0848872	0.313454
GO:0051216	cartilage development	0.0848872	0.312875
GO:0005657	replication fork	0.0848872	0.312297
GO:0005044	scavenger receptor activity	0.0848872	0.311722
GO:0016860	intramolecular oxidoreductase activity	0.0860434	0.315387
GO:0007420	brain development	0.0860434	0.314808
GO:0006690	icosanoid metabolic process	0.0860434	0.314232
GO:0051248	negative regulation of protein metabolic process	0.0899955	0.328064
GO:0046649	lymphocyte activation	0.0907832	0.330331
GO:0006112	energy reserve metabolic process	0.0924566	0.335808
GO:0005798	Golgi-associated vesicle	0.0924566	0.335197
GO:0042626	ATPase activity, coupled to transmembrane movement of substances	0.0949161	0.34349
GO:0019320	hexose catabolic process	0.0949635	0.343039
GO:0007131	meiotic recombination	0.0949828	0.342488
GO:0005884	actin filament	0.0949828	0.341869
GO:0006612	protein targeting to membrane	0.0949828	0.341253
GO:0006284	base-excision repair	0.0949828	0.34064
GO:0030100	regulation of endocytosis	0.0949828	0.340028
GO:0009991	response to extracellular stimulus	0.0949828	0.339419
GO:0017148	negative regulation of protein biosynthetic process	0.0949828	0.338811
GO:0050730	regulation of peptidyl-tyrosine phosphorylation	0.0949828	0.338206
GO:0009975	cyclase activity	0.0949828	0.337604
GO:0006693	prostaglandin metabolic process	0.0949828	0.337003
GO:0051050	positive regulation of transport	0.0949828	0.336404
GO:0043492	ATPase activity, coupled to movement of substances	0.0985515	0.348425
GO:0016820	hydrolase activity, acting on acid anhydrides, catalyzing transmembrane movement of substances	0.0985515	0.347808
GO:0042612	MHC class I protein complex	0.0990612	0.348989
GO:0003697	single-stranded DNA binding	0.0990612	0.348374
GO:0030099	myeloid cell differentiation	0.0990612	0.34776
GO:0016064	immunoglobulin mediated immune response	0.0990612	0.347149
GO:0015631	tubulin binding	0.0990612	0.34654
GO:0002526	acute inflammatory response	0.100058	0.349415
GO:0046164	alcohol catabolic process	0.100058	0.348804
GO:0018193	peptidyl-amino acid modification	0.100058	0.348196
GO:0001871	pattern binding	0.103405	0.359216
GO:0006334	nucleosome assembly	0.105277	0.365082
GO:0006383	transcription from RNA polymerase III promoter	0.1054	0.364874
GO:0040029	regulation of gene expression, epigenetic	0.1054	0.364242
GO:0030532	small nuclear ribonucleoprotein complex	0.1054	0.363612
GO:0030574	collagen catabolic process	0.1054	0.362984
GO:0031327	negative regulation of cellular biosynthetic process	0.1054	0.362358
GO:0030530	heterogeneous nuclear ribonucleoprotein complex	0.1054	0.361734
GO:0001932	regulation of protein amino acid phosphorylation	0.1054	0.361113
GO:0007346	regulation of progression through mitotic cell cycle	0.1054	0.360493
GO:0008629	induction of apoptosis by intracellular signals	0.1054	0.359876
GO:0050870	positive regulation of T cell activation	0.1054	0.359261
GO:0030658	transport vesicle membrane	0.1054	0.358648
GO:0016814	hydrolase activity, acting on carbon-nitrogen (but not peptide) bonds, in cyclic amidines	0.1054	0.358037
GO:0004181	metallocarboxypeptidase activity	0.1054	0.357428
GO:0046209	nitric oxide metabolic process	0.1054	0.356821
GO:0019395	fatty acid oxidation	0.1054	0.356216
GO:0030551	cyclic nucleotide binding	0.1054	0.355613
GO:0006778	porphyrin metabolic process	0.1054	0.355013
GO:0055029	nuclear DNA-directed RNA polymerase complex	0.1054	0.354414
GO:0005626	insoluble fraction	0.1054	0.353817
GO:0006919	caspase activation	0.1054	0.353223
GO:0030155	regulation of cell adhesion	0.10585	0.354135
GO:0002474	antigen processing and presentation of peptide antigen via MHC class I	0.10585	0.353542
GO:0016459	myosin complex	0.10585	0.352951
GO:0051345	positive regulation of hydrolase activity	0.10585	0.352361
GO:0006898	receptor-mediated endocytosis	0.10585	0.351774
GO:0016591	DNA-directed RNA polymerase II, holoenzyme	0.110617	0.367006
GO:0019904	protein domain specific binding	0.110617	0.366396
GO:0001503	ossification	0.112815	0.373057
GO:0006576	biogenic amine metabolic process	0.112815	0.37244
GO:0006790	sulfur metabolic process	0.112815	0.371824
GO:0001816	cytokine production	0.112815	0.37121
GO:0005768	endosome	0.116076	0.38131
GO:0019207	kinase regulator activity	0.116076	0.380682
GO:0006606	protein import into nucleus	0.116076	0.380057
GO:0031497	chromatin assembly	0.116076	0.379434
GO:0007127	meiosis I	0.116107	0.378916
GO:0006521	regulation of amino acid metabolic process	0.116107	0.378297
GO:0009156	ribonucleoside monophosphate biosynthetic process	0.116107	0.37768
GO:0000819	sister chromatid segregation	0.116107	0.377064
GO:0030834	regulation of actin filament depolymerization	0.116107	0.376451
GO:0030880	RNA polymerase complex	0.116107	0.37584
GO:0030216	keratinocyte differentiation	0.116107	0.375231
GO:0044403	symbiosis, encompassing mutualism through parasitism	0.116107	0.374624
GO:0042108	positive regulation of cytokine biosynthetic process	0.116107	0.374019
GO:0030141	secretory granule	0.116107	0.373415
GO:0006471	protein amino acid ADP-ribosylation	0.116107	0.372814
GO:0030660	Golgi-associated vesicle membrane	0.116107	0.372215
GO:0001726	ruffle	0.116107	0.371617
GO:0005834	heterotrimeric G-protein complex	0.116107	0.371022
GO:0009072	aromatic amino acid family metabolic process	0.116107	0.370428
GO:0048469	cell maturation	0.116107	0.369836
GO:0001633	secretin-like receptor activity	0.116107	0.369247
GO:0009190	cyclic nucleotide biosynthetic process	0.116107	0.368659
GO:0030041	actin filament polymerization	0.116107	0.368072
GO:0007015	actin filament organization	0.116107	0.367488
GO:0051789	response to protein stimulus	0.11995	0.379049
GO:0048002	antigen processing and presentation of peptide antigen	0.11995	0.37845
GO:0015837	amine transport	0.11995	0.377852
GO:0051170	nuclear import	0.12165	0.382602
GO:0031402	sodium ion binding	0.12165	0.382
GO:0043005	neuron projection	0.127074	0.398405
GO:0030863	cortical cytoskeleton	0.127074	0.39778
GO:0009123	nucleoside monophosphate metabolic process	0.127074	0.397156
GO:0015035	protein disulfide oxidoreductase activity	0.127074	0.396535
GO:0016675	oxidoreductase activity, acting on heme group of donors	0.127074	0.395915
GO:0009890	negative regulation of biosynthetic process	0.127074	0.395298
GO:0003006	reproductive developmental process	0.127246	0.395217
GO:0007126	meiosis	0.127246	0.394603
GO:0045087	innate immune response	0.127337	0.394269
GO:0003774	motor activity	0.131074	0.405213
GO:0003823	antigen binding	0.134697	0.415769
GO:0007517	muscle development	0.135983	0.419089
GO:0007219	Notch signaling pathway	0.138273	0.425487
GO:0016684	oxidoreductase activity, acting on peroxide as acceptor	0.138273	0.424831
GO:0007190	adenylate cyclase activation	0.138273	0.424178
GO:0030286	dynein complex	0.138273	0.423526
GO:0008146	sulfotransferase activity	0.138273	0.422877
GO:0005272	sodium channel activity	0.138273	0.422229
GO:0007051	spindle organization and biogenesis	0.138273	0.421583
GO:0043280	positive regulation of caspase activity	0.138273	0.42094
GO:0051046	regulation of secretion	0.138273	0.420298
GO:0008286	insulin receptor signaling pathway	0.138273	0.419658
GO:0005179	hormone activity	0.140973	0.427204
GO:0019829	cation-transporting ATPase activity	0.142295	0.430555
GO:0005275	amine transporter activity	0.142295	0.429903
GO:0006399	tRNA metabolic process	0.142295	0.429253
GO:0016044	membrane organization and biogenesis	0.142295	0.428604
GO:0000226	microtubule cytoskeleton organization and biogenesis	0.142295	0.427958
GO:0017038	protein import	0.145042	0.435562
GO:0009615	response to virus	0.145042	0.434907
GO:0006695	cholesterol biosynthetic process	0.149676	0.448128
GO:0051259	protein oligomerization	0.149676	0.447456
GO:0009306	protein secretion	0.149676	0.446787
GO:0030334	regulation of cell migration	0.149676	0.446119
GO:0008016	regulation of heart contraction	0.149676	0.445453
GO:0005478	intracellular transporter activity	0.149676	0.444789
GO:0008154	actin polymerization and/or depolymerization	0.150032	0.445183
GO:0000075	cell cycle checkpoint	0.150032	0.444521
GO:0006633	fatty acid biosynthetic process	0.150032	0.443862
GO:0004714	transmembrane receptor protein tyrosine kinase activity	0.151147	0.4465
GO:0015377	cation:chloride symporter activity	0.153452	0.452638
GO:0018106	peptidyl-histidine phosphorylation	0.153452	0.45197
GO:0008514	organic anion transporter activity	0.153452	0.451303
GO:0030228	lipoprotein receptor activity	0.153452	0.450638
GO:0006564	L-serine biosynthetic process	0.153452	0.449976
GO:0006353	transcription termination	0.153452	0.449315
GO:0006572	tyrosine catabolic process	0.153452	0.448656
GO:0042278	purine nucleoside metabolic process	0.153452	0.447999
GO:0043487	regulation of RNA stability	0.153452	0.447344
GO:0004028	3-chloroallyl aldehyde dehydrogenase activity	0.153452	0.446691
GO:0009755	hormone-mediated signaling	0.153452	0.44604
GO:0006491	N-glycan processing	0.153452	0.445391
GO:0017015	regulation of transforming growth factor beta receptor signaling pathway	0.153452	0.444743
GO:0005313	L-glutamate transporter activity	0.153452	0.444098
GO:0009749	response to glucose stimulus	0.153452	0.443454
GO:0006596	polyamine biosynthetic process	0.153452	0.442813
GO:0005005	transmembrane-ephrin receptor activity	0.153452	0.442173
GO:0009312	oligosaccharide biosynthetic process	0.153452	0.441535
GO:0002429	immune response-activating cell surface receptor signaling pathway	0.153452	0.440898
GO:0008504	monoamine transporter activity	0.153452	0.440264
GO:0004999	vasoactive intestinal polypeptide receptor activity	0.153452	0.439631
GO:0008494	translation activator activity	0.153452	0.439001
GO:0042542	response to hydrogen peroxide	0.153452	0.438372
GO:0003916	DNA topoisomerase activity	0.153452	0.437745
GO:0015239	multidrug transporter activity	0.153452	0.437119
GO:0006266	DNA ligation	0.153452	0.436496
GO:0006312	mitotic recombination	0.153452	0.435874
GO:0004839	ubiquitin activating enzyme activity	0.153452	0.435254
GO:0035014	phosphoinositide 3-kinase regulator activity	0.153452	0.434636
GO:0051605	protein maturation via proteolysis	0.153452	0.434019
GO:0006625	protein targeting to peroxisome	0.153452	0.433404
GO:0005587	collagen type IV	0.153452	0.432791
GO:0005283	sodium:amino acid symporter activity	0.153452	0.43218
GO:0016458	gene silencing	0.153452	0.431571
GO:0008272	sulfate transport	0.153452	0.430963
GO:0003840	gamma-glutamyltransferase activity	0.153452	0.430357
GO:0017002	activin receptor activity	0.153452	0.429752
GO:0000792	heterochromatin	0.153452	0.429149
GO:0004960	thromboxane receptor activity	0.153452	0.428548
GO:0016803	ether hydrolase activity	0.153452	0.427949
GO:0000160	two-component signal transduction system (phosphorelay)	0.153452	0.427351
GO:0009062	fatty acid catabolic process	0.153452	0.426755
GO:0003964	RNA-directed DNA polymerase activity	0.153452	0.426161
GO:0045622	regulation of T-helper cell differentiation	0.153452	0.425568
GO:0006527	arginine catabolic process	0.153452	0.424977
GO:0008503	benzodiazepine receptor activity	0.153452	0.424388
GO:0007216	metabotropic glutamate receptor signaling pathway	0.153452	0.4238
GO:0005697	telomerase holoenzyme complex	0.153452	0.423214
GO:0009299	mRNA transcription	0.153452	0.422629
GO:0004030	aldehyde dehydrogenase [NAD(P)+] activity	0.153452	0.422046
GO:0019841	retinol binding	0.153452	0.421465
GO:0007094	mitotic spindle checkpoint	0.153452	0.420885
GO:0031498	chromatin disassembly	0.153452	0.420307
GO:0046527	glucosyltransferase activity	0.153452	0.41973
GO:0046824	positive regulation of nucleocytoplasmic transport	0.153452	0.419155
GO:0016291	acyl-CoA thioesterase activity	0.153452	0.418582
GO:0004952	dopamine receptor activity	0.153452	0.41801
GO:0048259	regulation of receptor mediated endocytosis	0.153452	0.41744
GO:0006637	acyl-CoA metabolic process	0.153452	0.416871
GO:0030250	guanylate cyclase activator activity	0.153452	0.416304
GO:0046488	phosphatidylinositol metabolic process	0.153452	0.415738
GO:0006306	DNA methylation	0.153452	0.415174
GO:0006271	DNA strand elongation during DNA replication	0.153452	0.414612
GO:0000726	non-recombinational repair	0.153452	0.414051
GO:0051341	regulation of oxidoreductase activity	0.153452	0.413491
GO:0015924	mannosyl-oligosaccharide mannosidase activity	0.153452	0.412933
GO:0004185	serine carboxypeptidase activity	0.153452	0.412377
GO:0005814	centriole	0.153452	0.411822
GO:0004749	ribose phosphate diphosphokinase activity	0.153452	0.411268
GO:0051303	establishment of chromosome localization	0.153452	0.410716
GO:0030316	osteoclast differentiation	0.153452	0.410166
GO:0003701	RNA polymerase I transcription factor activity	0.153452	0.409616
GO:0016079	synaptic vesicle exocytosis	0.153452	0.409069
GO:0046030	inositol trisphosphate phosphatase activity	0.153452	0.408523
GO:0051183	vitamin transporter activity	0.153452	0.407978
GO:0042809	vitamin D receptor binding	0.153452	0.407435
GO:0016857	racemase and epimerase activity, acting on carbohydrates and derivatives	0.153452	0.406893
GO:0008333	endosome to lysosome transport	0.153452	0.406353
GO:0006072	glycerol-3-phosphate metabolic process	0.153452	0.405814
GO:0006930	substrate-bound cell migration, cell extension	0.153452	0.405276
GO:0000062	acyl-CoA binding	0.153452	0.40474
GO:0006940	regulation of smooth muscle contraction	0.153452	0.404205
GO:0045429	positive regulation of nitric oxide biosynthetic process	0.153452	0.403672
GO:0018346	protein amino acid prenylation	0.153452	0.40314
GO:0016599	caveolar membrane	0.153452	0.40261
GO:0004689	phosphorylase kinase activity	0.153452	0.402081
GO:0005844	polysome	0.153452	0.401553
GO:0016847	1-aminocyclopropane-1-carboxylate synthase activity	0.153452	0.401027
GO:0008143	poly(A) binding	0.153452	0.400502
GO:0005066	transmembrane receptor protein tyrosine kinase signaling protein activity	0.153452	0.399978
GO:0010001	glial cell differentiation	0.153452	0.399456
GO:0005593	FACIT collagen	0.153452	0.398935
GO:0045621	positive regulation of lymphocyte differentiation	0.153452	0.398416
GO:0002762	negative regulation of myeloid leukocyte differentiation	0.153452	0.397898
GO:0042987	amyloid precursor protein catabolic process	0.153452	0.397381
GO:0019863	IgE binding	0.153452	0.396866
GO:0048477	oogenesis	0.153452	0.396352
GO:0004972	N-methyl-D-aspartate selective glutamate receptor activity	0.153452	0.395839
GO:0032297	negative regulation of DNA replication initiation	0.153452	0.395328
GO:0042135	neurotransmitter catabolic process	0.153452	0.394817
GO:0005123	death receptor binding	0.153452	0.394309
GO:0004467	long-chain-fatty-acid-CoA ligase activity	0.153452	0.393801
GO:0009071	serine family amino acid catabolic process	0.153452	0.393295
GO:0016933	glycine-gated ion channel activity	0.153452	0.39279
GO:0015198	oligopeptide transporter activity	0.153452	0.392287
GO:0008211	glucocorticoid metabolic process	0.153452	0.391784
GO:0004681	casein kinase I activity	0.153452	0.391283
GO:0030073	insulin secretion	0.153452	0.390784
GO:0015695	organic cation transport	0.153452	0.390285
GO:0004523	ribonuclease H activity	0.153452	0.389788
GO:0009113	purine base biosynthetic process	0.153452	0.389292
GO:0019363	pyridine nucleotide biosynthetic process	0.153452	0.388797
GO:0042461	photoreceptor cell development	0.153452	0.388304
GO:0005577	fibrinogen complex	0.153452	0.387812
GO:0045840	positive regulation of mitosis	0.153452	0.387321
GO:0017166	vinculin binding	0.153452	0.386831
GO:0031344	regulation of cell projection organization and biogenesis	0.153452	0.386343
GO:0000018	regulation of DNA recombination	0.153452	0.385856
GO:0005487	nucleocytoplasmic transporter activity	0.153452	0.38537
GO:0006702	androgen biosynthetic process	0.153452	0.384885
GO:0001822	kidney development	0.153452	0.384401
GO:0017176	phosphatidylinositol N-acetylglucosaminyltransferase activity	0.153452	0.383919
GO:0042311	vasodilation	0.153452	0.383438
GO:0000339	RNA cap binding	0.153452	0.382958
GO:0007025	beta-tubulin folding	0.153452	0.382479
GO:0045334	clathrin-coated endocytic vesicle	0.153452	0.382002
GO:0004957	prostaglandin E receptor activity	0.153452	0.381526
GO:0006590	thyroid hormone generation	0.153452	0.38105
GO:0046658	anchored to plasma membrane	0.153452	0.380576
GO:0016840	carbon-nitrogen lyase activity	0.153452	0.380104
GO:0004559	alpha-mannosidase activity	0.153452	0.379632
GO:0016624	oxidoreductase activity, acting on the aldehyde or oxo group of donors, disulfide as acceptor	0.153452	0.379162
GO:0042476	odontogenesis	0.153452	0.378692
GO:0015988	energy coupled proton transport, against electrochemical gradient	0.153452	0.378224
GO:0048185	activin binding	0.153452	0.377757
GO:0005929	cilium	0.153452	0.377292
GO:0018065	protein-cofactor linkage	0.153452	0.376827
GO:0042447	hormone catabolic process	0.153452	0.376363
GO:0045261	proton-transporting ATP synthase complex, catalytic core F(1)	0.153452	0.375901
GO:0000045	autophagic vacuole formation	0.153452	0.37544
GO:0051208	sequestering of calcium ion	0.153452	0.37498
GO:0004448	isocitrate dehydrogenase activity	0.153452	0.374521
GO:0030201	heparan sulfate proteoglycan metabolic process	0.153452	0.374063
GO:0016165	lipoxygenase activity	0.153452	0.373606
GO:0003796	lysozyme activity	0.153452	0.373151
GO:0001710	mesodermal cell fate commitment	0.153452	0.372696
GO:0016461	unconventional myosin complex	0.153452	0.372243
GO:0006641	triacylglycerol metabolic process	0.153452	0.37179
GO:0005007	fibroblast growth factor receptor activity	0.153452	0.371339
GO:0051289	protein homotetramerization	0.153452	0.370889
GO:0005436	sodium:phosphate symporter activity	0.153452	0.37044
GO:0003956	NAD(P)+-protein-arginine ADP-ribosyltransferase activity	0.153452	0.369992
GO:0005678	chromatin assembly complex	0.153452	0.369545
GO:0015071	protein phosphatase type 2C activity	0.153452	0.3691
GO:0050839	cell adhesion molecule binding	0.153452	0.368655
GO:0004465	lipoprotein lipase activity	0.153452	0.368211
GO:0006984	ER-nuclear signaling pathway	0.153452	0.367769
GO:0035035	histone acetyltransferase binding	0.153452	0.367327
GO:0005637	nuclear inner membrane	0.153452	0.366887
GO:0048524	positive regulation of viral life cycle	0.153452	0.366447
GO:0043027	caspase inhibitor activity	0.153452	0.366009
GO:0005338	nucleotide-sugar transporter activity	0.153452	0.365572
GO:0000209	protein polyubiquitination	0.153452	0.365135
GO:0009083	branched chain family amino acid catabolic process	0.153452	0.3647
GO:0046146	tetrahydrobiopterin metabolic process	0.153452	0.364266
GO:0009251	glucan catabolic process	0.153452	0.363833
GO:0007595	lactation	0.153452	0.363401
GO:0006534	cysteine metabolic process	0.153452	0.36297
GO:0009612	response to mechanical stimulus	0.153452	0.36254
GO:0016986	transcription initiation factor activity	0.153452	0.362111
GO:0051920	peroxiredoxin activity	0.153452	0.361683
GO:0006621	protein retention in ER	0.153452	0.361256
GO:0015884	folic acid transport	0.153452	0.36083
GO:0006046	N-acetylglucosamine catabolic process	0.153452	0.360405
GO:0004396	hexokinase activity	0.153452	0.359981
GO:0009593	detection of chemical stimulus	0.153452	0.359558
GO:0030199	collagen fibril organization	0.153452	0.359136
GO:0009374	biotin binding	0.153452	0.358715
GO:0043094	metabolic compound salvage	0.153452	0.358294
GO:0016615	malate dehydrogenase activity	0.153452	0.357875
GO:0005851	eukaryotic translation initiation factor 2B complex	0.153452	0.357457
GO:0005875	microtubule associated complex	0.157349	0.366107
GO:0048771	tissue remodeling	0.1579	0.36696
GO:0031980	mitochondrial lumen	0.1579	0.366533
GO:0005604	basement membrane	0.1579	0.366107
GO:0050381	unspecific monooxygenase activity	0.161258	0.37346
GO:0044454	nuclear chromosome part	0.161258	0.373027
GO:0004114	3',5'-cyclic-nucleotide phosphodiesterase activity	0.161258	0.372594
GO:0004536	deoxyribonuclease activity	0.161258	0.372163
GO:0005184	neuropeptide hormone activity	0.161258	0.371733
GO:0016197	endosome transport	0.161258	0.371304
GO:0000187	activation of MAPK activity	0.161258	0.370875
GO:0006220	pyrimidine nucleotide metabolic process	0.161258	0.370448
GO:0006814	sodium ion transport	0.163644	0.375496
GO:0051347	positive regulation of transferase activity	0.165892	0.380216
GO:0006575	amino acid derivative metabolic process	0.165892	0.37978
GO:0045860	positive regulation of protein kinase activity	0.165892	0.379344
GO:0043085	positive regulation of enzyme activity	0.167069	0.381598
GO:0030017	sarcomere	0.172996	0.394685
GO:0016782	transferase activity, transferring sulfur-containing groups	0.172996	0.394233
GO:0045792	negative regulation of cell size	0.172996	0.393783
GO:0045137	development of primary sexual characteristics	0.172996	0.393334
GO:0005741	mitochondrial outer membrane	0.172996	0.392886
GO:0016831	carboxy-lyase activity	0.172996	0.392439
GO:0018108	peptidyl-tyrosine phosphorylation	0.172996	0.391994
GO:0006084	acetyl-CoA metabolic process	0.172996	0.391549
GO:0002449	lymphocyte mediated immunity	0.174	0.393375
GO:0009310	amine catabolic process	0.174	0.39293
GO:0006006	glucose metabolic process	0.176499	0.39812
GO:0005911	intercellular junction	0.176499	0.39767
GO:0000178	exosome (RNase complex)	0.1812	0.407803
GO:0005484	SNAP receptor activity	0.1812	0.407343
GO:0032138	single base insertion or deletion binding	0.1812	0.406884
GO:0015813	glutamate transport	0.1812	0.406426
GO:0009408	response to heat	0.1812	0.40597
GO:0004372	glycine hydroxymethyltransferase activity	0.1812	0.405514
GO:0019627	urea metabolic process	0.1812	0.405059
GO:0005523	tropomyosin binding	0.1812	0.404606
GO:0006740	NADPH regeneration	0.1812	0.404153
GO:0004908	interleukin-1 receptor activity	0.1812	0.403702
GO:0045785	positive regulation of cell adhesion	0.1812	0.403251
GO:0005452	inorganic anion exchanger activity	0.1812	0.402802
GO:0045058	T cell selection	0.1812	0.402353
GO:0006309	DNA fragmentation during apoptosis	0.1812	0.401905
GO:0043574	peroxisomal transport	0.1812	0.401459
GO:0045927	positive regulation of growth	0.1812	0.401013
GO:0046920	alpha(1,3)-fucosyltransferase activity	0.1812	0.400569
GO:0016667	oxidoreductase activity, acting on sulfur group of donors	0.1812	0.400125
GO:0035267	NuA4 histone acetyltransferase complex	0.1812	0.399683
GO:0045026	plasma membrane fusion	0.1812	0.399241
GO:0005154	epidermal growth factor receptor binding	0.1812	0.3988
GO:0042826	histone deacetylase binding	0.1812	0.398361
GO:0019894	kinesin binding	0.1812	0.397922
GO:0005881	cytoplasmic microtubule	0.1812	0.397484
GO:0046348	amino sugar catabolic process	0.1812	0.397047
GO:0031577	spindle checkpoint	0.1812	0.396611
GO:0015450	protein translocase activity	0.1812	0.396177
GO:0016861	intramolecular oxidoreductase activity, interconverting aldoses and ketoses	0.1812	0.395743
GO:0042326	negative regulation of phosphorylation	0.1812	0.39531
GO:0030667	secretory granule membrane	0.1812	0.394878
GO:0006265	DNA topological change	0.1812	0.394447
GO:0046875	ephrin receptor binding	0.1812	0.394016
GO:0016500	protein-hormone receptor activity	0.1812	0.393587
GO:0004194	pepsin A activity	0.1812	0.393159
GO:0001540	beta-amyloid binding	0.1812	0.392732
GO:0007098	centrosome cycle	0.1812	0.392305
GO:0006775	fat-soluble vitamin metabolic process	0.1812	0.39188
GO:0042364	water-soluble vitamin biosynthetic process	0.1812	0.391455
GO:0007339	binding of sperm to zona pellucida	0.1812	0.391031
GO:0042509	regulation of tyrosine phosphorylation of STAT protein	0.1812	0.390609
GO:0015172	acidic amino acid transporter activity	0.1812	0.390187
GO:0007089	traversing start control point of mitotic cell cycle	0.1812	0.389766
GO:0006977	DNA damage response, signal transduction by p53 class mediator resulting in cell cycle arrest	0.1812	0.389346
GO:0019098	reproductive behavior	0.1812	0.388927
GO:0030641	hydrogen ion homeostasis	0.1812	0.388509
GO:0051054	positive regulation of DNA metabolic process	0.1812	0.388091
GO:0048871	multicellular organismal homeostasis	0.1812	0.387675
GO:0042136	neurotransmitter biosynthetic process	0.1812	0.387259
GO:0004985	opioid receptor activity	0.1812	0.386845
GO:0016421	CoA carboxylase activity	0.1812	0.386431
GO:0042403	thyroid hormone metabolic process	0.1812	0.386018
GO:0001848	complement binding	0.1812	0.385606
GO:0018105	peptidyl-serine phosphorylation	0.1812	0.385195
GO:0005092	GDP-dissociation inhibitor activity	0.1812	0.384785
GO:0005791	rough endoplasmic reticulum	0.1812	0.384376
GO:0001539	ciliary or flagellar motility	0.1812	0.383967
GO:0005006	epidermal growth factor receptor activity	0.1812	0.383559
GO:0005606	laminin-1 complex	0.1812	0.383153
GO:0003709	RNA polymerase III transcription factor activity	0.1812	0.382747
GO:0030520	estrogen receptor signaling pathway	0.1812	0.382342
GO:0008250	oligosaccharyl transferase complex	0.1812	0.381938
GO:0009743	response to carbohydrate stimulus	0.1812	0.381534
GO:0030169	low-density lipoprotein binding	0.1812	0.381132
GO:0030935	sheet-forming collagen	0.1812	0.38073
GO:0021700	developmental maturation	0.1812	0.380329
GO:0045454	cell redox homeostasis	0.1812	0.37993
GO:0006012	galactose metabolic process	0.1812	0.37953
GO:0003810	protein-glutamine gamma-glutamyltransferase activity	0.1812	0.379132
GO:0005537	mannose binding	0.1812	0.378735
GO:0030326	embryonic limb morphogenesis	0.1812	0.378338
GO:0030137	COPI-coated vesicle	0.1812	0.377942
GO:0005542	folic acid binding	0.1812	0.377548
GO:0019883	antigen processing and presentation of endogenous antigen	0.1812	0.377153
GO:0016780	phosphotransferase activity, for other substituted phosphate groups	0.1812	0.37676
GO:0030174	regulation of DNA replication initiation	0.1812	0.376368
GO:0042430	indole and derivative metabolic process	0.1812	0.375976
GO:0016909	SAP kinase activity	0.1812	0.375585
GO:0008641	small protein activating enzyme activity	0.1812	0.375195
GO:0016417	S-acyltransferase activity	0.1812	0.374806
GO:0047555	3',5'-cyclic-GMP phosphodiesterase activity	0.1812	0.374418
GO:0007090	regulation of S phase of mitotic cell cycle	0.1812	0.37403
GO:0016634	oxidoreductase activity, acting on the CH-CH group of donors, oxygen as acceptor	0.1812	0.373643
GO:0030178	negative regulation of Wnt receptor signaling pathway	0.1812	0.373257
GO:0001595	angiotensin receptor activity	0.1812	0.372872
GO:0004661	protein geranylgeranyltransferase activity	0.1812	0.372488
GO:0009595	detection of biotic stimulus	0.1812	0.372104
GO:0016409	palmitoyltransferase activity	0.1812	0.371721
GO:0005885	Arp2/3 protein complex	0.1812	0.371339
GO:0015844	monoamine transport	0.1812	0.370958
GO:0017040	ceramidase activity	0.1812	0.370577
GO:0006282	regulation of DNA repair	0.1812	0.370198
GO:0009119	ribonucleoside metabolic process	0.1812	0.369819
GO:0002286	T cell activation during immune response	0.1812	0.369441
GO:0015238	drug transporter activity	0.1812	0.369063
GO:0016566	specific transcriptional repressor activity	0.1812	0.368687
GO:0007566	embryo implantation	0.1812	0.368311
GO:0016925	protein sumoylation	0.1812	0.367936
GO:0015248	sterol transporter activity	0.1812	0.367562
GO:0006359	regulation of transcription from RNA polymerase III promoter	0.1812	0.367188
GO:0030131	clathrin adaptor complex	0.1812	0.366815
GO:0005901	caveola	0.1812	0.366443
GO:0006703	estrogen biosynthetic process	0.1812	0.366072
GO:0050821	protein stabilization	0.1812	0.365701
GO:0016918	retinal binding	0.1812	0.365332
GO:0030072	peptide hormone secretion	0.1812	0.364963
GO:0009396	folic acid and derivative biosynthetic process	0.1812	0.364594
GO:0005663	DNA replication factor C complex	0.1812	0.364227
GO:0005770	late endosome	0.1812	0.36386
GO:0004065	arylsulfatase activity	0.1812	0.363494
GO:0009068	aspartate family amino acid catabolic process	0.1812	0.363129
GO:0016236	macroautophagy	0.1812	0.362764
GO:0048589	developmental growth	0.1812	0.3624
GO:0000790	nuclear chromatin	0.1812	0.362037
GO:0050679	positive regulation of epithelial cell proliferation	0.1812	0.361675
GO:0030127	COPII vesicle coat	0.1812	0.361313
GO:0016806	dipeptidyl-peptidase and tripeptidyl-peptidase activity	0.1812	0.360952
GO:0016528	sarcoplasm	0.1812	0.360592
GO:0043193	positive regulation of gene-specific transcription	0.1812	0.360232
GO:0007096	regulation of exit from mitosis	0.1812	0.359874
GO:0016713	oxidoreductase activity, acting on paired donors, with incorporation or reduction of molecular oxygen, reduced iron-sulfur protein as one donor, and incorporation of one atom of oxygen	0.1812	0.359515
GO:0050750	low-density lipoprotein receptor binding	0.1812	0.359158
GO:0042734	presynaptic membrane	0.1812	0.358801
GO:0045595	regulation of cell differentiation	0.182218	0.360459
GO:0019867	outer membrane	0.182218	0.360102
GO:0008144	drug binding	0.184867	0.364975
GO:0006805	xenobiotic metabolic process	0.184867	0.364614
GO:0008217	blood pressure regulation	0.184867	0.364254
GO:0043405	regulation of MAPK activity	0.184867	0.363894
GO:0048471	perinuclear region of cytoplasm	0.184867	0.363535
GO:0042770	DNA damage response, signal transduction	0.184867	0.363177
GO:0004428	inositol or phosphatidylinositol kinase activity	0.184867	0.36282
GO:0004180	carboxypeptidase activity	0.184867	0.362463
GO:0016763	transferase activity, transferring pentosyl groups	0.184867	0.362107
GO:0044275	cellular carbohydrate catabolic process	0.189683	0.371176
GO:0006725	aromatic compound metabolic process	0.189683	0.370812
GO:0002443	leukocyte mediated immunity	0.190537	0.372117
GO:0005507	copper ion binding	0.190537	0.371753
GO:0044270	nitrogen compound catabolic process	0.190537	0.37139
GO:0042611	MHC protein complex	0.190537	0.371027
GO:0003001	generation of a signal involved in cell-cell signaling	0.196849	0.382944
GO:0007189	G-protein signaling, adenylate cyclase activating pathway	0.196849	0.382571
GO:0043406	positive regulation of MAPK activity	0.196849	0.382198
GO:0005923	tight junction	0.196849	0.381827
GO:0007005	mitochondrion organization and biogenesis	0.196849	0.381456
GO:0016126	sterol biosynthetic process	0.196849	0.381085
GO:0042325	regulation of phosphorylation	0.196849	0.380716
GO:0019887	protein kinase regulator activity	0.198951	0.384408
GO:0042110	T cell activation	0.198951	0.384035
GO:0016053	organic acid biosynthetic process	0.198951	0.383664
GO:0006310	DNA recombination	0.207452	0.399671
GO:0046483	heterocycle metabolic process	0.207452	0.399285
GO:0040017	positive regulation of locomotion	0.208041	0.400033
GO:0006639	acylglycerol metabolic process	0.208041	0.399647
GO:0045444	fat cell differentiation	0.208041	0.399263
GO:0006368	RNA elongation from RNA polymerase II promoter	0.208041	0.398879
GO:0042552	myelination	0.208041	0.398496
GO:0005732	small nucleolar ribonucleoprotein complex	0.208041	0.398113
GO:0022600	digestive process	0.208041	0.397731
GO:0008180	signalosome complex	0.208041	0.39735
GO:0006760	folic acid and derivative metabolic process	0.208041	0.39697
GO:0051900	regulation of mitochondrial depolarization	0.208041	0.396591
GO:0005689	U12-dependent spliceosome	0.208041	0.396212
GO:0005852	eukaryotic translation initiation factor 3 complex	0.208041	0.395834
GO:0006611	protein export from nucleus	0.208041	0.395457
GO:0004300	enoyl-CoA hydratase activity	0.208041	0.39508
GO:0050832	defense response to fungus	0.208041	0.394704
GO:0006942	regulation of striated muscle contraction	0.208041	0.394329
GO:0010181	FMN binding	0.208041	0.393954
GO:0008299	isoprenoid biosynthetic process	0.208041	0.393581
GO:0045086	positive regulation of interleukin-2 biosynthetic process	0.208041	0.393207
GO:0019966	interleukin-1 binding	0.208041	0.392835
GO:0016877	ligase activity, forming carbon-sulfur bonds	0.208041	0.392463
GO:0007193	G-protein signaling, adenylate cyclase inhibiting pathway	0.208041	0.392093
GO:0016895	exodeoxyribonuclease activity, producing 5'-phosphomonoesters	0.208041	0.391722
GO:0007009	plasma membrane organization and biogenesis	0.208041	0.391353
GO:0045768	positive regulation of anti-apoptosis	0.208041	0.390984
GO:0005246	calcium channel regulator activity	0.208041	0.390616
GO:0007416	synaptogenesis	0.208041	0.390248
GO:0007516	hemocyte development (sensu Arthropoda)	0.208041	0.389881
GO:0004415	hyalurononglucosaminidase activity	0.208041	0.389515
GO:0008171	O-methyltransferase activity	0.208041	0.38915
GO:0050684	regulation of mRNA processing	0.208041	0.388785
GO:0000175	3'-5'-exoribonuclease activity	0.208041	0.388421
GO:0015301	anion:anion antiporter activity	0.208041	0.388058
GO:0003708	retinoic acid receptor activity	0.208041	0.387695
GO:0016524	latrotoxin receptor activity	0.208041	0.387333
GO:0005579	membrane attack complex	0.208041	0.386972
GO:0006479	protein amino acid methylation	0.208041	0.386611
GO:0005375	copper ion transporter activity	0.208041	0.386251
GO:0009988	cell-cell recognition	0.208041	0.385892
GO:0016573	histone acetylation	0.208041	0.385533
GO:0005833	hemoglobin complex	0.208041	0.385175
GO:0042551	neuron maturation	0.208041	0.384818
GO:0045453	bone resorption	0.208041	0.384461
GO:0015108	chloride transporter activity	0.208041	0.384105
GO:0008156	negative regulation of DNA replication	0.208041	0.38375
GO:0015197	peptide transporter activity	0.208041	0.383395
GO:0051184	cofactor transporter activity	0.208041	0.383041
GO:0042063	gliogenesis	0.208041	0.382688
GO:0035097	histone methyltransferase complex	0.208041	0.382335
GO:0004984	olfactory receptor activity	0.208041	0.381983
GO:0016679	oxidoreductase activity, acting on diphenols and related substances as donors	0.208041	0.381632
GO:0008656	caspase activator activity	0.208041	0.381281
GO:0004806	triacylglycerol lipase activity	0.208041	0.380931
GO:0043021	ribonucleoprotein binding	0.208041	0.380582
GO:0005095	GTPase inhibitor activity	0.208041	0.380233
GO:0001655	urogenital system development	0.208041	0.379885
GO:0045580	regulation of T cell differentiation	0.208041	0.379537
GO:0043161	proteasomal ubiquitin-dependent protein catabolic process	0.208041	0.37919
GO:0015926	glucosidase activity	0.208041	0.378844
GO:0016885	ligase activity, forming carbon-carbon bonds	0.208041	0.378498
GO:0043648	dicarboxylic acid metabolic process	0.208041	0.378153
GO:0004549	tRNA-specific ribonuclease activity	0.208041	0.377809
GO:0016778	diphosphotransferase activity	0.208041	0.377465
GO:0030101	natural killer cell activation	0.208041	0.377122
GO:0042627	chylomicron	0.208041	0.376779
GO:0006688	glycosphingolipid biosynthetic process	0.208041	0.376437
GO:0004289	subtilase activity	0.208041	0.376096
GO:0000097	sulfur amino acid biosynthetic process	0.208041	0.375755
GO:0009110	vitamin biosynthetic process	0.208041	0.375415
GO:0006750	glutathione biosynthetic process	0.208041	0.375076
GO:0015491	cation:cation antiporter activity	0.208041	0.374737
GO:0004407	histone deacetylase activity	0.208041	0.374399
GO:0050715	positive regulation of cytokine secretion	0.208041	0.374061
GO:0030149	sphingolipid catabolic process	0.208041	0.373724
GO:0042162	telomeric DNA binding	0.208041	0.373388
GO:0004190	aspartic-type endopeptidase activity	0.208041	0.373052
GO:0030071	regulation of mitotic metaphase/anaphase transition	0.208041	0.372717
GO:0007016	cytoskeletal anchoring	0.208041	0.372382
GO:0045638	negative regulation of myeloid cell differentiation	0.208041	0.372048
GO:0004303	estradiol 17-beta-dehydrogenase activity	0.208041	0.371715
GO:0046328	regulation of JNK cascade	0.208041	0.371382
GO:0035108	limb morphogenesis	0.208041	0.37105
GO:0005790	smooth endoplasmic reticulum	0.208041	0.370718
GO:0005786	signal recognition particle, endoplasmic reticulum targeting	0.208041	0.370387
GO:0015485	cholesterol binding	0.208041	0.370057
GO:0008536	Ran GTPase binding	0.208041	0.369727
GO:0016805	dipeptidase activity	0.208041	0.369398
GO:0006929	substrate-bound cell migration	0.208041	0.369069
GO:0004926	non-G-protein coupled 7TM receptor activity	0.208041	0.368741
GO:0003857	3-hydroxyacyl-CoA dehydrogenase activity	0.208041	0.368414
GO:0006144	purine base metabolic process	0.208041	0.368087
GO:0005838	proteasome regulatory particle (sensu Eukaryota)	0.208041	0.367761
GO:0016455	RNA polymerase II transcription mediator activity	0.208041	0.367435
GO:0008318	protein prenyltransferase activity	0.208041	0.36711
GO:0005913	cell-cell adherens junction	0.208041	0.366785
GO:0007028	cytoplasm organization and biogenesis	0.208924	0.368016
GO:0045926	negative regulation of growth	0.208924	0.367691
GO:0051187	cofactor catabolic process	0.208924	0.367367
GO:0016712	oxidoreductase activity, acting on paired donors, with incorporation or reduction of molecular oxygen, reduced flavin or flavoprotein as one donor, and incorporation of one atom of oxygen	0.208924	0.367043
GO:0007507	heart development	0.208924	0.36672
GO:0004907	interleukin receptor activity	0.208924	0.366397
GO:0031252	leading edge	0.208924	0.366075
GO:0008066	glutamate receptor activity	0.208924	0.365754
GO:0004437	inositol or phosphatidylinositol phosphatase activity	0.208924	0.365433
GO:0004725	protein tyrosine phosphatase activity	0.210017	0.367024
GO:0004519	endonuclease activity	0.216033	0.377207
GO:0005539	glycosaminoglycan binding	0.216929	0.37844
GO:0016853	isomerase activity	0.218245	0.380403
GO:0040012	regulation of locomotion	0.221071	0.384991
GO:0019965	interleukin binding	0.221071	0.384655
GO:0005178	integrin binding	0.221071	0.38432
GO:0030016	myofibril	0.221071	0.383985
GO:0030247	polysaccharide binding	0.223903	0.388566
GO:0005096	GTPase activator activity	0.224214	0.388767
GO:0043566	structure-specific DNA binding	0.224687	0.38925
GO:0019199	transmembrane receptor protein kinase activity	0.230933	0.399723
GO:0008639	small protein conjugating enzyme activity	0.230933	0.399377
GO:0009410	response to xenobiotic stimulus	0.233273	0.403073
GO:0016209	antioxidant activity	0.233273	0.402724
GO:0016327	apicolateral plasma membrane	0.233273	0.402376
GO:0016251	general RNA polymerase II transcription factor activity	0.233273	0.402028
GO:0019220	regulation of phosphate metabolic process	0.233273	0.401681
GO:0043292	contractile fiber	0.233273	0.401334
GO:0019210	kinase inhibitor activity	0.233273	0.400988
GO:0016339	calcium-dependent cell-cell adhesion	0.234005	0.401899
GO:0005903	brush border	0.234005	0.401553
GO:0004859	phospholipase inhibitor activity	0.234005	0.401208
GO:0042176	regulation of protein catabolic process	0.234005	0.400863
GO:0008173	RNA methyltransferase activity	0.234005	0.400519
GO:0048332	mesoderm morphogenesis	0.234005	0.400176
GO:0007091	mitotic metaphase/anaphase transition	0.234005	0.399833
GO:0051181	cofactor transport	0.234005	0.399491
GO:0008625	induction of apoptosis via death domain receptors	0.234005	0.399149
GO:0004029	aldehyde dehydrogenase (NAD) activity	0.234005	0.398808
GO:0004016	adenylate cyclase activity	0.234005	0.398467
GO:0030934	anchoring collagen	0.234005	0.398127
GO:0031970	organelle envelope lumen	0.234005	0.397788
GO:0051656	establishment of organelle localization	0.234005	0.397449
GO:0045255	hydrogen-translocating F-type ATPase complex	0.234005	0.397111
GO:0017153	sodium:dicarboxylate symporter activity	0.234005	0.396773
GO:0004532	exoribonuclease activity	0.234005	0.396436
GO:0003727	single-stranded RNA binding	0.234005	0.396099
GO:0006518	peptide metabolic process	0.234005	0.395763
GO:0003756	protein disulfide isomerase activity	0.234005	0.395428
GO:0006378	mRNA polyadenylation	0.234005	0.395093
GO:0015932	nucleobase, nucleoside, nucleotide and nucleic acid transporter activity	0.234005	0.394759
GO:0015300	solute:solute antiporter activity	0.234005	0.394425
GO:0003730	mRNA 3'-UTR binding	0.234005	0.394092
GO:0045076	regulation of interleukin-2 biosynthetic process	0.234005	0.39376
GO:0048732	gland development	0.234005	0.393428
GO:0031418	L-ascorbic acid binding	0.234005	0.393096
GO:0006071	glycerol metabolic process	0.234005	0.392765
GO:0030262	apoptotic nuclear changes	0.234005	0.392435
GO:0042982	amyloid precursor protein metabolic process	0.234005	0.392105
GO:0016605	PML body	0.234005	0.391776
GO:0042559	pteridine and derivative biosynthetic process	0.234005	0.391447
GO:0046332	SMAD binding	0.234005	0.391119
GO:0006825	copper ion transport	0.234005	0.390791
GO:0006379	mRNA cleavage	0.234005	0.390464
GO:0051053	negative regulation of DNA metabolic process	0.234005	0.390138
GO:0051537	2 iron, 2 sulfur cluster binding	0.234005	0.389812
GO:0016801	hydrolase activity, acting on ether bonds	0.234005	0.389487
GO:0006878	copper ion homeostasis	0.234005	0.389162
GO:0022411	cellular component disassembly	0.234005	0.388838
GO:0015280	amiloride-sensitive sodium channel activity	0.234005	0.388514
GO:0019002	GMP binding	0.234005	0.388191
GO:0016868	intramolecular transferase activity, phosphotransferases	0.234005	0.387868
GO:0016281	eukaryotic translation initiation factor 4F complex	0.234005	0.387546
GO:0006360	transcription from RNA polymerase I promoter	0.234005	0.387224
GO:0004861	cyclin-dependent protein kinase inhibitor activity	0.234005	0.386903
GO:0006516	glycoprotein catabolic process	0.234005	0.386582
GO:0004709	MAP kinase kinase kinase activity	0.234005	0.386262
GO:0016514	SWI/SNF complex	0.234005	0.385943
GO:0007271	synaptic transmission, cholinergic	0.234005	0.385624
GO:0043523	regulation of neuron apoptosis	0.234005	0.385306
GO:0046486	glycerolipid metabolic process	0.234005	0.384988
GO:0030004	monovalent inorganic cation homeostasis	0.234005	0.38467
GO:0006885	regulation of pH	0.234005	0.384353
GO:0000086	G2/M transition of mitotic cell cycle	0.234005	0.384037
GO:0051087	chaperone binding	0.234005	0.383721
GO:0005583	fibrillar collagen	0.234005	0.383406
GO:0030374	ligand-dependent nuclear receptor transcription coactivator activity	0.234005	0.383091
GO:0019903	protein phosphatase binding	0.234005	0.382777
GO:0004708	MAP kinase kinase activity	0.234005	0.382463
GO:0051297	centrosome organization and biogenesis	0.234005	0.38215
GO:0009247	glycolipid biosynthetic process	0.234005	0.381837
GO:0046631	alpha-beta T cell activation	0.234005	0.381525
GO:0035295	tube development	0.234005	0.381213
GO:0052126	movement in host environment	0.234005	0.380902
GO:0015250	water channel activity	0.234005	0.380591
GO:0042386	hemocyte differentiation (sensu Arthropoda)	0.234005	0.380281
GO:0004143	diacylglycerol kinase activity	0.234005	0.379972
GO:0007021	tubulin folding	0.234005	0.379662
GO:0005344	oxygen transporter activity	0.234005	0.379354
GO:0019864	IgG binding	0.234005	0.379046
GO:0006509	membrane protein ectodomain proteolysis	0.234005	0.378738
GO:0015101	organic cation transporter activity	0.234005	0.378431
GO:0005355	glucose transporter activity	0.234005	0.378124
GO:0035004	phosphoinositide 3-kinase activity	0.234005	0.377818
GO:0004499	dimethylaniline monooxygenase (N-oxide-forming) activity	0.234005	0.377512
GO:0042632	cholesterol homeostasis	0.234005	0.377207
GO:0006835	dicarboxylic acid transport	0.234005	0.376902
GO:0008209	androgen metabolic process	0.234005	0.376598
GO:0004955	prostaglandin receptor activity	0.234005	0.376294
GO:0004623	phospholipase A2 activity	0.234005	0.375991
GO:0016854	racemase and epimerase activity	0.234005	0.375688
GO:0005955	calcineurin complex	0.234005	0.375386
GO:0042995	cell projection	0.245154	0.392956
GO:0030054	cell junction	0.245154	0.39264
GO:0003690	double-stranded DNA binding	0.245514	0.392901
GO:0006836	neurotransmitter transport	0.245514	0.392586
GO:0045944	positive regulation of transcription from RNA polymerase II promoter	0.257778	0.411866
GO:0016627	oxidoreductase activity, acting on the CH-CH group of donors	0.257778	0.411536
GO:0008624	induction of apoptosis by extracellular signals	0.257778	0.411207
GO:0045047	protein targeting to ER	0.259119	0.413016
GO:0016279	protein-lysine N-methyltransferase activity	0.259119	0.412687
GO:0005684	U2-dependent spliceosome	0.259119	0.412357
GO:0019317	fucose catabolic process	0.259119	0.412028
GO:0005243	gap-junction forming channel activity	0.259119	0.4117
GO:0031023	microtubule organizing center organization and biogenesis	0.259119	0.411372
GO:0007369	gastrulation	0.259119	0.411045
GO:0005925	focal adhesion	0.259119	0.410718
GO:0030170	pyridoxal phosphate binding	0.259119	0.410392
GO:0030336	negative regulation of cell migration	0.259119	0.410066
GO:0045619	regulation of lymphocyte differentiation	0.259119	0.409741
GO:0030165	PDZ domain binding	0.259119	0.409416
GO:0009411	response to UV	0.259119	0.409092
GO:0032508	DNA duplex unwinding	0.259119	0.408769
GO:0016505	apoptotic protease activator activity	0.259119	0.408446
GO:0010038	response to metal ion	0.259119	0.408123
GO:0007281	germ cell development	0.259119	0.407801
GO:0045767	regulation of anti-apoptosis	0.259119	0.407479
GO:0008199	ferric iron binding	0.259119	0.407158
GO:0048029	monosaccharide binding	0.259119	0.406837
GO:0004179	membrane alanyl aminopeptidase activity	0.259119	0.406517
GO:0005159	insulin-like growth factor receptor binding	0.259119	0.406198
GO:0015923	mannosidase activity	0.259119	0.405879
GO:0008206	bile acid metabolic process	0.259119	0.40556
GO:0005132	interferon-alpha/beta receptor binding	0.259119	0.405242
GO:0051260	protein homooligomerization	0.259119	0.404924
GO:0004673	protein histidine kinase activity	0.259119	0.404607
GO:0051238	sequestering of metal ion	0.259119	0.404291
GO:0050678	regulation of epithelial cell proliferation	0.259119	0.403975
GO:0050714	positive regulation of protein secretion	0.259119	0.403659
GO:0006558	L-phenylalanine metabolic process	0.259119	0.403344
GO:0016054	organic acid catabolic process	0.259119	0.403029
GO:0008191	metalloendopeptidase inhibitor activity	0.259119	0.402715
GO:0006833	water transport	0.259119	0.402402
GO:0005080	protein kinase C binding	0.259119	0.402088
GO:0009266	response to temperature stimulus	0.259119	0.401776
GO:0006029	proteoglycan metabolic process	0.259119	0.401464
GO:0001701	in utero embryonic development	0.259119	0.401152
GO:0015145	monosaccharide transporter activity	0.259119	0.400841
GO:0005680	anaphase-promoting complex	0.259119	0.40053
GO:0001836	release of cytochrome c from mitochondria	0.259119	0.40022
GO:0045787	positive regulation of progression through cell cycle	0.259119	0.39991
GO:0016862	intramolecular oxidoreductase activity, interconverting keto- and enol-groups	0.259119	0.399601
GO:0016494	C-X-C chemokine receptor activity	0.259119	0.399292
GO:0043130	ubiquitin binding	0.259119	0.398983
GO:0042267	natural killer cell mediated cytotoxicity	0.259119	0.398676
GO:0005858	axonemal dynein complex	0.259119	0.398368
GO:0004693	cyclin-dependent protein kinase activity	0.259119	0.398061
GO:0005795	Golgi stack	0.259119	0.397755
GO:0030425	dendrite	0.259119	0.397449
GO:0009225	nucleotide-sugar metabolic process	0.259119	0.397143
GO:0005372	water transporter activity	0.259119	0.396838
GO:0008543	fibroblast growth factor receptor signaling pathway	0.259119	0.396534
GO:0009636	response to toxin	0.259119	0.39623
GO:0006903	vesicle targeting	0.259119	0.395926
GO:0009451	RNA modification	0.259119	0.395623
GO:0007041	lysosomal transport	0.259119	0.39532
GO:0042094	interleukin-2 biosynthetic process	0.259119	0.395018
GO:0000375	RNA splicing, via transesterification reactions	0.259902	0.395909
GO:0019882	antigen processing and presentation	0.268823	0.409185
GO:0045111	intermediate filament cytoskeleton	0.268823	0.408873
GO:0007059	chromosome segregation	0.27005	0.410427
GO:0005262	calcium channel activity	0.27005	0.410114
GO:0043281	regulation of caspase activity	0.27005	0.409802
GO:0007254	JNK cascade	0.27005	0.409491
GO:0032147	activation of protein kinase activity	0.27005	0.409179
GO:0016810	hydrolase activity, acting on carbon-nitrogen (but not peptide) bonds	0.277778	0.420569
GO:0016705	oxidoreductase activity, acting on paired donors, with incorporation or reduction of molecular oxygen	0.281468	0.425832
GO:0004518	nuclease activity	0.281468	0.425509
GO:0019888	protein phosphatase regulator activity	0.282317	0.42647
GO:0005819	spindle	0.282317	0.426147
GO:0000079	regulation of cyclin-dependent protein kinase activity	0.282317	0.425825
GO:0008235	metalloexopeptidase activity	0.282317	0.425503
GO:0004685	calcium- and calmodulin-dependent protein kinase activity	0.283413	0.426831
GO:0042391	regulation of membrane potential	0.283413	0.426509
GO:0019213	deacetylase activity	0.283413	0.426188
GO:0016846	carbon-sulfur lyase activity	0.283413	0.425866
GO:0007260	tyrosine phosphorylation of STAT protein	0.283413	0.425546
GO:0051017	actin filament bundle formation	0.283413	0.425225
GO:0009791	post-embryonic development	0.283413	0.424906
GO:0019840	isoprenoid binding	0.283413	0.424586
GO:0016575	histone deacetylation	0.283413	0.424268
GO:0006024	glycosaminoglycan biosynthetic process	0.283413	0.423949
GO:0016706	oxidoreductase activity, acting on paired donors, with incorporation or reduction of molecular oxygen, 2-oxoglutarate as one donor, and incorporation of one atom each of oxygen into both donors	0.283413	0.423632
GO:0006706	steroid catabolic process	0.283413	0.423314
GO:0016338	calcium-independent cell-cell adhesion	0.283413	0.422997
GO:0006563	L-serine metabolic process	0.283413	0.422681
GO:0003711	transcriptional elongation regulator activity	0.283413	0.422365
GO:0000060	protein import into nucleus, translocation	0.283413	0.42205
GO:0030148	sphingolipid biosynthetic process	0.283413	0.421735
GO:0031424	keratinization	0.283413	0.42142
GO:0007043	intercellular junction assembly	0.283413	0.421106
GO:0046466	membrane lipid catabolic process	0.283413	0.420793
GO:0031647	regulation of protein stability	0.283413	0.42048
GO:0006749	glutathione metabolic process	0.283413	0.420167
GO:0007004	telomere maintenance via telomerase	0.283413	0.419855
GO:0005924	cell-substrate adherens junction	0.283413	0.419543
GO:0009897	external side of plasma membrane	0.283413	0.419232
GO:0004953	icosanoid receptor activity	0.283413	0.418921
GO:0006739	NADP metabolic process	0.283413	0.418611
GO:0015247	aminophospholipid transporter activity	0.283413	0.418301
GO:0006354	RNA elongation	0.283413	0.417992
GO:0050708	regulation of protein secretion	0.283413	0.417683
GO:0005978	glycogen biosynthetic process	0.283413	0.417374
GO:0042101	T cell receptor complex	0.283413	0.417066
GO:0044447	axoneme part	0.283413	0.416759
GO:0007033	vacuole organization and biogenesis	0.283413	0.416451
GO:0030119	membrane coat adaptor complex	0.283413	0.416145
GO:0004550	nucleoside diphosphate kinase activity	0.283413	0.415839
GO:0019751	polyol metabolic process	0.283413	0.415533
GO:0016439	tRNA-pseudouridine synthase activity	0.283413	0.415228
GO:0006544	glycine metabolic process	0.283413	0.414923
GO:0008210	estrogen metabolic process	0.283413	0.414618
GO:0017137	Rab GTPase binding	0.283413	0.414314
GO:0005921	gap junction	0.283413	0.414011
GO:0016504	protease activator activity	0.283413	0.413708
GO:0004198	calpain activity	0.283413	0.413405
GO:0005942	phosphoinositide 3-kinase complex	0.283413	0.413103
GO:0019104	DNA N-glycosylase activity	0.283413	0.412801
GO:0009311	oligosaccharide metabolic process	0.283413	0.4125
GO:0009793	embryonic development ending in seed dormancy	0.283413	0.412199
GO:0004033	aldo-keto reductase activity	0.283413	0.411898
GO:0000272	polysaccharide catabolic process	0.283413	0.411598
GO:0000049	tRNA binding	0.283413	0.411299
GO:0030027	lamellipodium	0.283413	0.411
GO:0050897	cobalt ion binding	0.283413	0.410701
GO:0016408	C-acyltransferase activity	0.283413	0.410403
GO:0001909	leukocyte mediated cytotoxicity	0.283413	0.410105
GO:0009792	embryonic development ending in birth or egg hatching	0.283413	0.409808
GO:0006013	mannose metabolic process	0.283413	0.409511
GO:0015114	phosphate transporter activity	0.283413	0.409214
GO:0051180	vitamin transport	0.283413	0.408918
GO:0045263	proton-transporting ATP synthase complex, coupling factor F(o)	0.283413	0.408622
GO:0002252	immune effector process	0.286761	0.413152
GO:0008081	phosphoric diester hydrolase activity	0.286761	0.412854
GO:0007188	G-protein signaling, coupled to cAMP nucleotide second messenger	0.286761	0.412556
GO:0007187	G-protein signaling, coupled to cyclic nucleotide second messenger	0.288834	0.415238
GO:0008022	protein C-terminus binding	0.294566	0.423174
GO:0015036	disulfide oxidoreductase activity	0.294566	0.422869
GO:0045727	positive regulation of protein biosynthetic process	0.294566	0.422565
GO:0019933	cAMP-mediated signaling	0.295768	0.423983
GO:0043623	cellular protein complex assembly	0.306785	0.439461
GO:0031328	positive regulation of cellular biosynthetic process	0.306785	0.439146
GO:0019825	oxygen binding	0.306785	0.438831
GO:0006308	DNA catabolic process	0.306912	0.438697
GO:0005761	mitochondrial ribosome	0.306912	0.438382
GO:0008366	axon ensheathment	0.306912	0.438068
GO:0009982	pseudouridine synthase activity	0.306912	0.437755
GO:0008376	acetylgalactosaminyltransferase activity	0.306912	0.437442
GO:0006783	heme biosynthetic process	0.306912	0.43713
GO:0007270	nerve-nerve synaptic transmission	0.306912	0.436818
GO:0006473	protein amino acid acetylation	0.306912	0.436506
GO:0006171	cAMP biosynthetic process	0.306912	0.436195
GO:0042354	L-fucose metabolic process	0.306912	0.435884
GO:0006023	aminoglycan biosynthetic process	0.306912	0.435574
GO:0048041	focal adhesion formation	0.306912	0.435264
GO:0009209	pyrimidine ribonucleoside triphosphate biosynthetic process	0.306912	0.434955
GO:0019902	phosphatase binding	0.306912	0.434646
GO:0006493	protein amino acid O-linked glycosylation	0.306912	0.434338
GO:0000188	inactivation of MAPK activity	0.306912	0.43403
GO:0005863	striated muscle thick filament	0.306912	0.433722
GO:0010035	response to inorganic substance	0.306912	0.433415
GO:0006914	autophagy	0.306912	0.433108
GO:0035250	UDP-galactosyltransferase activity	0.306912	0.432802
GO:0031231	intrinsic to peroxisomal membrane	0.306912	0.432496
GO:0007214	gamma-aminobutyric acid signaling pathway	0.306912	0.43219
GO:0009074	aromatic amino acid family catabolic process	0.306912	0.431885
GO:0051640	organelle localization	0.306912	0.431581
GO:0016652	oxidoreductase activity, acting on NADH or NADPH, NAD or NADP as acceptor	0.306912	0.431277
GO:0030111	regulation of Wnt receptor signaling pathway	0.306912	0.430973
GO:0042288	MHC class I protein binding	0.306912	0.43067
GO:0040013	negative regulation of locomotion	0.306912	0.430367
GO:0004522	pancreatic ribonuclease activity	0.306912	0.430064
GO:0001533	cornified envelope	0.306912	0.429762
GO:0046660	female sex differentiation	0.306912	0.429461
GO:0030055	cell-matrix junction	0.306912	0.42916
GO:0043009	chordate embryonic development	0.306912	0.428859
GO:0006607	NLS-bearing substrate import into nucleus	0.306912	0.428559
GO:0016628	oxidoreductase activity, acting on the CH-CH group of donors, NAD or NADP as acceptor	0.306912	0.428259
GO:0000084	S phase of mitotic cell cycle	0.306912	0.427959
GO:0050808	synapse organization and biogenesis	0.306912	0.42766
GO:0006720	isoprenoid metabolic process	0.306912	0.427361
GO:0006957	complement activation, alternative pathway	0.306912	0.427063
GO:0004707	MAP kinase activity	0.306912	0.426765
GO:0043154	negative regulation of caspase activity	0.306912	0.426468
GO:0008395	steroid hydroxylase activity	0.306912	0.426171
GO:0009070	serine family amino acid biosynthetic process	0.306912	0.425874
GO:0006890	retrograde vesicle-mediated transport, Golgi to ER	0.306912	0.425578
GO:0032012	regulation of ARF protein signal transduction	0.306912	0.425283
GO:0006476	protein amino acid deacetylation	0.306912	0.424987
GO:0005930	axoneme	0.306912	0.424692
GO:0005529	sugar binding	0.31108	0.430163
GO:0019935	cyclic-nucleotide-mediated signaling	0.31108	0.429864
GO:0006333	chromatin assembly or disassembly	0.318535	0.43986
GO:0051169	nuclear transport	0.318535	0.439556
GO:0031279	regulation of cyclase activity	0.318963	0.439843
GO:0030098	lymphocyte differentiation	0.318963	0.439539
GO:0005231	excitatory extracellular ligand-gated ion channel activity	0.318963	0.439235
GO:0006891	intra-Golgi vesicle-mediated transport	0.329642	0.453627
GO:0005328	neurotransmitter:sodium symporter activity	0.329642	0.453315
GO:0006672	ceramide metabolic process	0.329642	0.453002
GO:0015288	porin activity	0.329642	0.45269
GO:0006183	GTP biosynthetic process	0.329642	0.452379
GO:0016894	endonuclease activity, active with either ribo- or deoxyribonucleic acids and producing 3'-phosphomonoesters	0.329642	0.452068
GO:0051047	positive regulation of secretion	0.329642	0.451757
GO:0005802	Golgi trans face	0.329642	0.451447
GO:0006700	C21-steroid hormone biosynthetic process	0.329642	0.451137
GO:0007589	fluid secretion	0.329642	0.450827
GO:0019370	leukotriene biosynthetic process	0.329642	0.450518
GO:0000059	protein import into nucleus, docking	0.329642	0.45021
GO:0000146	microfilament motor activity	0.329642	0.449902
GO:0043407	negative regulation of MAPK activity	0.329642	0.449594
GO:0009894	regulation of catabolic process	0.329642	0.449287
GO:0051701	interaction with host	0.329642	0.44898
GO:0042169	SH2 domain binding	0.329642	0.448673
GO:0003950	NAD+ ADP-ribosyltransferase activity	0.329642	0.448367
GO:0004659	prenyltransferase activity	0.329642	0.448062
GO:0008484	sulfuric ester hydrolase activity	0.329642	0.447756
GO:0031124	mRNA 3'-end processing	0.329642	0.447451
GO:0009913	epidermal cell differentiation	0.329642	0.447147
GO:0004089	carbonate dehydratase activity	0.329642	0.446843
GO:0043028	caspase regulator activity	0.329642	0.44654
GO:0004004	ATP-dependent RNA helicase activity	0.329642	0.446236
GO:0005024	transforming growth factor beta receptor activity	0.329642	0.445934
GO:0001654	eye development	0.329642	0.445631
GO:0042613	MHC class II protein complex	0.329642	0.445329
GO:0033014	tetrapyrrole biosynthetic process	0.329642	0.445028
GO:0007608	sensory perception of smell	0.329642	0.444727
GO:0015929	hexosaminidase activity	0.329642	0.444426
GO:0005892	nicotinic acetylcholine-gated receptor-channel complex	0.329642	0.444126
GO:0007623	circadian rhythm	0.329642	0.443826
GO:0009147	pyrimidine nucleoside triphosphate metabolic process	0.329642	0.443526
GO:0001505	regulation of neurotransmitter levels	0.33109	0.445174
GO:0044449	contractile fiber part	0.33109	0.444874
GO:0051480	cytosolic calcium ion homeostasis	0.33109	0.444574
GO:0007548	sex differentiation	0.33109	0.444275
GO:0006644	phospholipid metabolic process	0.331908	0.445074
GO:0048699	generation of neurons	0.331908	0.444775
GO:0007283	spermatogenesis	0.333482	0.446584
GO:0048015	phosphoinositide-mediated signaling	0.340946	0.456273
GO:0005681	spliceosome	0.340969	0.455998
GO:0016746	transferase activity, transferring acyl groups	0.340969	0.455692
GO:0004252	serine-type endopeptidase activity	0.340969	0.455387
GO:0008654	phospholipid biosynthetic process	0.343155	0.457999
GO:0019205	nucleobase, nucleoside, nucleotide kinase activity	0.343155	0.457693
GO:0006913	nucleocytoplasmic transport	0.348462	0.464461
GO:0043450	alkene biosynthetic process	0.351629	0.468369
GO:0007422	peripheral nervous system development	0.351629	0.468056
GO:0048730	epidermis morphogenesis	0.351629	0.467744
GO:0009220	pyrimidine ribonucleotide biosynthetic process	0.351629	0.467432
GO:0001772	immunological synapse	0.351629	0.467121
GO:0042054	histone methyltransferase activity	0.351629	0.46681
GO:0015833	peptide transport	0.351629	0.466499
GO:0006081	aldehyde metabolic process	0.351629	0.466189
GO:0000152	nuclear ubiquitin ligase complex	0.351629	0.465879
GO:0008417	fucosyltransferase activity	0.351629	0.46557
GO:0000118	histone deacetylase complex	0.351629	0.465261
GO:0006769	nicotinamide metabolic process	0.351629	0.464953
GO:0004889	nicotinic acetylcholine-activated cation-selective channel activity	0.351629	0.464644
GO:0001894	tissue homeostasis	0.351629	0.464337
GO:0019843	rRNA binding	0.351629	0.464029
GO:0000271	polysaccharide biosynthetic process	0.351629	0.463722
GO:0043543	protein amino acid acylation	0.351629	0.463416
GO:0008186	RNA-dependent ATPase activity	0.351629	0.46311
GO:0001906	cell killing	0.351629	0.462804
GO:0016799	hydrolase activity, hydrolyzing N-glycosyl compounds	0.351629	0.462499
GO:0005158	insulin receptor binding	0.351629	0.462194
GO:0030218	erythrocyte differentiation	0.351629	0.46189
GO:0007584	response to nutrient	0.351629	0.461586
GO:0007034	vacuolar transport	0.351629	0.461282
GO:0032934	sterol binding	0.351629	0.460979
GO:0017048	Rho GTPase binding	0.351629	0.460676
GO:0008373	sialyltransferase activity	0.351629	0.460373
GO:0006044	N-acetylglucosamine metabolic process	0.351629	0.460071
GO:0000184	mRNA catabolic process, nonsense-mediated decay	0.351629	0.459769
GO:0003746	translation elongation factor activity	0.351629	0.459468
GO:0005021	vascular endothelial growth factor receptor activity	0.351629	0.459167
GO:0043414	biopolymer methylation	0.351629	0.458867
GO:0046839	phospholipid dephosphorylation	0.351629	0.458567
GO:0046519	sphingoid metabolic process	0.351629	0.458267
GO:0030048	actin filament-based movement	0.351629	0.457968
GO:0005326	neurotransmitter transporter activity	0.351629	0.457669
GO:0006997	nuclear organization and biogenesis	0.351629	0.45737
GO:0006505	GPI anchor metabolic process	0.351629	0.457072
GO:0015464	acetylcholine receptor activity	0.351629	0.456774
GO:0002504	antigen processing and presentation of peptide or polysaccharide antigen via MHC class II	0.351629	0.456477
GO:0000119	mediator complex	0.351629	0.45618
GO:0007423	sensory organ development	0.351629	0.455883
GO:0008067	metabotropic glutamate, GABA-B-like receptor activity	0.351629	0.455587
GO:0004620	phospholipase activity	0.35515	0.45985
GO:0050660	FAD binding	0.35515	0.459551
GO:0045202	synapse	0.355957	0.460297
GO:0065004	protein-DNA complex assembly	0.355957	0.459999
GO:0001558	regulation of cell growth	0.355957	0.459701
GO:0019955	cytokine binding	0.358991	0.46332
GO:0006470	protein amino acid dephosphorylation	0.363451	0.468772
GO:0009891	positive regulation of biosynthetic process	0.367066	0.473129
GO:0016485	protein processing	0.367066	0.472823
GO:0005813	centrosome	0.367066	0.472518
GO:0031974	membrane-enclosed lumen	0.36799	0.473401
GO:0043624	cellular protein complex disassembly	0.372897	0.479405
GO:0045596	negative regulation of cell differentiation	0.372897	0.479096
GO:0008637	apoptotic mitochondrial changes	0.372897	0.478787
GO:0005788	endoplasmic reticulum lumen	0.372897	0.478479
GO:0006004	fucose metabolic process	0.372897	0.478171
GO:0046058	cAMP metabolic process	0.372897	0.477864
GO:0008378	galactosyltransferase activity	0.372897	0.477557
GO:0016460	myosin II complex	0.372897	0.477251
GO:0042166	acetylcholine binding	0.372897	0.476945
GO:0044452	nucleolar part	0.372897	0.476639
GO:0016796	exonuclease activity, active with either ribo- or deoxyribonucleic acids and producing 5'-phosphomonoesters	0.372897	0.476333
GO:0050908	detection of light stimulus during visual perception	0.372897	0.476029
GO:0005100	Rho GTPase activator activity	0.372897	0.475724
GO:0005548	phospholipid transporter activity	0.372897	0.47542
GO:0015179	L-amino acid transporter activity	0.372897	0.475116
GO:0019957	C-C chemokine binding	0.372897	0.474813
GO:0007292	female gamete generation	0.372897	0.47451
GO:0005003	ephrin receptor activity	0.372897	0.474207
GO:0008374	O-acyltransferase activity	0.372897	0.473905
GO:0008207	C21-steroid hormone metabolic process	0.372897	0.473603
GO:0006041	glucosamine metabolic process	0.372897	0.473301
GO:0004864	protein phosphatase inhibitor activity	0.372897	0.473
GO:0009218	pyrimidine ribonucleotide metabolic process	0.372897	0.4727
GO:0016229	steroid dehydrogenase activity	0.372897	0.472399
GO:0042562	hormone binding	0.372897	0.472099
GO:0051252	regulation of RNA metabolic process	0.372897	0.4718
GO:0010033	response to organic substance	0.372897	0.471501
GO:0005528	FK506 binding	0.372897	0.471202
GO:0004364	glutathione transferase activity	0.372897	0.470903
GO:0032259	methylation	0.372897	0.470605
GO:0015758	glucose transport	0.372897	0.470308
GO:0006691	leukotriene metabolic process	0.372897	0.47001
GO:0045121	lipid raft	0.372897	0.469714
GO:0018298	protein-chromophore linkage	0.372897	0.469417
GO:0016891	endoribonuclease activity, producing 5'-phosphomonoesters	0.372897	0.469121
GO:0006275	regulation of DNA replication	0.372897	0.468825
GO:0019362	pyridine nucleotide metabolic process	0.372897	0.46853
GO:0001508	regulation of action potential	0.372897	0.468235
GO:0007093	mitotic checkpoint	0.372897	0.46794
GO:0000159	protein phosphatase type 2A complex	0.372897	0.467646
GO:0015293	symporter activity	0.376966	0.472451
GO:0022008	neurogenesis	0.376966	0.472154
GO:0007409	axonogenesis	0.378896	0.474274
GO:0043086	negative regulation of enzyme activity	0.378896	0.473977
GO:0007417	central nervous system development	0.385904	0.482441
GO:0045859	regulation of protein kinase activity	0.385904	0.482138
GO:0043549	regulation of kinase activity	0.385916	0.481851
GO:0009986	cell surface	0.385916	0.481549
GO:0020037	heme binding	0.385916	0.481248
GO:0009063	amino acid catabolic process	0.390633	0.486826
GO:0003777	microtubule motor activity	0.390633	0.486522
GO:0043168	anion binding	0.390633	0.486218
GO:0009165	nucleotide biosynthetic process	0.39337	0.48932
GO:0040008	regulation of growth	0.39337	0.489015
GO:0006414	translational elongation	0.393469	0.488833
GO:0007269	neurotransmitter secretion	0.393469	0.488529
GO:0019717	synaptosome	0.393469	0.488225
GO:0018149	peptide cross-linking	0.393469	0.487921
GO:0000910	cytokinesis	0.393469	0.487618
GO:0051350	negative regulation of lyase activity	0.393469	0.487315
GO:0015026	coreceptor activity	0.393469	0.487013
GO:0019835	cytolysis	0.393469	0.48671
GO:0045259	proton-transporting ATP synthase complex	0.393469	0.486409
GO:0004715	non-membrane spanning protein tyrosine kinase activity	0.393469	0.486107
GO:0051539	4 iron, 4 sulfur cluster binding	0.393469	0.485806
GO:0004003	ATP-dependent DNA helicase activity	0.393469	0.485506
GO:0043449	alkene metabolic process	0.393469	0.485206
GO:0006406	mRNA export from nucleus	0.393469	0.484906
GO:0008645	hexose transport	0.393469	0.484606
GO:0006094	gluconeogenesis	0.393469	0.484307
GO:0008601	protein phosphatase type 2A regulator activity	0.393469	0.484008
GO:0019865	immunoglobulin binding	0.393469	0.48371
GO:0022406	membrane docking	0.393469	0.483412
GO:0004683	calmodulin regulated protein kinase activity	0.393469	0.483114
GO:0007031	peroxisome organization and biogenesis	0.393469	0.482817
GO:0003705	RNA polymerase II transcription factor activity, enhancer binding	0.393469	0.48252
GO:0004385	guanylate kinase activity	0.393469	0.482223
GO:0019439	aromatic compound catabolic process	0.393469	0.481927
GO:0006687	glycosphingolipid metabolic process	0.393469	0.481631
GO:0016893	endonuclease activity, active with either ribo- or deoxyribonucleic acids and producing 5'-phosphomonoesters	0.393469	0.481336
GO:0046966	thyroid hormone receptor binding	0.393469	0.481041
GO:0051338	regulation of transferase activity	0.394835	0.482415
GO:0022618	protein-RNA complex assembly	0.394835	0.48212
GO:0048667	neuron morphogenesis during differentiation	0.40227	0.490897
GO:0004842	ubiquitin-protein ligase activity	0.403721	0.492367
GO:0016311	dephosphorylation	0.408258	0.497596
GO:0019787	small conjugating protein ligase activity	0.412569	0.502543
GO:0000165	MAPKKK cascade	0.412569	0.502236
GO:0015276	ligand-gated ion channel activity	0.412569	0.501929
GO:0005504	fatty acid binding	0.413368	0.502595
GO:0000781	chromosome, telomeric region	0.413368	0.502289
GO:0051093	negative regulation of developmental process	0.413368	0.501983
GO:0000077	DNA damage checkpoint	0.413368	0.501677
GO:0005891	voltage-gated calcium channel complex	0.413368	0.501372
GO:0006120	mitochondrial electron transport, NADH to ubiquinone	0.413368	0.501068
GO:0006040	amino sugar metabolic process	0.413368	0.500763
GO:0016620	oxidoreductase activity, acting on the aldehyde or oxo group of donors, NAD or NADP as acceptor	0.413368	0.500459
GO:0000080	G1 phase of mitotic cell cycle	0.413368	0.500155
GO:0005343	organic acid:sodium symporter activity	0.413368	0.499852
GO:0009725	response to hormone stimulus	0.413368	0.499549
GO:0015020	glucuronosyltransferase activity	0.413368	0.499247
GO:0005941	unlocalized protein complex	0.413368	0.498944
GO:0008430	selenium binding	0.413368	0.498643
GO:0005247	voltage-gated chloride channel activity	0.413368	0.498341
GO:0007205	protein kinase C activation	0.413368	0.49804
GO:0042133	neurotransmitter metabolic process	0.413368	0.497739
GO:0016323	basolateral plasma membrane	0.413368	0.497439
GO:0007611	learning and/or memory	0.413368	0.497139
GO:0016604	nuclear body	0.413368	0.496839
GO:0006090	pyruvate metabolic process	0.413368	0.49654
GO:0032200	telomere organization and biogenesis	0.413368	0.496241
GO:0022613	ribonucleoprotein complex biogenesis and assembly	0.413368	0.495942
GO:0007040	lysosome organization and biogenesis	0.413368	0.495644
GO:0008276	protein methyltransferase activity	0.413368	0.495346
GO:0005778	peroxisomal membrane	0.413368	0.495049
GO:0005496	steroid binding	0.4138	0.495269
GO:0005792	microsome	0.415676	0.497215
GO:0008236	serine-type peptidase activity	0.415676	0.496917
GO:0005815	microtubule organizing center	0.425219	0.508021
GO:0004402	histone acetyltransferase activity	0.432616	0.516549
GO:0009582	detection of abiotic stimulus	0.432616	0.51624
GO:0030258	lipid modification	0.432616	0.515931
GO:0006100	tricarboxylic acid cycle intermediate metabolic process	0.432616	0.515623
GO:0008033	tRNA processing	0.432616	0.515315
GO:0006733	oxidoreduction coenzyme metabolic process	0.432616	0.515007
GO:0051015	actin filament binding	0.432616	0.5147
GO:0005245	voltage-gated calcium channel activity	0.432616	0.514393
GO:0006302	double-strand break repair	0.432616	0.514086
GO:0009581	detection of external stimulus	0.432616	0.51378
GO:0003725	double-stranded RNA binding	0.432616	0.513474
GO:0045055	regulated secretory pathway	0.432616	0.513169
GO:0006270	DNA replication initiation	0.432616	0.512864
GO:0044439	peroxisomal part	0.432616	0.512559
GO:0004298	threonine endopeptidase activity	0.432616	0.512255
GO:0007631	feeding behavior	0.432616	0.511951
GO:0044453	nuclear membrane part	0.436522	0.516266
GO:0006869	lipid transport	0.436522	0.51596
GO:0042803	protein homodimerization activity	0.438851	0.518406
GO:0044420	extracellular matrix part	0.447515	0.528327
GO:0031175	neurite development	0.447703	0.528236
GO:0000904	cellular morphogenesis during differentiation	0.447703	0.527924
GO:0042445	hormone metabolic process	0.447703	0.527612
GO:0046467	membrane lipid biosynthetic process	0.447703	0.5273
GO:0000776	kinetochore	0.451234	0.531146
GO:0044463	cell projection part	0.451234	0.530833
GO:0004890	GABA-A receptor activity	0.451234	0.53052
GO:0006402	mRNA catabolic process	0.451234	0.530207
GO:0005544	calcium-dependent phospholipid binding	0.451234	0.529895
GO:0005351	sugar porter activity	0.451234	0.529583
GO:0005746	mitochondrial electron transport chain	0.451234	0.529271
GO:0030031	cell projection biogenesis	0.451234	0.52896
GO:0051287	NAD binding	0.451234	0.528649
GO:0005839	proteasome core complex (sensu Eukaryota)	0.451234	0.528339
GO:0044272	sulfur compound biosynthetic process	0.451234	0.528029
GO:0004177	aminopeptidase activity	0.451234	0.527719
GO:0042287	MHC protein binding	0.451234	0.52741
GO:0046489	phosphoinositide biosynthetic process	0.451234	0.527101
GO:0045028	purinergic nucleotide receptor activity, G-protein coupled	0.451234	0.526792
GO:0016585	chromatin remodeling complex	0.451234	0.526484
GO:0007200	G-protein signaling, coupled to IP3 second messenger (phospholipase C activating)	0.458758	0.53495
GO:0019901	protein kinase binding	0.458758	0.534637
GO:0050661	NADP binding	0.469243	0.546537
GO:0031570	DNA integrity checkpoint	0.469243	0.546218
GO:0019221	cytokine and chemokine mediated signaling pathway	0.469243	0.545899
GO:0019201	nucleotide kinase activity	0.469243	0.545581
GO:0005912	adherens junction	0.469243	0.545263
GO:0006664	glycolipid metabolic process	0.469243	0.544945
GO:0019208	phosphatase regulator activity	0.469243	0.544628
GO:0007173	epidermal growth factor receptor signaling pathway	0.469243	0.544311
GO:0042775	organelle ATP synthesis coupled electron transport	0.469243	0.543995
GO:0005001	transmembrane receptor protein tyrosine phosphatase activity	0.469243	0.543679
GO:0008170	N-methyltransferase activity	0.469243	0.543363
GO:0005793	ER-Golgi intermediate compartment	0.469243	0.543048
GO:0006939	smooth muscle contraction	0.469243	0.542733
GO:0009116	nucleoside metabolic process	0.469243	0.542418
GO:0051318	G1 phase	0.469243	0.542104
GO:0008632	apoptotic program	0.469685	0.542299
GO:0005667	transcription factor complex	0.473171	0.546008
GO:0016881	acid-amino acid ligase activity	0.481603	0.555417
GO:0006099	tricarboxylic acid cycle	0.486663	0.560928
GO:0000082	G1/S transition of mitotic cell cycle	0.486663	0.560604
GO:0003887	DNA-directed DNA polymerase activity	0.486663	0.56028
GO:0048729	tissue morphogenesis	0.486663	0.559957
GO:0051119	sugar transporter activity	0.486663	0.559634
GO:0043087	regulation of GTPase activity	0.486663	0.559312
GO:0042773	ATP synthesis coupled electron transport	0.486663	0.558989
GO:0008375	acetylglucosaminyltransferase activity	0.486663	0.558668
GO:0003724	RNA helicase activity	0.486663	0.558346
GO:0046165	alcohol biosynthetic process	0.486663	0.558025
GO:0050681	androgen receptor binding	0.486663	0.557704
GO:0008643	carbohydrate transport	0.486663	0.557384
GO:0008188	neuropeptide receptor activity	0.486663	0.557064
GO:0005859	muscle myosin complex	0.486663	0.556744
GO:0046777	protein amino acid autophosphorylation	0.486663	0.556425
GO:0016917	GABA receptor activity	0.486663	0.556106
GO:0015297	antiporter activity	0.486663	0.555788
GO:0006497	protein amino acid lipidation	0.486663	0.55547
GO:0060090	molecular adaptor activity	0.491136	0.560255
GO:0008238	exopeptidase activity	0.491136	0.559935
GO:0005230	extracellular ligand-gated ion channel activity	0.491136	0.559615
GO:0031965	nuclear membrane	0.491136	0.559295
GO:0006817	phosphate transport	0.491136	0.558976
GO:0042175	nuclear envelope-endoplasmic reticulum network	0.498272	0.566774
GO:0003678	DNA helicase activity	0.503512	0.572408
GO:0045005	maintenance of fidelity during DNA-dependent DNA replication	0.503512	0.572082
GO:0006767	water-soluble vitamin metabolic process	0.503512	0.571756
GO:0007411	axon guidance	0.503512	0.57143
GO:0015296	anion:cation symporter activity	0.503512	0.571105
GO:0006937	regulation of muscle contraction	0.503512	0.570781
GO:0009109	coenzyme catabolic process	0.503512	0.570456
GO:0004435	phosphoinositide phospholipase C activity	0.503512	0.570132
GO:0006944	membrane fusion	0.503512	0.569809
GO:0016866	intramolecular transferase activity	0.503512	0.569486
GO:0031202	RNA splicing factor activity, transesterification mechanism	0.503512	0.569163
GO:0015144	carbohydrate transporter activity	0.503512	0.56884
GO:0016540	protein autoprocessing	0.503512	0.568518
GO:0050662	coenzyme binding	0.506505	0.571574
GO:0016298	lipase activity	0.512034	0.577487
GO:0048503	GPI anchor binding	0.514668	0.580128
GO:0008408	3'-5' exonuclease activity	0.51981	0.585594
GO:0015103	inorganic anion transporter activity	0.51981	0.585263
GO:0008360	regulation of cell shape	0.51981	0.584933
GO:0001637	G-protein chemoattractant receptor activity	0.51981	0.584603
GO:0035258	steroid hormone receptor binding	0.51981	0.584273
GO:0016903	oxidoreductase activity, acting on the aldehyde or oxo group of donors	0.51981	0.583944
GO:0051348	negative regulation of transferase activity	0.51981	0.583615
GO:0005842	cytosolic large ribosomal subunit (sensu Eukaryota)	0.51981	0.583287
GO:0051336	regulation of hydrolase activity	0.52227	0.585718
GO:0016747	transferase activity, transferring groups other than amino-acyl groups	0.522758	0.585936
GO:0045893	positive regulation of transcription, DNA-dependent	0.522758	0.585606
GO:0009628	response to abiotic stimulus	0.532361	0.596029
GO:0048666	neuron development	0.532361	0.595695
GO:0006941	striated muscle contraction	0.535574	0.598954
GO:0046474	glycerophospholipid biosynthetic process	0.535574	0.598618
GO:0030384	phosphoinositide metabolic process	0.535574	0.598283
GO:0030217	T cell differentiation	0.535574	0.597948
GO:0030173	integral to Golgi membrane	0.535574	0.597613
GO:0019956	chemokine binding	0.535574	0.597279
GO:0044242	cellular lipid catabolic process	0.535574	0.596945
GO:0016570	histone modification	0.535574	0.596612
GO:0004629	phospholipase C activity	0.535574	0.596279
GO:0009069	serine family amino acid metabolic process	0.535574	0.595946
GO:0003729	mRNA binding	0.535574	0.595613
GO:0042493	response to drug	0.535574	0.595281
GO:0051540	metal cluster binding	0.535574	0.59495
GO:0009152	purine ribonucleotide biosynthetic process	0.542306	0.602093
GO:0045211	postsynaptic membrane	0.542306	0.601758
GO:0006405	RNA export from nucleus	0.550822	0.610867
GO:0006367	transcription initiation from RNA polymerase II promoter	0.550822	0.610528
GO:0008137	NADH dehydrogenase (ubiquinone) activity	0.550822	0.610189
GO:0030176	integral to endoplasmic reticulum membrane	0.550822	0.60985
GO:0016709	oxidoreductase activity, acting on paired donors, with incorporation or reduction of molecular oxygen, NADH or NADPH as one donor, and incorporation of one atom of oxygen	0.550822	0.609511
GO:0004860	protein kinase inhibitor activity	0.550822	0.609173
GO:0016042	lipid catabolic process	0.552103	0.610252
GO:0008203	cholesterol metabolic process	0.552103	0.609914
GO:0003899	DNA-directed RNA polymerase activity	0.565571	0.624446
GO:0030203	glycosaminoglycan metabolic process	0.565571	0.6241
GO:0030521	androgen receptor signaling pathway	0.565571	0.623755
GO:0004521	endoribonuclease activity	0.565571	0.62341
GO:0006958	complement activation, classical pathway	0.565571	0.623066
GO:0008080	N-acetyltransferase activity	0.565571	0.622722
GO:0016051	carbohydrate biosynthetic process	0.571252	0.628629
GO:0032403	protein complex binding	0.571252	0.628282
GO:0046982	protein heterodimerization activity	0.571252	0.627936
GO:0008565	protein transporter activity	0.571252	0.62759
GO:0009150	purine ribonucleotide metabolic process	0.571252	0.627244
GO:0030182	neuron differentiation	0.571252	0.626899
GO:0019900	kinase binding	0.571252	0.626554
GO:0006022	aminoglycan metabolic process	0.579837	0.635621
GO:0006164	purine nucleotide biosynthetic process	0.580601	0.636109
GO:0006694	steroid biosynthetic process	0.580601	0.63576
GO:0044456	synapse part	0.580601	0.635411
GO:0005777	peroxisome	0.580601	0.635062
GO:0030030	cell projection organization and biogenesis	0.5898	0.644771
GO:0016125	sterol metabolic process	0.5898	0.644418
GO:0007498	mesoderm development	0.593636	0.648253
GO:0031228	intrinsic to Golgi membrane	0.593636	0.647898
GO:0015934	large ribosomal subunit	0.593636	0.647544
GO:0005977	glycogen metabolic process	0.593636	0.64719
GO:0046933	hydrogen ion transporting ATP synthase activity, rotational mechanism	0.593636	0.646836
GO:0042446	hormone biosynthetic process	0.593636	0.646483
GO:0030198	extracellular matrix organization and biogenesis	0.593636	0.64613
GO:0009060	aerobic respiration	0.593636	0.645777
GO:0006446	regulation of translational initiation	0.593636	0.645425
GO:0008201	heparin binding	0.598849	0.650738
GO:0016741	transferase activity, transferring one-carbon groups	0.598849	0.650384
GO:0006643	membrane lipid metabolic process	0.606563	0.658403
GO:0005099	Ras GTPase activator activity	0.606983	0.6585
GO:0043284	biopolymer biosynthetic process	0.606983	0.658142
GO:0016811	hydrolase activity, acting on carbon-nitrogen (but not peptide) bonds, in linear amides	0.606983	0.657784
GO:0016655	oxidoreductase activity, acting on NADH or NADPH, quinone or similar compound as acceptor	0.606983	0.657427
GO:0006073	glucan metabolic process	0.606983	0.65707
GO:0008287	protein serine/threonine phosphatase complex	0.606983	0.656714
GO:0016701	oxidoreductase activity, acting on single donors with incorporation of molecular oxygen	0.606983	0.656358
GO:0048511	rhythmic process	0.606983	0.656002
GO:0006401	RNA catabolic process	0.606983	0.655646
GO:0046961	hydrogen ion transporting ATPase activity, rotational mechanism	0.606983	0.655291
GO:0009416	response to light stimulus	0.606983	0.654937
GO:0006163	purine nucleotide metabolic process	0.607747	0.655407
GO:0009260	ribonucleotide biosynthetic process	0.607747	0.655053
GO:0048037	cofactor binding	0.613681	0.661091
GO:0042157	lipoprotein metabolic process	0.619892	0.667422
GO:0006487	protein amino acid N-linked glycosylation	0.619892	0.667062
GO:0005581	collagen	0.619892	0.666702
GO:0045333	cellular respiration	0.619892	0.666342
GO:0016469	proton-transporting two-sector ATPase complex	0.619892	0.665983
GO:0015370	solute:sodium symporter activity	0.619892	0.665625
GO:0006338	chromatin remodeling	0.619892	0.665266
GO:0016072	rRNA metabolic process	0.632379	0.678302
GO:0016410	N-acyltransferase activity	0.632379	0.677937
GO:0004722	protein serine/threonine phosphatase activity	0.632379	0.677573
GO:0008307	structural constituent of muscle	0.632379	0.677209
GO:0004221	ubiquitin thiolesterase activity	0.632379	0.676846
GO:0006766	vitamin metabolic process	0.632379	0.676483
GO:0051606	detection of stimulus	0.632379	0.67612
GO:0051168	nuclear export	0.632379	0.675757
GO:0008135	translation factor activity, nucleic acid binding	0.63354	0.676635
GO:0030674	protein binding, bridging	0.63354	0.676273
GO:0006968	cellular defense response	0.63354	0.675911
GO:0004197	cysteine-type endopeptidase activity	0.641838	0.684399
GO:0009259	ribonucleotide metabolic process	0.641838	0.684033
GO:0006753	nucleoside phosphate metabolic process	0.644456	0.686456
GO:0051052	regulation of DNA metabolic process	0.644456	0.68609
GO:0004843	ubiquitin-specific protease activity	0.644456	0.685724
GO:0016776	phosphotransferase activity, phosphate group as acceptor	0.644456	0.685358
GO:0015294	solute:cation symporter activity	0.656138	0.697409
GO:0017016	Ras GTPase binding	0.656138	0.697038
GO:0031227	intrinsic to endoplasmic reticulum membrane	0.656138	0.696667
GO:0000775	chromosome, pericentric region	0.656138	0.696296
GO:0004527	exonuclease activity	0.656138	0.695926
GO:0009314	response to radiation	0.656138	0.695556
GO:0030518	steroid hormone receptor signaling pathway	0.656138	0.695186
GO:0006650	glycerophospholipid metabolic process	0.656138	0.694817
GO:0048193	Golgi vesicle transport	0.665846	0.704722
GO:0004497	monooxygenase activity	0.665846	0.704348
GO:0015078	hydrogen ion transporter activity	0.665846	0.703975
GO:0016765	transferase activity, transferring alkyl or aryl (other than methyl) groups	0.667438	0.705284
GO:0002541	activation of plasma proteins during acute inflammatory response	0.667438	0.70491
GO:0030522	intracellular receptor-mediated signaling pathway	0.667438	0.704537
GO:0016567	protein ubiquitination	0.667438	0.704164
GO:0006821	chloride transport	0.667438	0.703792
GO:0045182	translation regulator activity	0.673555	0.709867
GO:0016789	carboxylic ester hydrolase activity	0.673555	0.709492
GO:0005730	nucleolus	0.673555	0.709118
GO:0016616	oxidoreductase activity, acting on the CH-OH group of donors, NAD or NADP as acceptor	0.673555	0.708744
GO:0006665	sphingolipid metabolic process	0.678366	0.71343
GO:0046034	ATP metabolic process	0.678366	0.713054
GO:0008757	S-adenosylmethionine-dependent methyltransferase activity	0.678366	0.712678
GO:0016407	acetyltransferase activity	0.678366	0.712303
GO:0000139	Golgi membrane	0.688541	0.722606
GO:0015077	monovalent inorganic cation transporter activity	0.688541	0.722226
GO:0051082	unfolded protein binding	0.688541	0.721846
GO:0000151	ubiquitin ligase complex	0.688937	0.721881
GO:0044455	mitochondrial membrane part	0.688937	0.721502
GO:0016836	hydro-lyase activity	0.688937	0.721124
GO:0008094	DNA-dependent ATPase activity	0.688937	0.720745
GO:0031267	small GTPase binding	0.688937	0.720367
GO:0016614	oxidoreductase activity, acting on CH-OH group of donors	0.69582	0.727183
GO:0051028	mRNA transport	0.699161	0.730292
GO:0004540	ribonuclease activity	0.699161	0.72991
GO:0044264	cellular polysaccharide metabolic process	0.699161	0.729528
GO:0007605	sensory perception of sound	0.702958	0.733106
GO:0046930	pore complex	0.70905	0.739073
GO:0035257	nuclear hormone receptor binding	0.70905	0.738687
GO:0004702	receptor signaling protein serine/threonine kinase activity	0.70905	0.738301
GO:0007088	regulation of mitosis	0.70905	0.737916
GO:0001653	peptide receptor activity	0.709957	0.738474
GO:0005789	endoplasmic reticulum membrane	0.716817	0.745221
GO:0016283	eukaryotic 48S initiation complex	0.718615	0.746701
GO:0005976	polysaccharide metabolic process	0.718615	0.746312
GO:0003743	translation initiation factor activity	0.718615	0.745923
GO:0002253	activation of immune response	0.718615	0.745535
GO:0051427	hormone receptor binding	0.718615	0.745148
GO:0051020	GTPase binding	0.718615	0.74476
GO:0030145	manganese ion binding	0.723541	0.749476
GO:0016798	hydrolase activity, acting on glycosyl bonds	0.723541	0.749086
GO:0009101	glycoprotein biosynthetic process	0.723541	0.748698
GO:0004386	helicase activity	0.723541	0.748309
GO:0005254	chloride channel activity	0.727867	0.752393
GO:0005635	nuclear envelope	0.736585	0.76101
GO:0007588	excretion	0.736814	0.760853
GO:0006352	transcription initiation	0.736814	0.76046
GO:0016835	carbon-oxygen lyase activity	0.736814	0.760066
GO:0032446	protein modification by small protein conjugation	0.736814	0.759673
GO:0016790	thiolester hydrolase activity	0.736814	0.759281
GO:0006413	translational initiation	0.736814	0.758888
GO:0005070	SH3/SH2 adaptor activity	0.745469	0.767406
GO:0000502	proteasome complex (sensu Eukaryota)	0.745469	0.76701
GO:0042254	ribosome biogenesis and assembly	0.745469	0.766614
GO:0006752	group transfer coenzyme metabolic process	0.745469	0.766219
GO:0008234	cysteine-type peptidase activity	0.749102	0.769556
GO:0007586	digestion	0.75384	0.774025
GO:0009145	purine nucleoside triphosphate biosynthetic process	0.761936	0.781935
GO:0002684	positive regulation of immune system process	0.761936	0.781533
GO:0005253	anion channel activity	0.761936	0.781131
GO:0006730	one-carbon compound metabolic process	0.761936	0.78073
GO:0050657	nucleic acid transport	0.761936	0.780329
GO:0015935	small ribosomal subunit	0.761936	0.779928
GO:0009201	ribonucleoside triphosphate biosynthetic process	0.769767	0.787539
GO:0006403	RNA localization	0.769767	0.787136
GO:0006888	ER to Golgi vesicle-mediated transport	0.77734	0.794473
GO:0007218	neuropeptide signaling pathway	0.77734	0.794066
GO:0016651	oxidoreductase activity, acting on NADH or NADPH	0.77734	0.793659
GO:0043632	modification-dependent macromolecule catabolic process	0.778177	0.794107
GO:0044432	endoplasmic reticulum part	0.783626	0.799259
GO:0009205	purine ribonucleoside triphosphate metabolic process	0.784666	0.79991
GO:0009100	glycoprotein metabolic process	0.788958	0.803875
GO:0031966	mitochondrial membrane	0.788958	0.803464
GO:0002682	regulation of immune system process	0.79175	0.805896
GO:0016282	eukaryotic 43S preinitiation complex	0.79175	0.805485
GO:0009199	ribonucleoside triphosphate metabolic process	0.79175	0.805074
GO:0051240	positive regulation of multicellular organismal process	0.798603	0.811628
GO:0009141	nucleoside triphosphate metabolic process	0.798603	0.811215
GO:0003682	chromatin binding	0.798603	0.810802
GO:0015698	inorganic anion transport	0.799276	0.811072
GO:0006119	oxidative phosphorylation	0.811641	0.8232
GO:0015931	nucleobase, nucleoside, nucleotide and nucleic acid transport	0.811641	0.822782
GO:0015992	proton transport	0.811641	0.822364
GO:0006818	hydrogen transport	0.81784	0.828224
GO:0019842	vitamin binding	0.823837	0.833873
GO:0044445	cytosolic part	0.827596	0.837254
GO:0005319	lipid transporter activity	0.835245	0.844563
GO:0051329	interphase of mitotic cell cycle	0.845916	0.85492
GO:0008194	UDP-glycosyltransferase activity	0.850991	0.859613
GO:0008026	ATP-dependent helicase activity	0.850991	0.859177
GO:0008168	methyltransferase activity	0.855898	0.863695
GO:0051325	interphase	0.860645	0.868045
GO:0004553	hydrolase activity, hydrolyzing O-glycosyl compounds	0.865235	0.872234
GO:0030594	neurotransmitter receptor activity	0.865235	0.871794
GO:0009108	coenzyme biosynthetic process	0.865235	0.871353
GO:0005830	cytosolic ribosome (sensu Eukaryota)	0.869675	0.875382
GO:0005201	extracellular matrix structural constituent	0.869675	0.874941
GO:0031301	integral to organelle membrane	0.873969	0.878817
GO:0042165	neurotransmitter binding	0.878122	0.882548
GO:0005743	mitochondrial inner membrane	0.882138	0.886138
GO:0019866	organelle inner membrane	0.900325	0.903951
GO:0016779	nucleotidyltransferase activity	0.900325	0.903496
GO:0006261	DNA-dependent DNA replication	0.903611	0.906338
GO:0051188	cofactor biosynthetic process	0.909863	0.912151
GO:0006486	protein amino acid glycosylation	0.915711	0.917552
GO:0043413	biopolymer glycosylation	0.918492	0.919876
GO:0031300	intrinsic to organelle membrane	0.921181	0.922106
GO:0008509	anion transporter activity	0.94173	0.942202
GO:0016758	transferase activity, transferring hexosyl groups	0.950737	0.950737

## Sheet: Ontologizer_term-for-term
ID	name	term-for-term p-value	term-for-term p.adjusted
GO:0007166	cell surface receptor linked signal transduction	0.000252461	0.000252461
GO:0050896	response to stimulus	0.00228761	0.00228761
GO:0005515	protein binding	0.00254862	0.00254862
GO:0006950	response to stress	0.00256431	0.00256431
GO:0007610	behavior	0.00293465	0.00293465
GO:0051247	positive regulation of protein metabolic process	0.00400331	0.00400331
GO:0009611	response to wounding	0.00691401	0.00691401
GO:0007154	cell communication	0.0100171	0.0100171
GO:0007165	signal transduction	0.0107626	0.0107626
GO:0005938	cell cortex	0.0115629	0.0115629
GO:0003674	molecular_function	0.0116295	0.0116295
GO:0032615	interleukin-12 production	0.0124394	0.0124394
GO:0006547	histidine metabolic process	0.0124394	0.0124394
GO:0009075	histidine family amino acid metabolic process	0.0124394	0.0124394
GO:0002274	myeloid leukocyte activation	0.0124394	0.0124394
GO:0030838	positive regulation of actin filament polymerization	0.0124394	0.0124394
GO:0006281	DNA repair	0.0141005	0.0141005
GO:0007167	enzyme linked receptor protein signaling pathway	0.0179673	0.0179673
GO:0009617	response to bacterium	0.0212481	0.0212481
GO:0048646	anatomical structure formation	0.0212481	0.0212481
GO:0044271	nitrogen compound biosynthetic process	0.0212481	0.0212481
GO:0042742	defense response to bacterium	0.0212481	0.0212481
GO:0006310	DNA recombination	0.0212481	0.0212481
GO:0007626	locomotory behavior	0.022902	0.022902
GO:0003924	GTPase activity	0.0255996	0.0255996
GO:0044429	mitochondrial part	0.0255996	0.0255996
GO:0002376	immune system process	0.0258176	0.0258176
GO:0050953	sensory perception of light stimulus	0.026395	0.026395
GO:0007601	visual perception	0.026395	0.026395
GO:0016829	lyase activity	0.026395	0.026395
GO:0000267	cell fraction	0.0272921	0.0272921
GO:0009605	response to external stimulus	0.0274593	0.0274593
GO:0051707	response to other organism	0.0286766	0.0286766
GO:0006954	inflammatory response	0.0286766	0.0286766
[truncated: 1,058 more rows]

## Sheet: Ontologizer_child-union
ID	Name	child-union p-value	child-union p.adjusted
[truncated: 1,093 more rows]

[truncated: 3 more sheets: Ontologizer_child-intersect, ADGO, GENECODIS]
